# Supplementary material for: The UbL-UBA Ubiquilin4 protein functions as a tumor suppressor in gastric cancer by p53-dependent and p53-independent regulation of p21
Source: Cell Death Differ. 2018 Jun 13;26(3):516–30. doi: 10.1038/s41418-018-0141-4 (PMC6370890; doi:10.1038/s41418-018-0141-4)
Supplement: Supplementary file 5 — Supplementary Table S2 [file 41418_2018_141_MOESM5_ESM.xlsx]

## Sheet: Hup1.5
Probe Number	Probe Sequence							GeneSymbol	EntrezID	Fold Change
A_23_P10077	CGCCTCCATTACCACTGCGCAGTGAGATGAGGGGACTCACAGTTGCCAAGAGGGGTCTTT							PNPLA2	57104	1.76857
A_23_P10182	GGAGATCCAAGCTATGAAATAACCAACAGTATTCAAGAAGCAACCAGCACCATCATGTGA							ACOX2	8309	2.92219
A_23_P104073	GGTCTTCTGCGATCAGTTAACCCATTTTACCTAGGAGGCCCAGAGATGTGAGGGCTCCTT							S100A3	6274	2.0912
A_23_P104583	ACACCAGTGTGGTCTACGTCTGCGGCAAGGGTGACTCCAGCATCCGGTACTTTGAGATCA							CORO1B	57175	1.67851
A_23_P10497	CCATATTGAAGCAGCTTGAGTTTCTACTGAAAATGAGCCCGAATTATTTCACTATTACTG							ATP9B	374868	2.08413
A_23_P107612	ATGTATCTGCTAGACTCTACATAGAAACTGAACATCAAGAACCCCACCAAAATATTACTT							RAB27B	5874	1.58381
A_23_P108082	AGCAGACACACATACAGCCTGAAACAGACCTGGACAGACAGACACAGCCTGAAACAGACC							CREB3L3	84699	1.92886
A_23_P108835	AAAGTGACTTCTGAGTACAGTTAAGTTCCTCCTATTTGCCACTGGGCTGTTGGTTAGAAG							YPEL5	51646	1.99429
A_23_P110184	GTCTTCTGGCTACTAAGTGATAAAAAGAACATTAACAACCTTTAATTACCTTCCTAGTGG							MSMO1	6307	1.59874
A_23_P110791	ATCCTAACTAACAGTCACGCCGTGGGATGTCTCTGTCCACATTAAACTAACAGCATTAAT							CSF1R	1436	1.58948
A_23_P111194	CCGCCATGAACTACGACAAGCTGAGCCGCTCCATCCGCCAGTATTACAAGAAGGGCATCA							SPDEF	25803	2.04724
A_23_P111860	TAGGTTCTATTTATATGGCAGATGACGTGAAATTGTGATGTTTGTTACAGAGCTTTTATG							RADIL	55698	4.44343
A_23_P115573	CCTCCTCTCTGGCTGCCCCACTGGCCACATCTCTGGCCTGCTAGATTAAAGCTGTAAAGA							SHISA4	149345	1.69478
A_23_P118693	ATCTTCATCCCAACAGCCCAGCAAGAAGGAGGAGACAGAGAGCTCCTCCCTGGGTTGTCT							FOXN1	8456	1.82276
A_23_P119353	TAGTTCTTATCCCGCGTGGAATGTTGGGAGATTGAGTTTTCGGGAAGTAGCGGATGGGAC							RASIP1	54922	1.61046
A_23_P120227	CTTGTAAACTGCGTAACAAATCTACTTTGTGTATGTGTCTGTTTATGGGGGTGGTTTATT							LBH	81606	1.59038
A_23_P120472	TGTTCAAACGGGGGCCTTCTGGTTTTAGGAAACTTGTAGAAACGAAGCCTGCTGATTGAT							TFAP2C	7022	1.57479
A_23_P120883	TGGGGAGGGAGGTGTTTAACGGCACTGTGGCCTTGGTCTAACTTTTGTGTGAAATAATAA							HMOX1	3162	1.86479
A_23_P121499	CTGACCTTTCTGAGTGACATGGGTGTGCCAGGCTAGACTAGGAGGTTCCGGTGTCTGGAA							WFS1	7466	1.55607
A_23_P121533	GCGGTTTCGGAAGCGTCAGTGTTTCCATGTTATGGATCTCTCTGCGTTTGAATAAAGACT							SPON2	10417	1.58833
A_23_P126103	ATGTTTGCCTCTGAAGGAGGTGAGATTTGTGCTACTTTGGGAGATTATGTTCTTTTTTCA							CTH	1491	4.85851
A_23_P12680	CCCTAGCCCCTGGCAGACATAGCTGCTTCAGTGCCCCTTTTCTCTCTGCTAGATGGATGT							PSAP	5660	1.51785
A_23_P127367	CTGCTGCCTGTCTCCCTGACCCATGATCTGGCAAGTTAGGCACAGTCAGACATGGACAGT							POLD4	57804	1.75785
A_23_P129144	TAGATGACATGGTGCATTGCCAGCAGAAGAAAGTCAAGCAGATGGTCGAGGAGATTGAAT							MYZAP	100820829	1.74491
A_23_P129246	GTAGGCAAGTAGCTCTGGGGCCACCTCAAGTGACCAAATGCTATTAATTTCCATCCTTTA							PLEKHO2	80301	1.58288
A_23_P131676	ATCTGTGTGGTGTTTTGTACCGGCACGGGATATGGAACGAAAACTGCTTTGTAATGCAGT							ACKR3	57007	2.11283
A_23_P132644	TTGGTGGATCTATTTTATGCATGACCTTTTAACCTTTGACTTTGCTTATTTCCCACTACG							NCEH1	57552	1.63652
A_23_P133438	TCAGCATGGAAGGAATTAGGACCTTTTCTTCAGGATTACAGGTACACTGGATGCAGCCAT							FAM105A	54491	4.20173
A_23_P135857	CCTCCAATAAAGGGAAAATGAAGCTTTTTATGTAAATTGGTTGAAAGGTCTAGTTTTGGG							EIF2AK3	9451	5.46791
A_23_P136978	ATATGCGAGTGAACTTGAGCCAGGGCATGGTTAAAGTCAAGGGAAAAGCTCCTCTAGTTA							SRPX2	27286	2.43302
A_23_P139786	GTTTCCAGCCAGTTAGTTTTCTCTGGGAGACTTCTCTGTACATTTCTGCCATGTACTCCA							OASL	8638	1.74227
A_23_P139864	ATCTGTAGAGGAAGAGCAGTGTTAGGAGTTAAGCGGGTTTGGGGAGTAGGCTTGAGCCCT							GSG1	83445	2.7292
A_23_P139912	TGCTGCAGCAACTCCAGACTGAGGTCTACCGAGGGGCTCAAACACTCTACGTGCCCAATT							IGFBP6	3489	1.52578
A_23_P14124	CATTTGTGCAGCTAAAAGACTGGGCTTCTCGCTTTTTAATCACACATTCAGAGTTTATTT							RASL11A	387496	2.39253
A_23_P141394	CAGGCAAAGTCTTTTTTGGCTGTGGCTGGAATAAATCATTTATTACTTGGGAGTCCCATT							WIPI1	55062	1.7806
A_23_P142878	GGGCAGGCCCTGCCATGGACAGAAAAAGAGTTTTTCTCTTGTTCAGCCTGCACGTGGCCT							ATOH8	84913	2.19517
A_23_P145874	CATTGATATCCACTGGTCACATCATAACTGTCTATAGGGCAATAAAATCTGTGTTAAACT							SAMD9L	219285	1.74037
A_23_P145984	AGTGCATTTTACTGTATTTTGTGTATTTTGTTTATTTCTCAGAATATGGAAAGAAAATTA							TSPAN12	23554	1.68175
A_23_P14734	TACAAGATCACCACGGTTTTCAGCCATGCTCAGACAGTGGTTCTTTGTGTAGGTTGTTCA							RPS27L	51065	1.63376
A_23_P150053	ATCATGAAGTGTGATATTGACATCAGGAAGGACCTCTATGCTAACAATGTCCTATCAGGG							ACTA2	59	1.96246
A_23_P151307	AGACATGACCTTCATTCATGAGGGAAACCACACACTAGTGGAGAATCTCATCAACTTTGA							RAPGEF3	10411	1.61812
A_23_P151805	GGGAACCCTGGGAGTAGCTAGTTTGCTTTTTGCGTACACAGAGAAGGCTATGTAAACAAA							FBLN5	10516	1.69678
A_23_P152082	CTGAGCCCAAAACTCAAAGCCAAACCTGTCAGCTCTCTGAATGAGTGCACGACCAAGGAT							SPTBN5	51332	1.70145
A_23_P152398	GTGGAGACAACTGCAAATGCACAACCTGCAACTGTAAAACATGTCGGAAGAGCTGCTGTC							MT4	84560	134.287
A_23_P152791	GAGATATGTAGAAAGACTCTTTGGTTCACATTCCGATATTAAAATAGTGACATGAACTGG							SLC16A6	9120	1.9689
A_23_P160167	GTGTCCATGTATCTGTACTGCAATCTACAATAAGTCCACTTCTGCCTCTGCCACTACTGC							TSPAN1	10103	1.966
A_23_P161439	GGATTGGGAAAAAATTCGGCCTCCTGAAATGACAGCAGGGAGACTTGGGTCGGCCTCCTG							ADIRF	10974	2.48345
A_23_P161458	GGATCTGAAGACATAGCAAAGGACATGGAAGCCTGGAAAGATGTAACCAGTGGAAATGCT							OLAH	55301	3.26307
A_23_P162199	TCTCATAATGTTGAGAACCCTGATGAGATACATTGTCTTCCTCTCCCTACAATGCCTCTG							PIP4K2C	79837	1.5189
A_23_P162579	ATGGATACGTGGAGGTGTCTGGCAAACATGAAGAGAAACAGCAAGAAGGTGGCATTGTTT							HSPB8	26353	2.303
A_23_P163227	CATTAACTCCCCATCGCCAGCTGATGACTCAAGATTCCAAGGAGTTCTGCTCATTCTAAT							CKMT1A	548596	1.58755
A_23_P16523	TATTGGGGTGACCTTCTTGGGGACTCGGGGGCTGGTCTGATGGAACTGTGTATTTATTTA							GDF15	9518	4.76233
A_23_P165707	AACCCAAGACCATGATCACATATGCAGCCTCAAATGTTACACAGATAAAACTAGCCAAGG							LYG1	129530	1.66481
A_23_P166248	AATGCCAAGTAACAATGCATGCTTTGGAAATTTGGAAGATGGTTTTATTCTTTGAGAAGC							RCAN1	1827	1.84772
A_23_P167599	ACTGAAGACTTTGAACACTTGCTTTTTGTGATTGCTTATGTCATTAGTGCCTCATGACTG							FAM134B	54463	4.2148
A_23_P168882	GGGAGGTTAGATGTGTGTTTCAGGCTTGGAGTGTATGAGTGGTTTTGCTTGTATTTTCCT							TP53INP1	94241	2.81787
A_23_P169351	GTATATGGCTGCATATGCAAAACTCTTTCCCAATTCAGTCGCTACTTTTACTTCTGCCCT							SH3GL2	6456	1.96484
A_23_P170608	ATGATGACGACAGAGACATTGAGTACTATGAGAAAGTTATTGAAGACTTTGACAAGGATC							TSPYL2	64061	1.5211
A_23_P170733	TTGGTGTCCAGGTTTGTGGCACTGTTCCAAGAGGCCTTACACACACACACAAATATACAA							ANTXR2	118429	1.88332
A_23_P19482	ATAGTATAGGAAGTAGAAGGGGAAGGAGGGTTAGATAGAGAATGCTGAATAGGCAGTAGT							DDAH2	23564	1.69528
A_23_P1962	AGGCGTTCTCTAGATCCTTTCCTCTGTTTCCCTCTCTCGCTGGCAAAAGTATGATCTAAT							RARRES3	5920	1.83512
A_23_P200838	ATAGGACAGATCCCATCTCCTCCACCCAATACATTATTAGACTGAACTGTGACCTGAAAT							KMO	8564	1.7317
A_23_P201035	AGTGTGAGCTTACAGCGACGTAAGCCCAGGGGCAATGGTTTGGGTGACTCACTTTCCCCT							GBA	2629	1.50474
A_23_P201636	ACAGTGGTGACATAGTCTCTGCCCTCATAGAGTTGATTGTCTAGTGAGGAAGACAAGCAT							LAMC2	3918	1.86053
A_23_P201687	TGACAATAACAAGATAAATGCCTTCCATTCTCTTCGTACTTACAGGATGTAATCCACATA							HES2	54626	2.60937
A_23_P201979	AGATTGTATTGCTGTCCTTGAATGCCATAGTCAAAGAGAGTTTTTAATAGAACCATGTTG							CREM	1390	2.86134
A_23_P202219	TTTTAAAAAACTGTTATCTTCTTGGCCAGGGGAAAGGACCACAAGGCAATCTGGGGTGTG							CALHM2	51063	1.71215
A_23_P20225	TGCTCCTTTGTAAAAAGTTAAAGATTTGAAAGAGAATCTCATATTCCCGAGGCATTAGGA							RRM2B	50484	1.66033
A_23_P202427	AGGAACTCACGTTATGAACTAGGGGGATCTCATCTAACTTGTCCTTAACTTGCCATGTTG							HKDC1	80201	1.62343
A_23_P203488	GTGTACCAAATAGATGGAAACTACTCCGGGAGCTCTCACGTGGTCCTGGACCATGAGACC							SMPD1	6609	1.79214
A_23_P203888	AATGGTGGAGGGAGATGCCTGGGTCCTGTTCTTCCTACATAAAATGCAAGAAAACAGCAT							MMP19	4327	1.68481
A_23_P204630	ATGTAGACATATGCTTGGCTAAAGGGGAAATGGACTTTAAATTTTAAAGAGCTCATTTGC							NTN4	59277	1.62997
A_23_P206077	TAAGCCCATTGTTTATTCTTTGAGAATTTGTTGTAACTTCTTCAGGATAACACCTGAGTC							AEN	64782	1.60576
A_23_P206280	GCGTTCAATCTTGACCTTGAAGATGGGAAGGATGTTCTTTTTACGTACCAATTCTTTTGT							GPR56	9289	1.98295
A_23_P206661	GTTTATATACAGTACACAGATACCTTGAAAGGAAGAGCTAATAAATCTCTTCTTTGCTGC							NQO1	1728	2.09538
A_23_P207213	AAGTCACTGAAAGAGTTCTACGGGGAAGATGCTAAGAAATCCCGGGACTATGGAAGAATC							ALDH3A1	218	1.78475
A_23_P210109	AAACAGTGTGGAATAGACATTATTGGCAAAATTGCTCATCCCTAATCCTGAAAAACAGGC							CYP26B1	56603	1.99638
A_23_P21134	GGAAGTGTATCTTCATACATCACCACACCTGAAAGCAGATGTGCTTTTCCAGACTGATCC							DDIT3	1649	1.76154
A_23_P213085	AGGAAGGCTCTTAGGTTTTGTTCCTACAAGTTTCTTTGAATTTTGGAGTAAATGGAAGTG							SLC10A7	84068	1.98675
A_23_P215479	GCTCTTTCTAGCAAAATCAGGCAGCTCTGCCCCATCGGTAGGGGCACCGATTAGTCTACT							CLIP2	7461	1.67476
A_23_P215484	AGCGGGCTGTGATATTCACTACCAAAAGAGGCAAGAAAGTCTGTACCCATCCAAGGAAAA							CCL26	10344	2.7883
A_23_P215819	GGTTCTGTACAGATTGATGCAATTATATTGCCTTTCCTGATTAAGTGTTCCTTACTCTGT							ZNF655	79027	1.54057
A_23_P215913	CGCTGAGAGGTTGACCAGGAAATACAACGAGCTGCTAAAGTCCTACCAGTGGAAGATGCT							CLU	1191	2.01333
A_23_P216622	TTACAGTTCATAAGTGAAACAGACTAATTCAATGGCAATACCTTTTGTATAGGTCCTGTG							FKTN	2218	1.9083
A_23_P216679	GGACGGTTTGCGATGGAATTAAAATTGGAAGTGAATATTTTTAGGTGCTCTTGAAGCTTT							CDC14B	8555	1.80381
A_23_P217367	GGTCACTGTCCCCATTCTTACTGATACTTTTGTCAGATATCACCCTGTCCTTAAATCATG							ATG4A	115201	1.6293
A_23_P217507	AGAAAGACGTTTTCCAACATGTAGAACTGCTTTTTAACTGGAGGAAAAATACTTCAGGAG							ZBED1	9189	1.52767
A_23_P23074	AAGGATGTTCTAATTCTTTCTGCTCTGAGACGAATGCTATGGGCTGCAGATGACTTCTTA							IFI44	10561	1.74364
A_23_P23194	CAAATGGAAGAACTTGAGTGAGAGTTCAGTCTGCAGTCCTGTGCTCACAGACATCTGAAA							PINK1	65018	1.65017
A_23_P24077	AGATCTGTCAACAGGTTAAGTCAATCTGGGGCTTCCACTGCCTGCATTCCAGTCCCCAGA							C10orf54	64115	2.06159
A_23_P24104	CTGTGACCAGCACTGTCTCAGTTTCACTTTCACATAGATGTCCCTTTCTTGGCCAGTTAT							PLAU	5328	1.89122
A_23_P251548	CCAGAGCTATCTTCCTAAAATGCATTGCATAGTTGATCAAGTCACTCTCTGGCCTAAAAC							TEX261	113419	1.52701
A_23_P256724	ACCTCTCATGCACCATCGTAGGGATCATAGTTCTAATTGTGCTTCTGATTGTGTTTGTTT							TNFRSF10C	8794	3.87809
A_23_P258190	GTGATCCCCAAGTCTGTGACACCAGAACGCATTGCTGAGAACTTTAAGGTCTTTGACTTT							AKR1B1	231	1.53855
A_23_P258944	ATTTCTTTCTTAGTTGTTGGCACTCTTAGGTCTTAGTATGGATTTATGTGTTTGTGTGTG							DNAJB9	4189	2.26577
A_23_P26457	GGCTTCTGTGAGCACCGTGCTGACCTCCAAATACCGTTAAGCTGGAGCCTCGGTAGCCGT							HBA2	3040	3.07674
A_23_P27133	CCTGCACATGCAAACTCCAGTCCCTGCCTTCAGAGAGCTGAAAAGGGTCCCTCGGTCTTT							KRT15	3866	2.21438
A_23_P27734	GGGCCCGCGGGCACCAGGCTGCCGCGGAAGGGGGACTGAGGACTGGCAGAGCTGCCGGCG							NPAS1	4861	3.03615
A_23_P28598	CAGACTTTTTTGTAAACCCCCAGTTGTGAAAACTGCAGTTTAGCAGTGACCTCAGCAACC							DLX2	1746	1.9724
A_23_P28761	CATGAAGAAGGAAGCCGTCCAGAATGAGCGGGACCGGATCAGCACTCGAAGGTCAAGCTA							HNF4A	3172	1.73463
A_23_P29029	TGAAGGTGTCGCATGAAGAGCTTGCTTCACACACAACAGGATTCGATACTTTGCCAATTC							URB1-AS1	84996	1.56257
A_23_P30126	GGAATTTGCCTTATTTTTCTTGGATGCGATGTTCAGAGGCTGTTTCCTGCAGCATGTATT							FGFBP1	9982	2.78589
A_23_P308673	GGTGGGTCTAGACATACTATATTCAGAGAACTATACTACCCTCACAGTGAGGCCCTCAGA							TAOK2	9344	2.26951
A_23_P310460	CCCAAATGTAACCTCTAGTTGCGGACGCGGTTGTTCTATCAATAAAGCTGCAGTGTTCTA							MDGA1	266727	1.96259
A_23_P311192	GGAACAGGCCAACTAAATATTTGATGAATGTATGATTTCAAATACAGTGAATTCCCTGGG							SPTLC1	10558	2.04258
A_23_P318604	GCATTTTCCGAAAGCAGGGTGAAATTGTCTCTTCCCAGGAAAAAGATTAAACTCCTTGCA							CYHR1	50626	1.56302
A_23_P31896	TTGGGGAATGAATGTGGAAGATGCCTATATTCTGAGAGACAGGACAGTTTCCCAGGAAGA							ST3GAL1	6482	1.63315
A_23_P319640	ATTTCTGACAATTCCTGTGGCCCCACTCCATTTGTTTTTTAGACTTCTCCCTCCTTTTTG							LBX2-AS1	151534	1.97137
A_23_P321388	GCATTCTCTCCAGTGGCAAGGGAAAATATAGCAGGTTAGAAGTTCAAGCCGATGTCCAAA							RNF19B	127544	1.89933
A_23_P325562	GGCCCTGGTGTCAGAACTCCCCAAAGGCCTGTGCGTCCAAGTGGAGTCAGGTTTTCTATT							SLC1A7	6512	2.73975
A_23_P334727	AAGTCGTTTTGCCTGAATGGGGGGCTTTGTTATGTGATACCTACTATTCCCAGCCCATTT							NRG4	145957	1.61681
A_23_P334870	CTGTCTTCTGTTGATGCTGCTTGGTTTGTCAGGGCTTTTGAGTTTTACGCACTGAGGAAT							TMEM217	221468	2.91916
A_23_P334955	TTTAGCTGAATGTAGTCAGTCCAATTAAGTTGGATGCAACTGAGTGATTTAGTTGCTTGG							FAM167A	83648	2.8723
A_23_P33683	CAGCATTCTCCACTGGCAGCTGGACTCCTGAAGAAGGTGGCAGAGGAGACACCAGTATGA							2017-03-02	51257	1.53324
A_23_P340333	AAACCATGCCTGGATCTCCCATAGCTTCTCCTTTGCTTCCAGGAGAAAGTTCACTGAAAA							ITPRIP	85450	1.76967
A_23_P34233	GCCCTTGATTTCTCCCTCAAGCTGTTTGCCAAAGAGGTGGCTCCAGTGCCCAAAATCCAC							QPRT	23475	1.96515
A_23_P34597	AGAATGCCCACTGCCTGTAACAGCCACCTGGAGAACTTCATAAAGATGTCTCACAGCCCT							CDA	978	1.51265
A_23_P346673	GCAGGAACAGGTGTCCATGACCCTGATTACCTGGATCTCACAGGTTCTGGGAATGCAATA							GPRC5C	55890	2.23283
A_23_P35082	CCTGCCGCAGATGTCTCCCAAAAAGTTGAGCCTTTCTAGATGGCTTAGGTGGCACCATGG							SESN2	83667	1.73598
A_23_P35148	TGAAGATATCGTCTTCTTGATTCGAAAGGACCCAAGGAAGTTTGCCAGGGTTAAAGACTT							TAF13	6884	1.66035
A_23_P356526	GAAGCCAGAAACTTTTCCAAAAAATCAAAGGAGAGTGTTTCGAGCTCCTGATCTGAAAGG							TRIM5	85363	2.23062
A_23_P360240	TGTGTTGCATGGCCCTCCCAACCAATTCAGTATTTTTCTCCCCATTTTCCAGGGAGAAAT							MYEOV	26579	2.16793
A_23_P361584	GCATTTTCGTACATTTTAAGCAAACTAGGTTAACAACAACATAGCCTAGTCAAACTTCTC							TMEM154	201799	1.5443
A_23_P37127	ATTACAATGTTGGAGGAGAGATAAGTTATAGGGAGCTGGATTTCAAAACGTGGTCCAAGA							FOXA1	3169	1.6072
A_23_P372946	GGTTACCCATTCAAAGACCTGCATAGTAGGAATTATCTGTATGACCGTTCGCTCTGGAAC							TM4SF19	116211	2.53007
A_23_P377245	TATCATTTTTATAAGTCCCCAAAAGTTGAATATTGGAAATTTTATTTCCACCCAATTCAA							LOC653160	653160	3.1925
A_23_P377664	AGATCTGTCCTGCAGTGTTTCTTTTTAGGTTTTTGAAACCACATAGCCTCTTGATTCTCA							ALS2	57679	1.59589
A_23_P382775	AGTCTGGGAGTGGGGAGGGATGGCCCAGCCTGTAAGATACTGTATATGCGCTGCTGTAGA							BBC3	27113	1.53672
A_23_P389391	TGGGCCTCAAAATGGAGATGGATCCCAGGTCTTGTGGGACCCTGGGATGTTTGGGGACTT							SLC12A4	6560	1.50005
A_23_P391926	ATGTCTTTCTGGCTGTCTCTATGTTCCTCTTCTCTTATCCTCAACTTTCTGTCCATTCGG							LPHN1	22859	1.98298
A_23_P39237	GGTGCTCAAATTACCCTCCAAAAGCAAGTAGCCAAAGCCGTTGCCAAACCCCACCCATAA							ZFP36	7538	1.90697
A_23_P39386	TGACCCTCCTGCAGCTTGGACCTTTGACTTCTGACCCTCTCATCCTGGATGGTGTGTGGT							HCST	10870	1.84309
A_23_P397055	CCTTTGCAGCCAATGTCCTGGAGCCACGAGAACATGCATTGCTCACCCTGTTGCTGGTCT							CHPF2	54480	1.72316
A_23_P398854	TGTCAGCTGTTTCTAAACCCAGACACTGTTTGTAATAGACTGGAAATAAAATGTTCTTTC							DOK7	285489	3.09536
A_23_P399078	CAAGATGGCACCCAAGTGTTTGGCTTCTGGCTACCTAAGGTTAACATGTCACTAGAGTAT							TIMP3	7078	1.66629
A_23_P39931	AGCTGGATGATGCTTTCCACCCAGAATGGTTTGTGTCCCTTTTTGAGCAGAAAACAGTGA							DYSF	8291	3.59174
A_23_P404094	TTATCTGGAGGAGGAATCTCTCAAAGTACAACACAGGAGAAAGACAGTATCGCAATACAG							THAP7-AS1	439931	1.92374
A_23_P404494	CATCCTGCTTCTACCATGTGGATTTGGTCACAAGGTTTAAGGTGACCCAATGATTCAGCT							IL7R	3575	1.81516
A_23_P40611	ATCTGATCTTCCCAGACTGTCTGGCACCACGAGTCATGTTGGAACCAGCTGCTGAGACCA							TCN2	6948	1.54673
A_23_P416314	AAGTGTGTGTGTGTGTTTCTCTTTTAATCTGTAATGGTTTCTGCATTTTGAGGTAGAAAC							HRASLS5	117245	1.52667
A_23_P421011	TCGAGATCTTATACCACTCTGTATTGGACAAAGGCTAGCACAGGGCTAGGCACCAATAAA							KAZALD1	81621	1.94942
A_23_P422071	TTCTCTCAAGCTAGGGCAGAAGAGGGTGTCAAGCTCCTCAATAAACTTGTCTCCACTTAA							B3GALT4	8705	4.15599
A_23_P422178	AGCTAGAGTTCTGGCGAAAAATCCAAAGGGCAAAGACATTGAAGATGGTGACAAGTTCAT							CUL4B	8450	1.53015
A_23_P422724	TAAAAATCAAACCGTCACCCTTTAGTTTGCTTGAACTTTAGTAAACCACCTGCTTAGGGA							PPIC	5480	1.57425
A_23_P428129	GTATTCTGCACGAGAAGGTACACTGGTCCCAAAGTGTAAAGCTTTAAGAGTCATTTATAT							CDKN1C	1028	1.57025
A_23_P430411	TGTCCCCACAAAAAGTGACGCTTTACCTGCGACCAGGCTTCGGGTCCTTCGTGGACAAGA							ITGB2	3689	2.21385
A_23_P432573	AAATGGTGTCTGGAAGAAAGTTCTGGTTCACATGCCTTGTAGCTAAGTCTTTCTGCAAAC							MRGPRF	116535	1.51784
A_23_P436284	AGAAAAGCCAAACTTGGCCCAGGTGGAACTTGAGTTAAAAGAGAGAGATGTGCTGTCAGT							SLC51B	123264	3.75261
A_23_P436526	GTGTGAAGGGATCTGAGCTTGTTCATCTCCAGTCGTGACTTCATTTCCCTTCCTTCTGTC							SLC25A42	284439	1.53922
A_23_P43846	CAAGGAAAGCAACATACAGACAATGGGGGGCAAGACGTTCAAGGCCACTGTGCAGATGGA							FABP6	2172	1.82066
A_23_P46871	TTCACAGCTGATGGTTAACATTCCACCTTCTTTCTAGCCCTTCAAAGATGCTGCCAGTGT							SLC29A3	55315	1.70046
A_23_P47614	TTTATTTCGCTGGTTCTTTGTAGTCACATATTTTATAGTCTTAATATCTTGTTTTTGCAT							PHLDA2	7262	1.77249
A_23_P49254	TGGAAAGGACCTTCCTGGCTTTCCCCGCCACGAAGACCTACTTCTCCCACCTGGACCTGA							HBQ1	3049	1.83373
A_23_P500861	AACATACAATTTTTAAGAGCTTATATGGCAGCTTCCTTTTTACCTTGTTTTCCTTTGGGG							SYNE1	23345	1.70321
A_23_P501822	ATGGAGTGAGTCACCTGCTCCAGAAGATGCCAGCTTCTCTCTCCAGGGTGCTTAGTTGGC							JUP	3728	1.81561
A_23_P501831	GGGCCCAGCCCTATCCTTTTCTGTATCAAACAAAATCCTTGAGGTTGGTATACAAGTTAA							FAXDC2	10826	1.77361
A_23_P501933	GGATCGATTCACTTGCCGGGAGAGACTTTTTACAACTCATCTGCAGCTCCGGGTGCGGTT							CACNG6	59285	2.08101
A_23_P501985	AAACTCAAAGAGAAGGAGGGAGATCCGGTGTCCTTATTACATACAAGACTCAGGAACCCA							CSF2RA	1438	2.21795
A_23_P502750	TCATCCTTTACACCAACTCCTAATTTTAAATAATTTCTACTCTGTCTTAAATGAGAAGTA							MDM2	4193	1.65817
A_23_P51187	TGCCGAGGGGGCTGTCATGCGGTTTCCAAGGTGCACATTTTCCACGGAAACAGAACTCGA							PRKCZ	5590	1.84458
A_23_P51646	AGACACTTATTTATTGGGATGTGAGCCCCAGGGGGCCTCCTCCTAGGATAATAAACAATT							PLK3	1263	1.74444
A_23_P52121	ACTGTCTCTTTAGAAGAAAAACTCCACTGGAAACCATTCACCATGTGTGATTGTCTTCTG							PDZK1	5174	4.17589
A_23_P52266	ACTTTGAGAACTCTGTGAGACAAGGTCCTTAGGCACCCAGATATCAGCCACTTTCACATT							IFIT1	3434	1.6146
A_23_P5392	AGGAAGTCTGATCACCAGTTTGCTGAGGTCTAGGGACAATAAGTACAAGCAAATGCTGGT							TP53I3	9540	1.65274
A_23_P58002	CCATGTCACAATAGGCCAGGGGAGTTTCCAAAGATGTGGGTGGCAAATGCCCCTATAGAA							TCTA	6988	1.82785
A_23_P58266	CCAAAAGTGTTTGTTGGCAATTATTCCCCTAGGCTGAGCCTGCTCATGTACCTCTGATTA							S100P	6286	2.37254
A_23_P58706	CATCCCTATGCTGTACTTAAATGTCGAACAAAATGAGAGACAAAAATGAAGGAATCAAAC							SPINK13	153218	1.62211
A_23_P59130	TCAAGGTTCGCTTCATCGTTCGAGGCTGTGGACAGTACATTTCCTACCGCTGCCAAGAAA							LY6G5B	58496	1.63744
A_23_P59294	ACATGCGCTCCCACACAGGGGAAAGGCCATACAAATGTCAGACCTGCGAGCGAACCTTCA							RREB1	6239	1.52427
A_23_P60599	TGATCCTTAACCAATAATGGTCAGTCCTCATCTCTGTCCTGACTTCATAGGTGCCACCTT							UGT1A6	54578	1.80317
A_23_P61810	TTCCCGCTCCGCTAAAGATTTCAAATCCAGGGGATTCCATGCTCAATGGATGAATGTAGA							BAIAP2	10458	1.53724
A_23_P62901	TTTTAGAAGCAGCCTCATGGTCTCATGCTTAATCTTGTCTCTCTTCTCTTCTTTATGATG							BTG2	7832	2.2515
A_23_P63896	ATGTCTATCCACAGGCTAACCCCACTCTATGAATCAATAGAAGAAGCTATGACCTTTTGC							FAS	355	1.62852
A_23_P64611	ATGCGGAGAATTAGAGTTCAGCTCAGCTGGGCATGGAGTTAAGATCCCTCACAGGACCCA							PUMA	5031	3.01543
A_23_P64828	CTCTGCATCTACTGGACAAAGTATTATGACTTTAAAAACCCCATTATTGAAAAGTACCTG							OAS1	4938	2.11322
A_23_P65240	AAAGGGTGCTAGGAGGTGTGGGTGCCTTCCATACTGTTTGCCCATTTTCATTCTTGTATT							COL4A1	1282	1.67807
A_23_P66798	CTTCTGCTGTCCTTTGGAGGGTGTCTTCTGGGTAGAGGGATGGGAAGGAAGGGACCCTTA							KRT19	3880	3.22529
A_23_P67198	CATTCATACCCACACACCCAGCTTGTGCCTGTGGTTAACATCTCAGAAAACTCTGGTAAA							CPAMD8	27151	2.10995
A_23_P67367	GGAAAGTGAGCTCCTGGCTGACATCCTTGAAGAGGTGAGGAAGGCCATTGGAGTCACCTT							DHDH	27294	2.35007
A_23_P68031	CCATGTCTCCAAGTGTGTATGCGGTGTTGAGAGAAAACCTGAGTCCCACAACAATTGAAA							STAT4	6775	3.25808
A_23_P68167	AAAGCCTTAACTGTTAGTTATGCCTGCATTCATATTTGCACAGGAAAAATAAAGACCTGG							CNGA3	1261	3.08674
A_23_P69329	GAGTTAGAACCACAGCAGACACCATTCATTCCATGTCCATATGCATCTACTTGGCAAGGT							PIGs	3373	1.56287
A_23_P69810	GTAACAAAGAGCTTAGTTTTCCTTGTTTGAATGCTGTAGATCTGTACCTAGTACCCCTCC							AGPAT9	84803	1.54036
A_23_P71379	GTGGACTGAGTAGAACTGGAGGACAAGAGTCGACGTGAGTTCCTGGGAGTCTCCAGAGAT							PSCA	8000	2.20629
A_23_P71480	GCACCTGTTACAGAGGGAAGGCCAAGTGCTGCAAGTGAGCTGAGAGTGACCAGAAGAAAT							DEFB1	1672	1.66947
A_23_P72025	TGTGCATGGACTTGGTGAGACTGTTGCCTTAATGACATCCTGCACCGTGTATAACTTAGT							SLC25A20	788	1.57452
A_23_P73835	TATGTGGAGATGATTTTTCACCTTTAAACTCTAAGCCAAGTGTAAGAAACTCTTGATAGC							MOSPD1	56180	1.60132
A_23_P74229	TCAGCCCTCACTGGGTGTCACACACTGAGAGAAGTCCTATTGTAAAGAAACGGAAAAAGT							STK40	83931	1.51347
A_23_P75283	TCAGTTCCCATAAAACCTTCATTACACATAAAGATACACGTGGGGGTCAGTGAATCTGCT							RBP4	5950	1.55349
A_23_P75647	CAGAGCCTCAGTTACCAGGTTTGGTTTCTGAGTGCCTATCTGTGCTCTTTCCTCCCTCTG							HYOU1	10525	1.5183
A_23_P76159	TATTGTGTTTACTACTTGTGATCATGTAGTTGTGCCTTACTTTGTGAGAAAGGTTAGCTC							EEA1	8411	1.5007
A_23_P76488	CATGTAATTTGCATTACTCTGGTGGATTGTTCTAGTACTGTATTGGGCTTCTTCGTTAAT							EMP1	2012	1.60331
A_23_P7684	ATTGTTCACCCAGCAGAACTGGGAGGTGCAAAGGACCGTGGAAGCAATTTTTGTTTTGTT							CCNJL	79616	2.04524
A_23_P77415	TGGTGTTCAACCAGCTGCCCAAGATGCTGTACCCCGAGTACCACAAGGTGCACCAGATGA							OSGIN1	29948	1.96849
A_23_P77493	TTGTTTTTTACTGGTTTGTGTTTATATTTTCGGGGATACTTAATAAATCTATTGCTGTCA							TUBB3	10381	2.44788
A_23_P78122	TTGGGGTTGAGGACTTGTGATCAGAAAAACTGAAGATGGAAGTTTTGGCCGGTGCTCATT							MYO18A	399687	1.64883
A_23_P79360	ATGGTGGTTTGGATCTTTGAATGGGAAAAAAGGCCATTTTCCTGCCGCTTATGTGGAGGA							NOSTRIN	115677	1.50651
A_23_P79518	GGAATCAATTCAATTTGGACTGGTGTGCTCTCTTTAAATCAAGTCCTTTAATTAAGACTG							IL1B	3553	8.84614
A_23_P80778	ACACATAAAGCACTACCTAAGTAATTCTCTCTCTGTTTTGTGCCAGTGCTAAACTACTGA							DIRC2	84925	1.89061
A_23_P819	CACGGTCCTGCTGGTGGTGGACAAATGCGACGAACCTCTGAGCATCCTGGTGAGGAATAA							ISG15	9636	1.5219
A_23_P82868	TGAACAACTAGGCTTCAGCATATTTATAGCAATCCATGTTAGTTTTTACTTTCTGTTGCC							PLAT	5327	3.22362
A_23_P8311	TCGGTTTGATAGCACCATGGGACATTTTTCTAACAAAAATAAATGCATGAAGAGACATAG							TDP2	51567	1.64138
A_23_P84219	AGCATGAGGCAAGGGAAGGAAAAGCAGAGCTTATTTTTCACCTAAGGTGGAGAAGGATCA							LIPH	200879	2.12519
A_23_P85209	ATACATGAAGACTTTCCATATCAAGAGACATGGTATTGACTCAACAGTTTCCAGTCATGG							IL13RA2	3598	5.04823
A_23_P86064	ACCACTCGCCAAGACAGTCTTGGACTTGCTAAAGGAACAATCAGAGAAAGCTGCTAGAAA							HHIPL2	79802	2.16691
A_23_P86195	TGATCTGGAAACAAATGATGGATCGTCAGAAAAGCCCTACTTTATGGATCAAGAATTTCT							SLC44A3	126969	1.62254
A_23_P86653	AGGACTTGGGTCAACATGGATTAGAAGAGGATTTTATGTTATAAAAGAGGATTTTCCCAC							SRGN	5552	1.99627
A_23_P88626	CAAGGTCTGGTCTGGGACTTTGTCCAGAGCAACTGGAAGAAGCTTTTTAACGATTATGGT							ANPEP	290	1.77549
A_23_P93658	GAGGCCCTCAACTATGAGACCGTGGAGCAGAAGAAGGCCTATGAGATGTCAGAGCTGCTT							ASIC3	9311	1.67772
A_23_P94434	CCCCAGTGTACTATGGCAGCAGAGAATGGAGGAACACTGGGTCTGCAGTGCTGAAGGGTT							HRCT1	646962	2.24547
A_23_P94501	GGCTCTTTGTGGAGGAAACTAAACATTCCCTTGATGGTCTCAAGCTATGATCAGAAGACT							ANXA1	301	1.50676
A_23_P94533	AAGACATGGATCATGGTGTGCTGGTGGTTGGCTACGGATTTGAAAGCACAGAATCAGATA							CTSL	1514	1.96969
A_23_P99853	CTTTTTGTACTGTTGAAACCACTTCATTGGACATGTTGCAATAGCAAAACCCCCAGTTAG							FAM214A	56204	1.60033
A_24_P100613	TCCATGGCTGTATCAAAAACCTGATCTTCAATTTGGAACTTTTGGATTTCAACAGTGCAG							LAMA1	284217	2.87094
A_24_P105933	TCTGATAGGAATGTGAAAGCACGGACTCTTACTGCTAACTTTTGTGTATCGTAACCAGCC							VIPR1	7433	1.77057
A_24_P110780	AAGGCAAACCATATCTGGTCTTTCTAAAGCTTCATAAAGGCATCTTTGACTATTAGACAC							NEXN-AS1	374987	3.46484
A_24_P112160	TGATCGTCATTACCTCCATCCTCTCTTCTCTGGCCGGCCTCCTACTCTTGGCCTTCTTGG							UPK3B	80761	2.26682
A_24_P120734	TCTTCCAAAAGTTTCCAAGTGTTAGCTCTTACACATGTATAAACAACACTGCAATTTGTC							LINC00525	84847	1.50461
A_24_P133584	ATCTTCCCTGGCAACTGGGACAACCACTCCCACAAGAAGAACTTGTTTGAGACGCCCATC							MFGE8	4240	1.92434
A_24_P153456	AGAGTCAATACCAGAGAACCAGAGGCATCCTCTGTATTTTAATGAACTCTGCATTTTAAT							ZDHHC11	79844	3.32855
A_24_P156922	CCTGACACCAAATGATATTGACGTAATAGAACTTCACGATTGCTTTTCTACCAACGAACT							SCP2	6342	1.96185
A_24_P158089	ACTAAGGAAAATAATATTATTTAAACTCGCTCCTAGTGTTTCTTTGTGGTCTGTGTCACC							SERPINE1	5054	2.12839
A_24_P158718	CAGAACAATAAATGGCAAATGAACAACCACAAAATTGTTACTCTTGTTGGCCTTCTGCTG							DTX4	23220	1.591
A_24_P168574	TAATATCCCTAGATGATGGCTACAGTTTCTCATCTTCCCGGCTATGTCCTATCACAATTT							GNAS	2778	1.67988
A_24_P171268	ATGAAATGAGAAAATTATTGGACAATTCAGACTTTACTAAAGCACAGTTAGACCCAAGGC							RASSF5	83593	1.66361
A_24_P175187	CAACCAGCGATACGTAATCAAAATGTAATTTTCCCCTAATAAAATTATGGATATGGGCAG							SAMD9	54809	1.69107
A_24_P185117	GGAGTCCAAAATACAGAGTTTCTTTGGCCTATGGTATCGGGGTAAAGCTGAATCCTCTGA							RILP	83547	2.50505
A_24_P191588	GCAGATGCTGCTAAAAACACAGAAGTCTGTGATGAACTAATGAGCAGACATAACATCTAC							ALAS1	211	1.57392
A_24_P202567	GGAGATGCTCTCCTTTTCTACTGACCATCTTGATACTTATTTATACGAGAGGCAGTTGCT							ITPKC	80271	1.59461
A_24_P206343	CTGCCACTGACAATCCCACAGCATCAAGCCTGTTTGCTCAGCGACTAAAGACACTTCGGG							MYO1G	64005	2.41635
A_24_P229531	ATTCGGTTGACCAGAGGGTATGCATCCATGTGGAAAGGATGTCTGACACTTTATACTGGA							NABP1	64859	1.6258
A_24_P243749	ATTTGACATTTGTGTGTAATTTCATGGTGGCCTAGTGTTGTGGTGCTTCTGGTAATGGTA							PDK4	5166	2.0214
A_24_P250815	ATGCACACATTACAAATAATATAAGGGGAAGTTTTATTAGCTTAGTAGGAAATTGTTATT							POF1B	79983	1.58735
A_24_P253723	GCCCTACTTCCACCTCCGCCCAGCCTGTAATGTTTATATAAGCAGCCTCAAGGACCAAGA							MIR22HG	84981	2.40154
A_24_P255218	GATGTCCGCAAGGAGGAAGTCCTCATCTTAAGGTCTCAACTGGTGAGCCAGAAAGAGGCC							MYO5A	4644	1.76558
A_24_P269062	TCGCCATCATACCTCGAGTGAGGCCCAGCTAGATAATGACTTGTCCAAGATGGCACACGT							SPRY4	81848	1.9252
A_24_P273799	CCCCGATCTAAAATGGTCATTATATATTTGTGTCAAGAATTAGAAGGCAAGGGTCACTAA							ZNF641	121274	1.50333
A_24_P281988	GGAAGGTTTGAAGGAAAGAAAACTACAAAAAGCAGTGGAGAGCTTTACCTGGAATATTAC							PLCL2	23228	1.75584
A_24_P284324	ACCTGGGGCCAATGGTGTTGATTGCAGACTGGAGGGGTAACCTCCGCTGAGGGTCATTAT							TMEM104	54868	1.72072
A_24_P285032	GCTGTTATGGGGATAAGCTGGTGAGGTCCCCAAATATTGACCAACTGGCATCCCACAGCC							IDS	3423	2.22888
A_24_P286935	TTTCCTTCTCGGGGACCAGTTCTTACTTCCTTTTATTTTTAGCTCTGCACTCCATGTGGT							ARL3	403	1.91836
A_24_P307135	CAAGTACAAGATGCACCTGTACGGCCTCCACGAGGGGCGGCGCCTAGGCCCGGTGTCTGC							TNXB	7148	1.55226
A_24_P322771	CCCCGTGAAAGACAGAATTGTGGTTTTCCTGGTGTCACGCCCTCCCAGTGTGCAAATAAG							TFF1	7031	1.81304
A_24_P332857	TCACTAAATCTCAGCCCGAAAAGTGGGATGAAGAGGCCCAAGATGCTGCAGGCGAGGAAG							CT47A11	255313	1.7781
A_24_P350546	TAGGCAATGTGCAGTAGAATGTGGAAAGAATACTATGTACCAGCATTAAGTGTAAAACAT							LOC646976	646976	2.10632
A_24_P353300	GATCGTTCTCTGTGAGATCATTGGGCAGGTGTATGCAGATCCTGACTGCCTTCCCCGAAC							LIMK2	3985	1.53727
A_24_P354689	CTTTTTCTCAAAGTCACTGATGTTTGTTCCTGTTAAATGTATAGCATTGTAATGAGAGCC							SPOCK1	6695	1.72433
A_24_P36890	TGAGCATCCCTCTGGACTCAGAGGGAACAAGGTGGGAGAGAGAGTTTGAGACAGCTCCGT							RAP1GAP	5909	2.09681
A_24_P372134	CCCAGGCCTTACTCATCCTCTTGCTTATAGCCATGGCTGTGTTCCCTCTGAGGGCTGAGA							TMEM140	55281	2.38285
A_24_P378019	CAACAGCCTCTATGACGACATCGAGTGCTTCCTTATGGAGCTGGAGCAGCCCGCCTAGAA							IRF7	3665	2.07056
A_24_P382187	GAAAAATCTCATTCCCAGAGTCAGAGGAGAAGAGACATGTACCTTGACCATCGTCCTTCC							IGFBP4	3487	1.67827
A_24_P382319	CCATGCTGTGCTGTGTTATTTAATTTTTCCTGGCTAAGATCATGTCTGAATTATGTATGA							CEACAM1	634	3.04132
A_24_P389608	AAGATCTCAGGGTAGGGAAAAACCAGTGAATGAGGTTACACAGCAGGAAAAGAACCGGTT							PROSER2	254427	1.87263
A_24_P392925	CGACGCCTACCGTGCGGCCCTGGGTCCGCATCACCCCTGGCTGGTCCGACAGACCGCCCG							GLTPD2	388323	2.2778
A_24_P394533	TTGGGCAGGTCTAGTGAGCTGTAGAATTGAATCAATGTGAACTCAGGGAACTGGGGAAGG							NEU1	4758	1.54806
A_24_P404245	AACCTCACCACAGACCTCATCGTCCAGCGGATCATCACCAACAGGTTGGAGTATGAGGCG							PCYT2	5833	1.60962
A_24_P406060	CTTATCCAGGTTTGCAAATGTACATGTTCATTTGAATGTAAATCACCATTTCTTGGAACC							RNF144B	255488	1.50596
A_24_P416346	TCTCAAGGCTGAGTTTGACCGGCCTGTCAGTGAGGAGGACACAGTCCCTTTGTCCCACTT							ETV4	2118	1.61192
A_24_P45367	AGCGGTGTAAATGAAGTCACCTTAGAATATATTCTGTGCGGATGCTTATATTTTGTTAAC							NIPAL3	57185	1.59683
A_24_P48204	AGTTCTTTGAAAAAGTTCCATGACTCGAATATCTGAAATGAAGAAAACAAACCGACTCAC							SECTM1	6398	4.84365
A_24_P484797	CCTGTCTGAAGATACTGCAGTGAAAGCCCAAGCCCTAGCTTTCCCCAGTGAAGGACTAGA							CIDECP	152302	1.77235
A_24_P48495	TCTACAAGGGCTGCTTCGACGGCAACGTCACCTTGACGGCAGCTAATGTGACTGTGTCCT							LYPD3	27076	1.88691
A_24_P54174	ATCTCCTTTCAGGGAATTTCAGGAACTAGAGATGACTGAGTCCTCGTAGCCATCTCTCTA							TNFRSF1B	7133	2.44918
A_24_P62783	TCGATGAGACAACAGCAGATGACAGGAAGGTCAAGTCCATTGTGACACTGGATGGAGGGA							FABP3	2170	2.07935
A_24_P64653	ATGGAAGCTGGGCCTTCATGTGGCAGCAAGTTTTCGAGCCCACCTGGAAACACATTGGGG							METTL7B	196410	2.0091
A_24_P68079	AATTGTTTCCTTGAAATGCTTGTTTCCAATTTTTCTTAGATTATGTTTCTAATTTTTATT							TRANK1	9881	1.72644
A_24_P734953	GGAGAACTGGCTGATGCTCTGAATTTCTTCATATACCCCACATTTGACTTTGGCTTACAC							TRNP1	388610	1.88646
A_24_P76649	TTCCTTCACTTCAATCTGTGACATAGCATTAGGCATTTAGTATACCTTATTTGTGAAACC							GPRIN3	285513	1.73749
A_24_P80204	TCACCAGGACCTCAACGGGCAAAGTTGTGCACACTAAAATATCAAATCAAGGTGCTTGGT							MALL	7851	1.53778
A_24_P865	TTGGGCCTAGCTGTTTACATGATAGTATGGAGATGCTTAGGTTAGAGGACAAGGAAATAA							CEP85L	387119	1.53072
A_24_P873414	GACCCAAGTGTATTTTCCACAAGTTTTGATCCTGTGTAATATTTCTTTTTCCTTCCCTAG							PLEKHB2	55041	1.51509
A_24_P89457	TCTGCTGCAGGGGACAGCAGAGGAAGACCATGTGGACCTGTCACTGTCTTGTACCCTTGT							CDKN1A	1026	3.66424
A_24_P912048	GGGTAGAGAAATCCTTTTCCACGTGGAGAGCATCCACGCCTCGTTATTAAAGGTTTTAGA							MGC50722	399693	1.5742
A_24_P913227	CATCCATATTTAGAACCAATGGAAAAGTTAAATCTTTTAAATAGCTTAGCAGTGGGCCAC							CDC23	8697	1.51499
A_24_P925314	TTCTTAGGGGTGGGGGATGAGGAGTTAAAGGTGGCATCTTCAATCGCAGGTCAAAGCAGA							GM2A	2760	1.91694
A_24_P940166	GCTATTCCAAAGATTTCAAGCTGTTCTGAGACATCTTCTGATGGCTTTACTTCCTGAGAG							PAPSS2	9060	1.67553
A_24_P942694	ACTTCAGACTTTAGCCTGTTTAGTTTTAAGGACTGAAAATGGTAGGTTTGGGCAGAAGAA							CCDC186	55088	1.50111
A_32_P112493	GTGAGTTTACCAGCCTAGCTATGGGACTGCTGGCTCCTAGTCCAGGAATCATGGGGGTAT							PKDCC	91461	3.65346
A_32_P117464	AGCTTTATACATGTTGACCCCATCTAAAGCTGGGGAAAATATACACTTGATGAAGTAGGT							MB21D2	151963	1.58661
A_32_P12327	CACCATCGACATAATGGAAATTGAACAGCATCTGATTACTGAGTGCTATATCAGCAAGTT							USP46-AS1	643783	4.28832
A_32_P141768	GCTGTCATGTCACCCTAGGGTACTGTCGCTCTGTCATGTGTAGCAATCTTTCCAAATTTT							AGPAT4	56895	1.82018
A_32_P154830	GTTGGTAAATGTTACTTATATTGGGACTAGTATTTTCTAATGTTTCTGGGATATGCTCCC							OSTM1	28962	2.53008
A_32_P155247	CTTCTATTTCGACCGCGATGATGCGGCTCTGGAAGGCGTGAGCCACTTCTTCCGCGAATT							FTL	2512	1.84763
A_32_P169179	ACACAGCTGAAGTTTGTTCTTTAGGCGGAGGCACCAAGCCTTGTTTTCTTGGTGTAATCT							MSX2P1	55545	1.6423
A_32_P181077	AATATCTCTGTTTTCATTTCAGAACATTGTGCTGTCTGTCAGCATATGTATATCAGCTAC							DOCK8	81704	2.14463
A_32_P191084	AACCAATTCTCCAGCATTAGGACTTACCTCCTTCTTTTTGTAAGGTCTCTTGTATGTTGT							KCTD5	54442	1.6805
A_32_P218025	AACCTCTGAACTGTGGATGGAAAATTGAACTCCTTGATGTGATCTCTGCACATCATGCAA							LOC100506253	100506253	1.93582
A_32_P220715	AAAGGGATGTTACCAACTGAGATCGATCAGTTCATCTAATCACAGATCATCAAACAGTAG							MAP1LC3B	81631	1.85097
A_32_P224234	TTCGTCACCTGTAGAGCGTTTGTCACTGTTCATCTGGTATTAAAGATTCCACATTCTCAT							LOC645195	645195	1.92649
A_32_P25050	GGCATATGTATGGAAGGGTGTAAAGATTCTTTTGAAAGGTTTATTCACATTGTAGAACAG							RDH10	157506	2.0421
A_32_P45009	GTTCTGGTGTCATAGATGTCCCATTTTGTGAGGTAGAGCTGTGCATTAAACTTGCACATG							IDH1	3417	1.79426
A_32_P452655	TGACCAGAGTGTTCTCTTCAGGGGACTGGCTCCTTTCCCAGTGTCCTTAAAATAAAGAAA							LGALS9C	654346	1.77072
A_32_P468743	CATCCCCAGAAATTATTTTTCTACACCAAATTGAGCAATTTGACCAAGATTTCTAGTAGC							ODF3L1	161753	1.99958
A_32_P60065	TATTTTTCCCTTAACTCAGTGATTAGACAGGAAGGAAGACATTAGTGATTAGACAGGAGG							F2RL2	2151	4.30586
A_32_P703	TGAGAAGTGTGGATGAAAAGCTACAGGTAGAGCCCTGGGCCCAAGACGGTGGCTTGGACA							LOC646626	646626	1.79991
A_32_P73045	AAGATGCTATTGGGATAAGTTTATTAAAGAAAAGTGGTATTGAGGTGAGGCTAATCTCAG							CMAS	55907	1.51457
A_32_P83049	GCGATCTCCCAGTGAGCCATCACGATGCCCTTTTCAAATAAATGTTAATGTTGTCACCAC							EFR3B	22979	1.94808
A_32_P86763	CTCCACACCAGTGGCCTCGTGGTTATTAGCAAGGCTGGGTAATGTGAAGGCCCAAGAGCA							TGM2	7052	2.37255
A_32_P98927	GCTCATAGCAGCTGATGTGCTGTATATGCTTGAGAGGGTGGTATCAATTAACTATATTAT							STAG3L4	64940	2.28078
A_33_P3212615	CTGCTTTGTTCATTCTCTGTATTCAAAATTAACAGATCATGCTGAAAACCACTCAAACGA							TFPI	7035	1.81212
A_33_P3212982	CACATTCCTGATTAAAAGGTCTGGTTTTTTAAGGTGGGTTTTTCCCATTCATATTTCAAC							PLEKHM1	9842	1.71301
A_33_P3213374	TTTGCACCCTGCTGCAGGCCACCAGATGAACGGGACAAACCAGCACTTCCGAGATTGCAA							CITED2	10370	1.51651
A_33_P3213726	AGTTCACAGATGACCACTAAACTTCAGGCACCCTAGACAAAAAGGGTTGAGATCCAGTGT							ZNF585B	92285	2.08216
A_33_P3214948	CTCAGCCTAAGGAAACAAGTACACTCCACACATGCATAAAGGAAATCAAATGTTATTTTT							SPOCK2	9806	1.97939
A_33_P3215093	GGACAGTTGTCTTTGATTAAAGCCCCACCAAAACCCATTTAAGTATTTAATGTACATACT							CHIC1	53344	2.17905
A_33_P3215640	AGGGACGAGGGAAGGAAAGTAACTCCTGACTCTCCAATAAAAACCTGTCCAACCTGTGGC							PI16	221476	2.70569
A_33_P3216570	AGAAATCCAGGACAACCACTTTGGTGACAACCAGCACAACCTCCACTCCACAGACCAGTA							MUC5AC	4586	1.76666
A_33_P3219475	GGTGCTCTTAAAGTGAGCTTAAAATTTATCCAAGACGTATATCCAAATTTGTCCTGTAGT							MSANTD3-TMEFF1	100526694	2.75766
A_33_P3220929	TCAACAACGTTCTGCAGCAGCAGCTCTTTAGCCAGGAGGCTGCCGATGAGATCTGCAAGA							JOSD2	126119	1.50331
A_33_P3222019	AAGTGTTCCATCCCTAAGGAAAGCTTGGGAAACCAAGCCCCTTCCATCCTCTCCCAAGCA							WSCD2	9671	1.94741
A_33_P3223923	CAGGGTTAAGAACCATCTGCCTTGGAAGATTTAAGGGAAACATATAAACTTGTACAAAGG							PDIA3	2923	1.52491
A_33_P3224819	TTTAGAACTAAGCCTATTTGAAACGGTCGGTGTAGGCTTACTGAGATCAGGAGACAGGGA							SLC45A4	57210	2.48544
A_33_P3225096	CTTTCTGTCATTACAGGTCTGGCTCTTGTAACCGTGATCAAACTGTTCATGTTGTCTGCT							MTMR10	54893	1.60408
A_33_P3227920	CCTTACTTAGTGACTGGAATGGTATATGCTCCCTCCAAAAGTTTATCTTTGTTTATTGAT							SLC16A4	9122	4.2941
A_33_P3229241	ATCCTGACAAAAGCCAGTGGATGTTTCTTTTGCCAAATAAAATATACCCTTGGTGCAACT							HIST2H2BF	440689	1.79312
A_33_P3230478	TGTAGATGTCCCTTGTAGCCACTTCTGCAACAATTTCATTGGTGGTTACTTCTGCTCCTG							C1S	716	2.30188
A_33_P3234580	GCAGCTGCGGTGGGGAGCTATAAAAATGACAATTAAAAGAGACACTAGTCTTTTATTTCT							ASS1	445	1.58355
A_33_P3234697	GGCATCTAGCTTATGAGGCCAAATAATCCCAAAGTGTCACTTTATATAAATGTCTTGATT							LXN	56925	1.91134
A_33_P3240767	TGAATTCGCAAGCGCACTAGCATGTGATATTAGGGAGTTTGCAATAAATTATTGAGGCTG							CIDEC	63924	1.65011
A_33_P3241204	GCAAGAATCTAAGTAAATCTGCCATGGGTTCTGGGTTCTAGATGTCAATTCTAAATAATA							CALHM3	119395	1.59148
A_33_P3242458	ATCTCAGAACTGGCATCTGGACCTCCCTAACTGGGCCCCGCTGGTCCCATTTGCTCATTA							SLC41A3	54946	1.5295
A_33_P3242543	AGATTTTGCCTGTATGGTACTGTTTTGTTTGTTAATAAAGTGCACTGCCACCCCCAATGC							MAOA	4128	2.69727
A_33_P3242623	GAAGTAAGTGTGTTTGTTTTCATCTTATGGAAACTCTTGATGCATGTGCTTTTGTATGGA							SLC7A11	23657	1.84383
A_33_P3242909	TCTACCACCCCCTGGGCATACATAAATCGACACATGCCAAGTCCTTTTTTAAAAATGACA							ZNF563	147837	1.50709
A_33_P3243153	GTACATGTTGGGTATCCTACTACTTTGTGTTTTCATCTCCTAAAAGTGGTTTTTATTTCC							GFPT1	2673	1.50861
A_33_P3243702	CAGCCAAAGGGCTGTTTAAAAACAAAGCCTCCATGTAAACCATTTCTGCAAGAATATTTT							KLHL30	377007	1.8219
A_33_P3244803	CGGGTAAGCAAAACTACAAACCGTTCTTTCCTCTGTGACATTGAATAAACCTTAATAAAA							ACOX1	51	1.52982
A_33_P3246418	AGGGGAAAGGAAGGGAAGGGAGGGAGGGTCTGTTCTATCTGTTGCTGTAAATAAAGATAT							MDFI	4188	1.62265
A_33_P3246438	GTATCTGATTGGGCCTTGGGAACTGAGGTAGGCTGCATTGAAGAGATTTGACCATTTTTA							LOC283922	283922	1.75992
A_33_P3246763	TCCAGAGAGTGGAGAGAGCAGGGCTAAATAAAGAGGAGATAAGGTGGCTTCTCACGGCCT							AANAT	15	3.51139
A_33_P3247057	CATGTCAGTATTCTAGTCCAGTATTTGCCAGTTTCCAAGTAAAAGCTTTTGTGTTACGTG							SMIM5	643008	1.92883
A_33_P3248325	AATGCAGGAATCCGTCATGATGTTCATTTTCCTGGCCATACAGCCATGACTGAGATATGA							EPB41L5	57669	1.58687
A_33_P3251801	GGAGATTTTCTATGGCCTCAGGCCTGAGTGCCAATATTAGTCTCCAGCTTCTGTGGATGA							KLRG2	346689	1.55653
A_33_P3256793	CCAAACCCTCCTTTCTGCTTGCCTCAAACCTGCCAAATATACCCACACTTTGTTTGTAAA							KIAA1324	57535	2.0882
A_33_P3256810	TCCATCCTGCTGGTCGTAGGAGGAATCCAGATGGTTCTCTGCGCCATCCAGGTGGTCAAT							TM4SF4	7104	1.67191
A_33_P3257312	TGATATCCGTGTGGTTCGATGTATTATTTTTAAGCTCCGTGAGTGCGTGGGTCAGTGTCT							ATG2A	23130	1.59551
A_33_P3258997	TCCACACGCTAGTTTTTGTTTCCTGCAAGCTCCATGGTGAATCCACTAGGAATGTCATTG							TRMT2B	79979	1.66386
A_33_P3259077	TCTTCTCCCTCACGTGCTCCCTGATGACCGCCAGGCTCCTTGACATGGTTCCCAGGACCA							LOC338797	338797	1.61644
A_33_P3260373	ACTATGACATCCTGTGTGCCATTGAGACGTCTGCCAAGGACTCGAGCAACGTGGAGGAGG							ISY1-RAB43	100534599	1.52158
A_33_P3261828	CCTGGCCTTGTGAGCTCCCGGCTGTGTGGCACCGAGGATTGTGAGCCCGTCGAGCCTCCC							ADAMTS7P1	390660	1.60658
A_33_P3262927	AAGATCAGCGAGATCCGGCAGATGTCAGGGGCACATATCAAGATCGGGAACCAAGCAGAG							PCBP4	57060	1.55616
A_33_P3263417	TTGTGCTCCAGGAACCTACGCACTATATATATAAATAAAGCTTAAGTAAACATCACTGCA							LINC-PINT	378805	1.99867
A_33_P3263696	AGTTTGGATATACCCTTTGCCATGTTTGCTCCCAAGAATTTGGAGCTGGAGGATACCGAT							ATG13	9776	1.70687
A_33_P3265104	CTCTCTGCCTGGATCGAAACCTGCCAGACATGATGCAGCTATGGAGTGAAATATTTAACA							PITRM1	10531	1.56239
A_33_P3267410	CCATTGTTCCAAGGGTCTGAGGTTTTCCCCTTATTTCATTTATCCTAATAACAAACATTA							PAI	100144748	2.80245
A_33_P3268622	CACTCCTTCTGTTTTGTTGCCGTTTATTTTTGTACTCAAATCTCTACATGGAGATAAATG							LY6D	8581	1.95652
A_33_P3269924	AGAGGGGAGAGTGTCATTGTGTGCCTTTTGACACATACATTAAGACCAAAAAGGAAAAAA							HIP1R	9026	2.42039
A_33_P3270863	AGTGGAAATGATATAGTTGGACTGGTGCTTGATGTCACTAATAAATGAAACTGTCAGCTG							XDH	7498	2.5714
A_33_P3271323	GGTGGTTCACATTAAAGTATCATGGCCTTATGTATGCTCAAATGGAATCTTATGTAACTT							RHOQ	23433	2.04992
A_33_P3275310	GGCTGCACACATTTTATCAGGGAAAGTTTTTTGATCTAGGATTTATTGCTAACTAACTGA							ATXN3	4287	1.59784
A_33_P3277447	GGGGGAGTTGGTTAATAGCAGATACTTTTCTTCTAGAAGCTTATGTTTTATGCTGTTTAT							SLC26A2	1836	1.82672
A_33_P3277826	ATAAATGTGCTGCACGCCTCATCTGCCTCGAATTTCTCACTCAGTCGGTGATTAAAGATC							ZSCAN1	284312	2.0971
A_33_P3278774	TTCCTGTTATCTGGACTTGGCAGATTAATGCAACATTCTGTGGGACTTTGCAATAGCTAA							ZNF44	51710	1.65129
A_33_P3283515	ACACAGAACAAAGGATGCAAGTACAGCAGCAACACAGCCAGGAGGGCAGCCCCAGAATTG							PDZD2	23037	1.5859
A_33_P3286278	CTATCCACAGGGGTGTTTGTGTGTGTGCGCGTGTGCGTTTCAATAAAGTTTGTACACTTT							GRN	2896	1.56319
A_33_P3288074	CAGTTCGACGAATGTGAAATACCTCACTGATCACTTTTTATATTGATTGCACGTTGAAAT							lnc-ATG2B-2	730202	1.50428
A_33_P3288844	ATTTTAGACCCTATTGCTGCTTGAGGCAACTCATCTTAGGTTGGCAAAAAGGCAGGATGG							IL6R	3570	1.57594
A_33_P3290562	CACAGATGAACTCTACCTTTGCTTTCAGAACCACTTAGTCCTTTTGTAACAAAGAAAAAA							GLI3	2737	1.5291
A_33_P3291176	AGGAAAGGCAGGCTGGGGCCTGTCTGTGCTCAAGAATAAACCGGATGATTTCCTGGCCTG							VMAC	400673	1.78689
A_33_P3293009	AACAGTCCCAAAGGCTCCCCCAGGTATCATCAAGTTGGTAAATAAACAGGAACATGGCCC							NKAIN4	128414	3.18508
A_33_P3293918	CCATCTCACTGTAAATAAGTCTCTGTTCTGTAAATAGATGTACAGAAGCCATGTTATTTC							SH2D3C	10044	1.65156
A_33_P3294826	TCAAGTGCTGGCTTTGCGTCCGCTTCCCCATCCACTTACTAGCGCAGGAGAAGGCTATCT							CRABP2	1382	3.71893
A_33_P3294986	CGGGGACTGGCCCTCCCTTGCAGGTCGGTTTGGTTTGTTGTAAATAAAAGTATTTAATTA							LIPE	3991	1.77532
A_33_P3295358	GCCAATGGTATCTGGGCGGAGCTCACAGAGTTCTTGGAATAAAAGCAACCTCAGAACACT							ANGPTL4	51129	1.51103
A_33_P3297444	TCCCATGCACAGGGCCATTCAGGAAGGGCTGGGGGAGTGTGTGTGGCAATAAAGCTTGAA							ABTB1	80325	1.5
A_33_P3299898	AATCCTTCACTCCTCCTGGCTGCCTTTTTCCTGGGAATTGCCTCAGCTGCTCTAACACGT							CTSLP2	1517	2.04421
A_33_P3305790	ACCCCAGGGCCTACTGCCACCCGCTTCCTGTTTCTTAGTCGAATGTTAGATTCCTCTTGC							NOS3	4846	1.78465
A_33_P3309556	GATGCAAGGATAAACCTTTACTTTGACTACCAGCCTGTGTTTTTGTCTTTAAATCTCTTA							PTPRE	5791	1.59522
A_33_P3310104	CATCTCTTCCTTGACCTGCATTGTAAATAGGTTCTTCTTGTTCTGAGATTCAATATTGAA							SERPINB5	5268	1.61167
A_33_P3313660	GAAAAAACAGCCCTTTCAACAAATGGTGCTGAACAATTGGACATCCACATGCAAAGAAAA							BRD7P3	23629	1.55619
A_33_P3313899	ACTAGCGGTTGTTGGTGAGGTTCTTCAGGCTGCAGATGGAGACATGGGAAGGGCTGGACT							LINC01433	728228	2.32586
A_33_P3314643	AGGCGGAAGGTTTGAAGGTTACGGCTCAGGGCTGCCCCATTAAAGTCAGTGTTGTGTTCT							SPEF1	25876	1.56063
A_33_P3316878	CAACTTCTCCCTTTTGGACCCTGCCGAAGCTCCCTGCCTTTAATAAACTGGCCAAGTGTG							CHPF	79586	1.5275
A_33_P3317543	AACAAAATACTGCTCCCAGTTAAAGGATTCCCAGTGGGATTCTGTACTCCACATCGCAAC							GTF2IRD2B	84163	1.63103
A_33_P3318668	GAGAGGGACACCCCTGATTACCTTAAGGCCCAGGCAATAAAGCAGGGTGATCTTCCTCCC							CYSRT1	375791	2.81181
A_33_P3325018	CCTTGTACTTGCCTACTGTAATATGGATTTCACTTCTGAACAGTTTACAGCACAATATTT							ERLEC1	27248	1.58091
A_33_P3326568	GGCTCTAAACTCTGATTTTATATCGCCTGTCTTTCTCTGGTAGTATTTATGCTTCCTCTA							GLIS3	169792	1.66256
A_33_P3327642	ATGGGAGCCGGATGAGGACAGGGCATCCCAGATCTGGACTATCCACGTGCTTTGAAACTT							AIM1L	55057	2.17352
A_33_P3328637	ATCAAAAAGCTGGGTGACTACCTGAGCAACCTGTGCAAGACGTGAGCCCCAGAAGCAGGC							PRRG1	5638	1.68215
A_33_P3329255	GCATGTACCTTTTCCCTACCTCTTAGGGCTGGTGTGAAGATTAAATATATGTGAAGCTCT							NDST2	8509	1.62887
A_33_P3329592	CCGGACATCCGCGGCGTGCCAGGGACCGAGCCTGAGAAAGACCCGGGGCCGCGGGCCTAG							BLOC1S3	388552	1.74433
A_33_P3331080	GTCATTGGGGTCAGTTCAGAAGAAACTCTTATTACCTGCCTGGAAATTGCCATGAGATAA							SEC24A	10802	1.52581
A_33_P3331491	CCTGCATATTATTTACTTGCAAATGTCTGTAATCTGTAATTGTGATGCCTCTGATGGAAT							LOC728392	728392	1.68144
A_33_P3332348	TCAAAACTCCCGTGCTGATCAGTAGTGGGATCGCGCCTGTGAATAGCCACTGCACTCCAG							RN7SL1	6029	1.59345
A_33_P3332396	GGGCTGGGGTGGCTGCAAGGACAAGAACCTTGCCAAGTACAGTGCCATCTACCACAAAAG							TMEM53	79639	1.65778
A_33_P3336252	TTGCTGAGTTTATGGAACAGGCGTTGGAGGTTACCTCAGTTCAGATGATGTGTCATCTTC							OR7E37P	100506759	2.02683
A_33_P3337627	GGAAACATGGTCCAGTTTTGTGTGTGTGCGTGTGTGTAAATGTGTACACACAGACATAAA							TRPC6	7225	1.53525
A_33_P3340782	CCAAAATAACCATTTTACTTTTCACCTTCAGAATTTTGCATTCTTCTCCAGCTTTGGGAA							SPINK5	11005	2.27277
A_33_P3341234	CAAGGTTTAAGTCAGTGAGGTTGGAAGATACCCTATCTTTTTTATTCAAAAAGCACAATC							UBE2H	7328	1.54593
A_33_P3343516	GGATGAGCAAACTGAAGCTTTGAGAGTCTCAAAGAATGTTCTTTACTAGACTGAAATAAA							LOC100129617	100129617	1.59509
A_33_P3345936	CCTTTTGAGAGTGTATGAAGCTGGCTGCCTGTGTGTGTGTGTGTGTGTGTGTGTGTGTGT							CCDC9	26093	1.50782
A_33_P3346348	GACGGTACATTGCATCTATTATGGAAAATGGAAGTCTAAACATATATTCAGTTCAGGCTT							TBC1D31	93594	1.66148
A_33_P3347413	TAGATGACTTTGAGGACTTCATCTTCAGCCACTTCTTTGGAGACAAAGCACTGAAGAAGA							PBXIP1	57326	1.51926
A_33_P3350343	TTATTCCTTAGAAAGGACTTGGGGTTGTCTCTGATTCTTGTAAGGGGACCCAAGGTGGAT							LOC101929115	4297	1.80503
A_33_P3350393	AATAGAAGAAGCTACTGCATGATGTTAGTTACCAAGCCTGCCATGGGTCCTCTCTTGCTA							CES2	8824	1.67265
A_33_P3352522	GATAACTTTACTACCAATGGCTAATGTGCAAACTCCTACAAATTGAGAAAAACAGGCAAA							GAS6-AS1	650669	3.58316
A_33_P3353520	GCTGGCCCCGGCTGGGCCCCGTGGCCACGGGGCGCGAGGAGGCTGTGGGGCTCACAATAA							RNF225	646862	1.61167
A_33_P3354374	CACAGTGGAACACCGTGTAGCTCTTTAGAGAATAAACAGCTCTCTATATGTGATCTGGAA							C1QTNF1-AS1	100507410	1.76535
A_33_P3354451	AAGCAGCTGTTTACCGAAGGCACCAGTTCAGCCAGGAGTGAAATCCGGAGAGGAGCAACG							TRIM31	11074	8.74132
A_33_P3356517	GCCCTTAATACAATTCATTCCACCCATTAAGTCTTCAATAAATGTTCAGCATATCCAGTT							lnc-TARDBP-2	100652764	1.5305
A_33_P3357199	ACCCTGAGAGGGACTGGCCTACCTTGCACAAGTTCACATTCAATAAACATTTGTTGATTG							SH2D6	284948	2.64458
A_33_P3357949	TGGAAAATTATTTACAAACCGTCAAAGAATATGAGGAAGTTGCTGTATGACATAGTGCTG							ETV1	2115	2.32301
A_33_P3358898	AGGGGAGACGTGTGACCCTCTCCAGGATTTGAGGGGCTTAAGACACCCCCAACCAAAAAA							SSC5D	284297	2.23225
A_33_P3360087	TCAGTCTACGTGCAACCACCATTAGAATTGACTTGTGATCAGTTCACCTTTGAATTTATG							BBS9	27241	1.54598
A_33_P3361067	GTCCCTTACAGTTCTCTATATATACCCTTCCCTTATTACACAGAGAGAAATATCTATCTA							ABCG2	9429	1.7364
A_33_P3363420	GTGTCCTCTAACCAATGCCTATACAACTAAATTTATGCTGGGTTTTTGGTTCTGTTTTTT							FRMD3	257019	1.63876
A_33_P3364240	AGGGCTTTCAGGCCCCTGCCCAGGCACCTATGGTACTTGCTGGACTTGAAACAGATGGAA							PAEP	5047	2.25334
A_33_P3365002	AGAGTACCCAGACCGCATCATGAACTCCTTCAGCGTCATGCCCTCACCCAAGGTGTCAGA							TUBB2A	7280	1.81409
A_33_P3367860	TGTTCTTTCCTTTCATCCTCAGCAAGTGCTGAGTCTGTGAATAAAGCCACATAACCAGCG							CHRM1	1128	2.15171
A_33_P3371999	GCTGTCGTTAACATTGTGTGTCAAGTTGGTAAAGTGACAAATAAAGGTGTTAAAACATGG							TPPP	11076	3.41445
A_33_P3376404	AAGGGACGGAACTAGATCCCTTCGCTCGGGACGCTCACATTCCAGGCCCTTGTCCTGCAG							WDR13	64743	1.79069
A_33_P3376947	TCATCCTGGATGAAGCCACCAGCGCTTTGGATGCCGAGAGCGAGTATCTGGTGAGTCACA							ABCB9	23457	1.59831
A_33_P3376965	TTCTCCGGCCACAACCTTGAATACTTGCTGCGTCTGGCAGACTTCATGCAGCTCTGTGGG							CHAC1	79094	2.22917
A_33_P3378707	CTTTATTAAGAGAAACAATTATGTTTGGAATTCAGCATCTTTGGTTGGAACGCATTGGCT							LOC646214	646214	2.9671
A_33_P3379391	GATCGAGCTGAGCTCGGGGCAGGAAGTGTCTGCGGCCATATTTTTCAAAAAGTGGAGTAA							H2AFJ	55766	1.70497
A_33_P3386237	CCTCACTTATCTCAAGGGTCCAATGTAAGCAATAAAGTCTGTCTCTGGCTTCAACCACCA							TAT-AS1	100132529	1.7839
A_33_P3387458	GGATGATGGTGTGAAAAAATATTATCTTCTGCTGTCATCTGTTTCCATGAGAACCTTAAA							SFMBT2	57713	1.60172
A_33_P3388080	ATTTGGATGCAGAAAACATGCCTGTTGCTTCTGCTGCGAAATCTGCTCTTTCTCTTCCTG							LINC01220	731223	1.82682
A_33_P3389153	TATTCCTCGTGCCCTGTGTTAGTGCTTTCTGTATAAGGGACAGACAGAACTGGGTTTTTT							STK10	6793	1.76026
A_33_P3390708	CACTGGAAGAACTGCAAAGAAAGCAATCCGAGAGGAAATTCTATTTTGACTCCAGCACGG							TMEM2	23670	1.64351
A_33_P3391603	AGTTTCACCTGGGCTAGGTCAGTTCGGAAACTTGAAATAAAGAGTTTTCCTTTGTAAGTT							LAMA4	3910	1.66854
A_33_P3395848	AGTTCAGTTGTCTCTGTAGGCGGAGGCTCAAAGACTGTTCGCGCAGCCACACAGGTGTGA							VSIG10L	147645	1.69527
A_33_P3396635	AACAAGTATTGTCAGTTACCTCTGCATGGAACAGCATTACCCTCCTCTCTCCCTAGATGT							SSX3	10214	1.80338
A_33_P3397763	CGGTATTGCTATGTTGCCAAGGTTGTTTACATGCCAGTACAATTTATAATAAACACTCAT							TNFSF9	8744	2.0773
A_33_P3399318	GTCAGTGCCTCATTGTATCATCCTACTTGTGTTTTGCTCAATAAATGAATAAAAGACCAT							GNG12	55970	1.53038
A_33_P3399373	CAAAGCATCCACCATGGTGGATGGACTGAAGTGTGTATATTTTCTTGATCTATTTTTTAA							TPRA1	131601	1.59336
A_33_P3400763	CCACTGCACCAGCAATGCTAGAAAACCAAGCCAATAAAAGTGATTTCTTTTTTCATTAAA							PLIN4	729359	1.59559
A_33_P3403270	TTTCTGCAAGAATGACGGGCAGCATGATGCTCAGCTGCATGTGGAGGCACTGAGGCTGGA							lnc-CCDC33-1	80125	1.54536
A_33_P3407356	TTTGGTTGTCCTGCTGAGAGGATGCGGCATTTGAGCAGTAGCTTCTGGAGCCCAGAGTGA							LINC01348	731656	3.0575
A_33_P3408450	TTCGATCCATCTCCTTTCTACTGTAGCGGAGACTACAAGTCCCAGGATGCCCCGCTAGCC							TMEM253	643382	1.63447
A_33_P3412900	GGGTGTTACAGGTACAAGTAGGTATGTTGCAGAGGAAAATAAATATCAAACTGTATACTA							CBLN3	643866	3.70728
A_33_P3413098	GGTTATGTTGACATTATGGTTACTGTGCTTGTGGTTTTGCAATAAACATGTATTGAAAGC							LOC100129550	100129550	1.96817
A_33_P3413840	TTAATGCGATGACACTATTCATAGACTTTGATTTTATTTATAAGCCACTTGCTGCGTGAC							GK	2710	1.92361
A_33_P3416321	ATCATATTTTTCCAGTGGACCATCCTCCAGTGGCTGTGGTTGTTGAGCATGCTTTCAGAA							SLC17A5	26503	2.16431
A_33_P3419691	GGTCTGCCACTGCCTGATTGATAAAATTGCTGAATGCTCAAATAAACCTGTTAAAATTGT							GATS	352954	1.51945
A_33_P3423270	TTTAATGACCAAATGTGGCGGTACATACCTGTACATACCTGCGGTTCCAGCTACTCAAGA							TMEM40	55287	1.72245
A_33_P3441639	TATTTATACCACACACAGGGATACTTGGCTTGGGAAAACTAAATAAACGTGAAGTCTTTC							lnc-ANP32A-3	145694	1.67188
A_33_P3446495	CTACCTCATACTTTCCTTGGAAGAACTAATTAGCTATGGTTTATTGTAGGGTTTTGTTTG							FRMD4B	23150	1.53368
A_33_P3449097	GGGGAGATAGTAAATGTTTTATTCGGGTGTATCATTCATACAGTAAAGACACCAATCTTC							TSPAN10	83882	1.63577
A_33_P3474319	TAGCTCTTGGCATCTCCATCTGAGCCTAAAGTTGCCCACTGGCACCAATAGATTCTGTTT							SLC37A2	219855	3.29762
A_33_P3520835	AAATGTATGGTTTTTCTAATTTTTAGCATTTGTGTCCAATAAAATGACTTTATATAATTT							FLJ41455	441441	3.4458
A_33_P3588134	AGATCCTCATCGCCACCTTCGACGAGCCGAGAACGGTCGTGAGTACTGTGGAGTTTTGAG							PANX2	56666	1.65424
A_33_P3602006	ATGCTTCAGAGGACTTATAATTGCTTGGTTTTGTGTGTGTGTGTGTGTGTGTGTGTGTGT							ADAT2	134637	1.58791
A_33_P3681776	TTTTTGGCTTTTATCTTACATATAAACAAGCGTACCCAGGTGGACGCCTTCCTCCTCGTG							TOLLIP-AS1	255512	1.58536
A_33_P3687198	GCTCTTTTGTAAGAGGAATTTCATACCTTGGAGACGCTTTGTACATATTTGTAATGACTT							HRK	283454	1.97816
A_33_P3702055	TTTCTGGCCCACAGCTCCCACCACCACTTCCTGTATGGGCTCCTTGAAGAGGACCAGAAA							SLC11A1	6556	4.57131
A_33_P3728167	TAACTCAAAGACTTCCTCTGGCTCCCCAAGGCTGCAAAGCAAAACAGACTGTGTTTAACT							CDH5	1003	2.09222
A_33_P3734384	TTATCTAATTTTAGAACATTTTCATCACCCCAAAACGAAACCCATACCCATCAGCAGTCA							lnc-MYO1G-1	285957	2.69632
A_33_P3789693	GATTTCTTCAGACGTGGCTCAGGAAATGGCCGAGAGTAAGGTGAATCACAAGGCAAAAAA							MGC24103	158295	1.50365
A_33_P3846177	TCTTAGTTGTGTCTCTGCAATGCTGTGGGCACAAAGGAAGGGGCACCAGAGTCCCTGTGC							B4GALNT1	2583	1.61423
