# Supplementary material for: The UbL-UBA Ubiquilin4 protein functions as a tumor suppressor in gastric cancer by p53-dependent and p53-independent regulation of p21
Source: Cell Death Differ. 2018 Jun 13;26(3):516–30. doi: 10.1038/s41418-018-0141-4 (PMC6370890; doi:10.1038/s41418-018-0141-4)
Supplement: Supplementary file 6 — Supplementary Table S3 [file 41418_2018_141_MOESM6_ESM.xlsx]

## Sheet: Hdown1.5
Probe Number	Probe Sequence							GeneSymbol	EntrezID	Fold Change
A_23_P101332	ACAGGTCTCGCACCCACAAGTACTATCTGCTGCAGAGATCCTCTCATCTGTGGCCAGGCA							KRI1	65095	-1.5362
A_23_P101351	AATAAATGTGGGAAAGCTCTCATTTGTTCCAGTTCACTTTAAAGACATGAATGAACTCAC							ZNF426	79088	-1.75711
A_23_P102000	TGCTGGTTTTTCAGTTTTCAGGAGTGGGTTGATTTCAGCACCTACAGTGTACAGTCTTGT							CXCR4	7852	-2.02463
A_23_P102462	CTTCCAGGCCAACCACGTGTCCAAGGTCACCATCTTTGTATCCCCCTATGACTTCTGAGG							FBLN7	129804	-2.28465
A_23_P10385	GGAAGATGTTATTTATGACCAATATCTGCCAGTAACGCTGTTTATCTCACTTGCTTTGAA							DTL	51514	-1.51926
A_23_P104705	CACAGGATGCCTACTTCATCACCTTCATGCTGCTCTTTGCCGTTTCTAATGGCTACCTGG							SLC29A2	3177	-1.61308
A_23_P105409	TCTACCTTCAGCTCAGAGAATCCATCAGATGGGGAGGAAGGCACAGCTAGTGAACCTTCC							MAP3K12	7786	-1.54674
A_23_P106391	GTACCATGAAGTAAACTGTTACAATAGTTTCTGAGAAGCATACTATAACTCTGATCTTCC							THAP10	56906	-1.71987
A_23_P109026	ACGAGCAGTTTCTCATTACTGTCTGTGGCTAAGTCCCCTCCCTCCTTTCCAAAAATATAT							KCNK15	60598	-1.65147
A_23_P110288	AAGCAGCAACAGTTGAACAACCTTGTCTATGTGGTAACAAATCAGGCCAAACCTGGTGAC							GSTCD	79807	-1.6232
A_23_P110802	TTTACATTTCTGGCAATCTCAACTCTTATTTGGAATACTTCTGTGCATTTGTCTGTCCAC							CENPH	64946	-1.57968
A_23_P110851	TGGGGGTCCCTGTGGGTCAAATTGGGGGGAGGTGCTGTGGGAGTAAAAAACTGAATATAT							TERT	7015	-1.80138
A_23_P110941	ATCCCAGCTCTGTCATGGTGCTATCTATGTATTAAGTTGGGTCCTAAGTTGGGTCTTTTG							GSTA4	2941	-1.79721
A_23_P113471	CCAGCAGACAAGCAGAGAAACAACTGGGGAATTTATTGACTCATTTAGTTATTCTTTCTA							FAAH2	158584	-2.47611
A_23_P115785	TTCGGCAAAGGTGTCCTAGAAATGGCCAGAGTTTTTGACAGACAGAGTGTAGTCTCCTTA							FANK1	92565	-2.05885
A_23_P116387	TTTAGTCTTTGGCATTTTAGCGTTTGGGAGGTAGATTAATAAAGTATATTCCTTCAAGCC							INCENP	3619	-1.7177
A_23_P122896	ACAGCAGTGCCTATTCCTTCACGGCCTTTGTGGGAGTCCCTGCCGTCGAGTTCTCCTTTA							TFR2	7036	-1.73235
A_23_P124855	TCTTTCTGCTGAAGCTGTTGTCAGAATCTTCCTTTGGACAAAACATCACTAGCTGACTAT							ZCCHC7	84186	-1.52519
A_23_P127406	GGTTTTATCCACTGGACACATTTGTGTGTGAGAACTAGGTCTTGTTGAGGTTAGCGTAAC							KDM4D	55693	-1.52865
A_23_P12816	TAGATGTCATAGAATTGGTCAGACAAAGCCAGTTGTTGTTTATCGCCTTGTTACAGCAAA							HELLS	3070	-1.60854
A_23_P129075	TGTTCAAATTGACCACTGTCTAAGGAGCCTAGTAATCGGCGTGCCTTAGTGTGTTTATGT							WDR76	79968	-1.59304
A_23_P129157	TAGCAGGAGGCTCTCCTTGCTTGCACTCACCCTTTCTTATTGTCTTGCCCTGCATCTGGG							NEIL1	79661	-2.12985
A_23_P129188	ACCCAATGGCAAAGTGAAGTATGATGAATTTATCCACAAGATCACCCTTCCTGGACGGGA							CALML4	91860	-1.7953
A_23_P130149	CTCGGAGCGTCTGGCCAAATACAACCAACTCATGAGGATCGAGGAGGCTCTTGGGGACAA							ENO3	2027	-1.55839
A_23_P130815	AACCTAACTAGCTTACTTCCTAGTCTACCTGAGGCTGCAATCACACTGAGGAACTCACAA							KIR2DS2	100132285	-1.60225
A_23_P133123	AGAAGACTTTGACTACATAGACTAAAATATTCCATGGTGGTGAAGGATGTACAAGCTTGT							MND1	84057	-1.53156
A_23_P133956	TGGTAGTGCTAAGATGCTCATGTTTGTGAACATTTCTCCACTGGAAGAGAACGTCTCCGA							KIFC1	3833	-1.62912
A_23_P135990	TGTTACAGACAAGCTTATTTCCAAAGCCACCTCATTTCCAAACATCTCACTCAGGAAGGG							SLCO2A1	6578	-1.6545
A_23_P136817	CACGGGCCAGCTAGCAGGATTTTCACATCAAATTAGAAGTCTGATTTTGAATAATATCAT							KNTC1	9735	-1.50464
A_23_P138480	GCAAGTGCAAGACGGAATCGAGGGCACCTCTGGGTGTTCTGTACCTCTTTTCTTCTTGCA							C10orf95	79946	-1.86176
A_23_P138680	GAATCTTCCGTCCCTCATCCTAACTTGCAGTTCACAGAGAAAAGTGACATACCCAAAGCT							IL15RA	3601	-1.53605
A_23_P140434	CTATAATACAGACTGGTGTCTTAGAGGTAGGAATAATACATGATTATGAAGCATCACCCT							MYO5C	55930	-1.50994
A_23_P141992	CTCACCTGTTTGGCCATGATTGATGACGTGACTGCTTCCATTTTGCAGATGAGGAAACTA							HSD11B1L	374875	-1.94048
A_23_P143935	GTTGTACTTCATGGCACTCTGATGCCTGCTGTCTCAGTGTTTGGTTATTATGCAAACAAG							PIGZ	80235	-1.68847
A_23_P143994	AGAGTTTGAAATCCGCTGTTTGCCTTTCTTACTGGTAGGATCCTTTTTTGTTCCTCTTTT							FANCD2	2177	-1.56815
A_23_P144999	AGTGAAAGTTATGCTGCATCGAATTGTAACTGAAAGTATAGATCCAACAAATAGAGACTG							RAPGEF6	51735	-1.80748
A_23_P146217	TTTCAGACGAATGAATGTAATAGGAAACTATGGAGTTACCAATATTGCCAAGTAGACTCA							BAG4	9530	-1.70682
A_23_P14804	GGCTTTATAGGAGGAGTATAATGTATGCACTACTGTTTTAAAAGAATTAGTGTGAGTGTG							TSPAN3	10099	-2.56912
A_23_P148541	TGATTGTTTGTCGCTGGAGGAGGACGGCTTACATGTTTGTTTCTGTAGAAAATAAAACTG							CTAG1A	246100	-1.60097
A_23_P14986	TGCAGATAGTGCCTCTGCAAACTAAGGAGTGACTAGGTGGGTTGGGGACCCCCTCAGGAT							HSD11B2	3291	-1.68854
A_23_P150693	ACTCATTCCTGACCTCTTGTCATTTTGGCCTGAAGGCTACAAATTCAGGGTCAGCTGTAT							FJX1	24147	-2.71203
A_23_P153026	CTGGGAACTCAGGAAAATTCACAGGACTTGGGAGATTCTAAATCTTAAGTGCAATTATTT							GAA	2548	-1.54468
A_23_P155857	CCAGGAAGAATGCTTAAGATGTGAGTGGATGGATCTCAATGACCTGGCGAAGACTGAAAA							NUDT6	11162	-1.7533
A_23_P155969	TTGTCTTCCTAAATCAGCACAACTTTTGAAATCTGTTTTTGTGAAAAATGTTGGTTGGGC							PLK4	10733	-1.77011
A_23_P156687	AAGGAGGTCTACATCAAGAATGGGGATAAGAAAGGCAGCTGTGAGAGAGATGCTCAATAT							CFB	629	-2.13979
A_23_P161152	AGTTCCCAGAAATGAATGCTATGATCATGCGACGGTTCAGTTTGCCTGGAGATGTAGACA							PDSS1	23590	-1.72437
A_23_P161324	TCAAAAATCAGGGGGAAGGGGGAAGCATTAGTTTGGATGTAGGCCCTTGTTCAGTCATTT							NUDT13	25961	-1.60171
A_23_P163099	AAAGATGCTATGTTTGTGTTTTTATCTGATGTTTGGTTGGACCAGGTGGAAGTATTGGAA							POLE2	5427	-1.60004
A_23_P164047	AGAAGAAGTGGTATTTGCTGGCGAGTTAAATAGGCAAGGTACCCAGTGATAACACCAACC							MMD	23531	-2.02871
A_23_P165414	ACAAACTACAATCACAGAATGCTATGACCCTGAACAAAATGAATGGAGAGAGATAGCTCC							KLHL23	151230	-2.06693
A_23_P166526	AAGTCGATAATGAGGAACACACCCTTGTTCCCGTCATTCACGTATAAAGAGTGGCTACCT							RIBC2	26150	-1.82333
A_23_P166663	CCTCAGGCTCTACAATCTAGGGGTGGTAAATGTGTTTCCACTATACTTGGGAAAAGGTCA							APPL1	26060	-1.50848
A_23_P1682	CGTGCTGCTTTTGGTAACTTATCCCTTTTTCTCTTAAGAAAGCAGGTACTTTCTTATTAG							TMEM45B	120224	-2.23099
A_23_P17330	GGGACATCGAGGGTGTCATCAAGCAGTACAACAAGTTTGTCAAGCCCTCCTTCGACCAGT							UCKL1	54963	-1.53533
A_23_P18684	GGATCTGGAGATGGGCCGATAAAGTCAGTACGCAAAAGAAGAGTACGAAAGGACTAAACT							CLGN	1047	-1.50015
A_23_P201551	CATATACTTTGTCTTGCCTGTATGCAGCCCTTGTGTAATATGGTGAATTAGAGTGGTATT							VAV3	10451	-2.08045
A_23_P201939	ACTACTGACTGTGAGGTAGCTGCCACTGTGGACAGGGTGCTGTCGGCCTATGAGCCTAAT							PPM1J	333926	-1.91841
A_23_P203013	GTAGTGACCAATGCACATATAATTTAAATCTTGTGTTCTATGTGAGAGTTTATGTGGAGG							NPAT	4863	-1.52298
A_23_P20494	TGCCAGGTTCCTGTACTACTGCCTTGTACTTTTCATTTTGGCTCACCGTGGATTTTCTCA							NDRG1	10397	-1.77767
A_23_P205046	CTGCAGTGATTTGTGTGAAGAAGAGAATGTTTGTCTTTTTCAATGAAGCTTTGCAGATCA							ANKRD10	55608	-1.51719
A_23_P205255	GGGACACATTTCTAGCAAGAGCAGTGACAAACTGAATCTAGTTACCAAAACCAAAACGGA							WDR20	91833	-2.42737
A_23_P206059	TCTCAATCACTACTCTTCTTGAAGCACTATTATTTATTCTTCCGCTGTCTGCCTGCAGCA							PRC1	9055	-1.59874
A_23_P208013	GTATAAATTTCCCATCTTCAAACAGTTTAGGTGTATTTGTTGCTCTGGTCACATTCTGCA							ZNF407	55628	-1.64428
A_23_P213166	GAAGGGAAGATGGATTGCAACATGCAAACCAGTATGAACCACAGCTGAACCATCTCCTTA							ZGRF1	55345	-1.7841
A_23_P21436	GCTTCAGAGAGCCCAGCAACCTTCTAGGCCTGCTTTCCAGACTTCTGAGATAGCCTGGGA							PHF19	26147	-1.7118
A_23_P215634	AGCCTCCACATTCAGAGGCATCACAAGTAATGGCACAATTCTTCGGATGACTGCAGAAAA							IGFBP3	3486	-1.82826
A_23_P215956	TTCAAATGCATGATCAAATGCAACCTCACAACCTTGGCTGAGTCTTGAGACTGAAAGATT							MYC	4609	-2.01919
A_23_P216355	AAGGGTGATTCGGACCTCATGGAGCCTGTATTCCGATACCTGGCCAAGGAAGGCTGTGCT							TONSL	4796	-1.63514
A_23_P22444	GTGGTGGAGGAGAAACGACCATGTCTACACGTGCCTGCTTGCAAAGACCCTGAGGAAGAG							CFP	5199	-1.54747
A_23_P22499	GCAGAAACGTGCAGATAAAATCGCCAGCAAGCTGTCTGATTCCATGATGTCTGCTCTCGA							GNL3L	54552	-1.58811
A_23_P23728	AGCCCTCTGGCCTCCACTTTCCTCTCAATTTGGGCTGCAAATATGAAGCCTGAATTTTAT							SV2A	9900	-1.75915
A_23_P23765	AGTATACAGGCTTTGGAGGGCAGTAGAGAGCTTGAAAATCTCATTGGAATCTCCTGTGCA							ITGB3BP	23421	-1.53052
A_23_P24535	CGATGAAATACATCAGTGATTCTTGAGAGAGACAGGGTTTGTGTGCATTTGGGGAACACA							TTC12	54970	-2.19697
A_23_P25019	ACCAGTTTGATCCATTTACTGTTCCGACCATAAGCTTCATCTGCCGTGAATTGGATGCCA							PRIM1	5557	-1.60706
A_23_P251421	ATTTACTTGCATATGTAAACCATTGCTGTGCCATTCAATGTTTGATGCATAATTGGACCT							CDCA7	83879	-1.56449
A_23_P251499	CTCGTCCAGTTCGTCTCAGATCTCAGTGTCACCGCTGATGGCTTCTCAGCCTCCTACAAG							PCOLCE	5118	-2.0071
A_23_P253012	GAATTCCAACGAAGCATACCTAGGGGTAACAGTGAACCTACCTGGGTTTGTTTTGTTTTG							GRAMD1C	54762	-1.93255
A_23_P254025	ATGTCACACCTTGTTGTACATGAGAAACTTTGAAAATGGATCTTCATATAGAATCAGTGG							ZFP37	7539	-1.79556
A_23_P254353	ATGGCTGGAGGGCCACTGTGACGGCCGCATCGGCATCTTCCCCAAGTGCTTCGTGGTCCC							NOXA1	10811	-1.83338
A_23_P254442	CATTCTGAAGTTCTGGAAAGAAGTACTGGATGGACTGAAGTCCAGGACAACGTTCCAAAG							LOC155060	155060	-1.55765
A_23_P256694	TTGCTTCTGAGCCTCCCAGTCTTTCAAAACCACATTAGGGAATAAGCAGTATTTGCATGG							MCM3AP-AS1	114044	-1.81475
A_23_P258493	AATATTAACCTAATCACCATGTAAGCACTCTGGATGATGGATTCCACAAAACTTGGTTTT							LMNB1	4001	-1.60493
A_23_P259586	TGTTTGGTCCTTAGGATGTATTTTGTACTATATGACTTACGGGAAAACACCATTTCAGCA							TTK	7272	-1.5087
A_23_P27013	TTCTTTGGGGGTGATTGTCTCGCTTGTTTTCAGTTGTCGATTATATGGGAGGGTTCTGGG							HOXB9	3219	-1.53498
A_23_P29939	TGACAGATGTTCCATCCTGTACAAGTGCTCAGTTCCAATGTGCCCAGTCATGACATTTCT							SNCA	6622	-1.61601
A_23_P30736	CCAAATCATTTACTTTTCTGTGGTCCAGCCCTACTCCTATAAGTCATGATCTCCAAAGCT							HLA-DOB	3112	-1.55188
A_23_P309973	AAAGCTCAAAACGTCTTTGAGAAAAAGTATCATCAAGTAGACGTCAGATTCCCAGCCGAG							PPP1R36	145376	-1.54222
A_23_P31073	ATGCAAGATGGCCAGCACTGAACTTTTGAGATATGACGGTGTACTTACTGCCTTGTAGCA							MYB	4602	-1.86799
A_23_P315789	TATCTGTGAATTTAGGATGTGCATCTCTTTTCAGAGGTGTGTTAGTAAAACCTGACGGAT							RFXAP	5994	-1.58517
A_23_P32135	AAGCAGCCTCAGAGCAAAATACCCTCATGATGTGGTGAACCACCTCAGCTGTGACGAGGC							C9orf9	11092	-1.51354
A_23_P321466	TGCAGGACCATCTTGCGACTCTTTGATGACCTGGCCATGTTTGTCTACACTAAGCAATAT							PEX11G	92960	-1.52703
A_23_P328069	TGTTCCTCCTTAACATCATCTGATGGAATGGCAATGAAAAGCGTGGATTGTGGAAAATAC							HPS1	3257	-2.45015
A_23_P330616	TCTCCATGTGAAGATGAGTGGGAAAGCAGATTCTACTTCCATCCGATTTCCGATTTGCCA							WIPF1	7456	-2.17625
A_23_P332960	TCTAAGCTGTTACAGTAGCTTTCCCTTCACTTGATTCTATTGTGTGTTTTCTATGTTTGG							TMEM80	283232	-1.75305
A_23_P33791	TGTGATCCATTACCAAGTCTCCTCATGAAAACCACAGTGAGTCAGCCCTTCACAGAACTA							SSBP2	23635	-1.54005
A_23_P342751	TCATTGAATACTCTCCCTCAGCTCCAGGGTACCATATAGAGTTTTCTTGTATTTTAGAGT							LINC01198	100128202	-1.72775
A_23_P345707	CCATATACGTGAAACTGAAGAGTGCATTGGGCAGTGGAAGCTATTTTTTGCCTTCCCTGT							TICRR	90381	-1.55656
A_23_P347541	TTTGCATTGTGTCTTCATTTTAATGTGTTTGCAATCGCTCCGCTCCAGGAAGAACGGAAA							GRIN3A	116443	-1.56151
A_23_P347632	AATAAAATGTTGCCAAATTCAATGTAGAAAGAATGTGACAACACACCTTGGGTAGTTCTG							MTSS1	9788	-1.8697
A_23_P351837	GGGGGTCTCATGAGCAAAATCTTCACCTATGATCCAGGCACAGATGTGTGGGGGGAGGCA							KLHL35	283212	-1.61015
A_23_P35316	AGAAAACCTTCCGATGTGAAGAATGTGGAAAGGCCTTTAACCAGAGCTCACATCTGACTG							ZNF695	57116	-1.62347
A_23_P354791	TGCAAGTACCACAAATGCCCTTACATAATTGGCACAATGAACCAGGCTACCTCTTCGACT							NAV2	89797	-2.9996
A_23_P35564	TTTGCATTTGTGGCACTGTCTTTGATGCAGTGATGTACTTAATGGTGCAATAAAGCTGCT							SEC31B	25956	-2.1626
A_23_P356021	ACAGTTATGTTCCAGTGCCTTCATAATCTCATCAGAATTCTCCCTATAAACTGTTTCCTC							FANCB	2187	-1.51792
A_23_P357794	AAACAGCAAACAACAATGCTGTACAGGTGATTGACTGGGTATTAGAAAAGACAAGCAAGA							MTBP	27085	-1.69766
A_23_P35782	GAAAGGACACAGATGCTAAATATTTATTGTCTTAGATCATGGATTCCTGATACCTCTCAC							NAA40	79829	-1.55809
A_23_P358470	ATGACCCTGTATGTAAAGCAGAAAACTTCAAATCTGACTGTTTCCCATTACCTGCTGAAG							PRIMPOL	201973	-1.53776
A_23_P3602	CAGCTGTTGGAATTTGACAGGTGTGAATATTTTTTCTGCAGTATGTAGTTAGAATCCTTG							NUDT7	283927	-1.81716
A_23_P36305	TGGCAGGACCTGGCCTGTTTGTTTAAAAATGAAGTATGGGTTGGGGGATTACGCTAGTTT							ATG16L2	89849	-1.65558
A_23_P366394	GTGAAATGCTTCATGTTTTACAAACCAAAAAGTCGGGTAGCAACAAACTTATTGTATGTC							ZAK	51776	-1.60369
A_23_P368225	AGAAATCCAAAAGAATTAGCATCAAATCTTGAAGTCGTGAGTGAAGCTGCGGGTTGGCTT							EME1	146956	-1.64592
A_23_P368740	CACTGCACTTGGGAAGCTCCTGTACCTCTTAGATGGGATGCTGGATGGGCAGGTGAACAG							HDAC10	83933	-1.59377
A_23_P37068	AGAGAAGGTTTTCATTTTCATTTTTAAAGATCTAGTTAATTAAGGTGGAAAACATATATG							TRAF3	7187	-1.53687
A_23_P37654	AGTTGAGGAACGTGGAAGACAGTGAGCTCTCACCCTAACACTATAAGAAGCATGATCTCA							MGA	23269	-1.50761
A_23_P377411	TGTGTTACATAGAATCAGTGCATGAAAGTGTTTTAGTAGCCCAGATTAGATTGTACCCTG							LOC100133130	100133130	-1.5016
A_23_P377616	TCCAGACCTCTTTAAGTCACACTCTTAACTTAGCTTTCTCTGATGTCTGTTGCCGCCATT							CIRBP	1153	-2.70704
A_23_P37988	GCAGTTCGTTCCCTTTCGAGAGTTCCGCAACGCAGCAAAAGAGACCTTGGCCAAAGCTGT							CPNE2	221184	-1.55406
A_23_P388433	TCTGGTAAACTCTCTGTATATCTTCCTACCTTTCAAAATCGTTCTTAGGGTTAGTCAAGT							C4orf3	401152	-1.52427
A_23_P388812	TCTCCTCAGATGAAACACAATCCTGAATTGGCATGGTCGTCTAGCTTTTATATTCAAACC							CKAP2L	150468	-1.73427
A_23_P388871	ACAGTGGGCAGCCCGATTTTCTGCTGAGTAGGCGCTGTGATTTCAGAATGTCTGGGCGAG							HIST4H4	121504	-1.50125
A_23_P389692	ATGCAGAGAACCAAAGTGAATCATAGAAAAGCTTTTGCTAACAGTCCGCTTTCCAGGAGG							KIAA1328	57536	-1.53398
A_23_P389919	TCTTGATCCTGTGAGTGTAGTTGATGACTGTTTGTTAGTCAGTAGAGTAAAATGCTGTGT							WHSC1	7468	-1.52292
A_23_P3911	CCCGCATAATTTTAAGACGGTTCTTTAGGACATTAGTCCACCATCTTCTTGGTTTGCTGG							PLXDC1	57125	-1.68201
A_23_P393645	CTACTTTAGAGTCTTCTCCAATGTCCAAAAGGCTAGGGGGTTGGAGGTGGGGACTCTGGA							ADAMTS13	11093	-1.59361
A_23_P40315	CACACACTGTTCTGTATCTTGCTCTGTTTGCTTGATACATCTTGTAAGTGGCTCCTAATT							DZANK1	55184	-1.78006
A_23_P404667	TTTTCGTTTTTTCTAAAAGATGAATTCCTATGGCTCTGCAATTGTCACCGGTTAACTGTG							BIK	638	-1.64299
A_23_P409541	TCCCCCAGTATTGGTTTTCAATACCTGTTTTCATATACAATTACAAACCTTTCAAACCTG							POLR1D	51082	-1.79151
A_23_P411335	AGATTCTTCCTTTGACAGTGTTCGTGAAGGTTTAGTACCTTTGAGCGTTTCTTCTGGTAA							SGOL2	151246	-1.56311
A_23_P411833	AGCAAGCTGTTGTAAATTTGGCGCCCTGTGAATACTTTCATACCTGTTGCCCTTTTGCCT							WDR90	197335	-1.70754
A_23_P413285	CTTCTTGCCTCTGTTAGAAAAAAGTCAAGGAGAAGATGTAGAAGATGACCACAGAGCAGA							CC2D2A	57545	-1.61168
A_23_P41365	CACCCTATGGTCCAGGGAGAATTCAATCACACTCTCTTCCTCCTCCTTATGGCCCAGGTT							SMR3A	26952	-1.56912
A_23_P415411	CTTCGGCGGCTAATGCTACCGCTTAAACGACTCAGCATCTCGACTTCCCAAATCAAAGGC							HIST1H4E	8367	-1.66513
A_23_P415643	GGAGGAAGAATAGATAGAAATAGGGATTGGAGACAGTAACCTTGAAGCTCAGGAAACTGT							ZNF48	197407	-1.67251
A_23_P4161	AAAGGCTCATCTTACTTGTAAACATGGACTGCTCAATCACTATTAAAAAGTCAGTTTAGG							ARSG	22901	-1.58241
A_23_P417200	TCCCTGGTAATCTGTAGAACCTTCTCCTAGGAAATGGTGAAGTCTATTAGGAGCCACTTG							TERF2	7014	-1.50308
A_23_P419202	TTTCATTAGGCTCATAGTTTGTGGAAAAATCCCAATATGCCGTTTATTCAGGTGGGGCTG							ZNF658	26149	-1.52887
A_23_P41942	CTGGTATAACTGGTTCTGATGGCTGGGAATAAAGGAAGAGGACGTGCTGCTTATACCTTT							POLR3G	10622	-1.92955
A_23_P42265	TTCATCTAAGTCCCCAGATGGGTACAATGGGAGCTGAGTTGTTGGAGGGAGAAGCTGGAG							APOM	55937	-1.74892
A_23_P423482	CCGGTGCTGTTTGTTCATCTCTGTATGTAAAAACTGACAGTGAGACACAACGTTCTGAAC							FAM81A	145773	-1.93271
A_23_P4294	GAAACCCTATAAGTGTAGTGACTGTGGGAAAACTTTCAAACAGAGCTCAAACCTCGGTCA							ZNF232	7775	-1.60577
A_23_P431179	TTTGGCGGTTAAGGTTGCTGATTTCTCCACAGCTTGCATTTCTGAACCAAAGGCCCTTTT							HIST1H4A	8359	-2.01967
A_23_P435636	AGGCTGAACTGTCTCTTATAGAATGAGGTCAAAGACACTCCCAGTTGCAGGGAGGGTAGA							DAND5	199699	-1.9578
A_23_P45424	ATTGAGCAGCAGGAGGCTGAAGGAGGGGAGAACAAAATTGTCCAAACCATGCTGTTTTTT							ITGB1BP2	26548	-2.3305
A_23_P46131	GGCACCCCTCGGTTATTAAGGAGGGAGGAGTAGGGGATAGAAGTATTTCAAAATAGTTGT							FAM110D	79927	-2.04455
A_23_P47777	GGCTGTAGACCCCTATTCCCCACCCCATGGCCACAGGGCATCTGGCAATAAGACTAGTAT							2017-03-09	92979	-1.60704
A_23_P49865	CCTACCTCTGAAGCCATTTTATGATCTGTCATGTGCCACCTGAGCCTCCAGTAAAAACAA							YBX2	51087	-2.13839
A_23_P500206	GCGGTCTTCCCACTTCCTCTCCAGAACTCCAGAAAGAGCAGTGTGCTTATGCTTCAGTCC							IL17RE	132014	-1.74139
A_23_P500741	TGAACCAGCCACGAACAGCCCGCCAGAGGCCTGAAGCTGAGCGTGTACGTTAATGTGAAT							CBFA2T3	863	-1.88549
A_23_P503127	AAAGTGGGACAAGGGTGTCTCCTTCATTACTTAAAGATATTCATGAGGGTGGGTCACTAC							2017-09-03	55964	-1.69268
A_23_P50455	CTTGCAAGCATCCCATGGGGCGGGGGCGGGACCAGGGAGAATTAATAAAGTTCTGGACTT							POLD1	5424	-1.59762
A_23_P50517	GACTCTACCTTCCAGATTCAGTCCCTAGTCTTGCGATGAATTCTGCATTGTTCGGTGTTT							ZNF541	84215	-2.00009
A_23_P52017	ATCACAAATCCCCTGCAAGCTATTCAAATGGTGATGGATACGCTTGGCATTCCTTATTAG							ASPM	259266	-1.68774
A_23_P53390	ATGGTCCAGACTGAGTGTCAGTATGTCTACCTACATCAGTGTGTAAGAGATGTCCTCAGA							PTPRB	5787	-1.83673
A_23_P56938	CAGTATTCAGGTATTGGCAGTATGCAAAATGAGCAATTGAGTGACTCCTTTCCATATGAA							REL	5966	-1.54672
A_23_P57236	CGAAGGACCAACAACTTCATCATCGCTGTTAAGGACCCTCGGAGCCCAGATGCAGCTGGA							GGT7	2686	-1.83
A_23_P58321	AAGTTTGATAGATGCTGACCCATACCTCAAGTATTTGCCATCAGTTATTGCTGGAGCTGC							CCNA2	890	-1.52648
A_23_P60166	GGGGGTAGTTAGGGAGAGACTACATGAAATGGTGTGCCCCTATTTTCTTTCTGATCCTAA							DEPTOR	64798	-2.7641
A_23_P62967	TCTGTGTTGTGGAGAAAAGCAACCATGCATTTACTGGTCAATGCCTTCTTGTATATGTAA							DISC1	27185	-1.6339
A_23_P64873	CATCCACCTTCAGATGTGTCTACGTGCGCTCTGCCATTCAACTCGGAAACTATAAGTAAT							DCN	1634	-1.92935
A_23_P64898	GTGTCCCTTTGCAGATCAAGCTTTATTCTGAAGAATAAACCTAGCTGGCATGCTGGTGTG							KLRG1	10219	-1.55862
A_23_P65230	AGAGGGCAACACATCTGTGTAAGCTGCTTTTTAGTGTGTTTATCTGAAGGCCGTTTTCCA							TMTC4	84899	-1.50394
A_23_P66017	AATTATTTTCTAAGATGATGGGGGAGGTTTGTTGCACGCGACAGCCCGCTGAGGAGGCGG							PRRT2	112476	-1.62948
A_23_P66732	ACAACCGCTGGGGTGAATATCACCCTTATAGTAATGTGCTCTGGTTACATTACCTGACAG							GSG2	83903	-1.62383
A_23_P67127	CTTCCCTCGGGTCCCTGGCAGAAAGACATTTTACCCCTTCTTGCCAAAATAAAAAAGGAT							TMEM145	284339	-1.79464
A_23_P67278	AGAAACCTTATGAGTGTAAAACATGTAGGAAAGCCTTCGGTCATTATGATAACTTAAAGG							ZNF443	10224	-1.68251
A_23_P68072	AACGGACAAGTGCATCTATATGAGGCCACTACAGGAAATCTACATGTCCAGATCAATGCC							WDR54	84058	-1.69256
A_23_P6963	ATATTAACAGTCAAGGTGTTATTTGCTTGGACATATTGAAAGATAATTGGAGTCCAGCAC							UBE2E1	7324	-1.55076
A_23_P70733	AATAGAGGGCTATGACATCTTGGTTGCTTGTTCCAGTTCCTGCCCAGTGATGTTCAACAA							TAAR2	9287	-1.58504
A_23_P71790	CATCCTTTTCAATGCGGATGGTGTCACCCTCCCGGCATCTGTCACCAGTGATCCGTAGAC							MAMDC4	158056	-2.28388
A_23_P74115	GTTCTCTGGGAGAAAATCATCAAGAAGGGCTGCATGATGTTTGCCCAAAATTTATTTTAT							RAD54L	8438	-1.73988
A_23_P75071	GGAAAGAGGCTGTTATTCTCATTTATTTTGCTATACAGGATGTAATAGGTCAGGTATTTG							KIF20B	9585	-1.67701
A_23_P76071	TCCAGGCTATCATGGAAGATGCTGAACTCTTCCCCATTGATGATGTCTTTGTGGGTATGT							B3GNT4	79369	-2.00304
A_23_P76102	ACAAGGCCAACTACTGCTCCGGCCAGTGCGAGTACATGTTCATGCAAAAATATCCGCATA							GDF11	10220	-1.58867
A_23_P77993	CTGGATGGAGGCAAAGCACACGGCGGCAACAGCAACAAATACAGCACGTTCTCTGGCTTC							C1QL1	10882	-1.58506
A_23_P78608	TCGGCATTTGTCACTTCCATCTCAGCTAATGCACCCACCAGCTCAAACACACCAATAAAG							DENND1C	79958	-1.74534
A_23_P78782	TCCTTAACCGCGACACCATCACTCGCATCTCCTACAAGAATGATGCCTACTTTCTTCAAG							CA11	770	-1.87951
A_23_P80008	CAGGAGAATTAGGAAGGCCATGGGGCAGCCTCCAGTCTGCTCTCAGCTTGTGCCTTGTAA							MYLK2	85366	-1.50558
A_23_P80902	ATTCTGCATCCATATACACCCTGTGACAGTCAGCAGTCTGCTATTAAGTGGCCTACTTCA							KIF15	56992	-1.71271
A_23_P81973	AGCTTGGACGACATGGGATCCGCTGTAACTCTGTCCTCCCAGGGTTCATTGCAACACCCA							HSD17B8	7923	-1.54306
A_23_P82478	CTTTGTCACCAGTGGCTTTGGTATTTCCATGTCTGGCATTGCATAAACTTCTCTGGTGTG							PUS7	54517	-1.53356
A_23_P84929	AGGCCCTGTGCTTTGGAGTCCTGGGAGTCCTCTTCATGGCCGTCAGTCTAGGCTTTATGT							SLC38A5	92745	-1.809
A_23_P85783	TTGGTCCAAGGCACTACACCTGTACTGCAGGGGCTCAATGGAGCTGTCTTCAGGCCAGAA							PHGDH	26227	-1.51983
A_23_P86731	ATGCTGTACAATGAATGGATTGTTCTTGTTTCTCAGATGGGTAGAGTAAAAGTGTCTGTA							ZNF239	8187	-1.64103
A_23_P88630	TATGCATTCTCATAACAACCGAATCTCAATGTACATAGACCCTCTTTCTTGTTTGTCAGC							BLM	641	-1.62517
A_23_P88909	ACAGGCTGCTAGAACAGCCCAGCCCTGTCAGTGTTGTGATCATGGTCCAGTCTTCGGGTT							SYNGR3	9143	-1.66532
A_23_P89509	AGAGGAGAACCTTCGGCGCTCTGACAAGGAGTTAGAAAAACTAGATGACATTGTTCAGCA							SPAG5	10615	-1.55221
A_23_P90790	GACAGTTACAATGATCTTTGTATCTGAACTTTGCACGTCTGCCGAAAAATCCGAACCTGT							METAP1D	254042	-1.52017
A_23_P92441	TGTACCTGAAAAATGGGAAGAGTCGGGACCACAGTTTATTACCAATTCTGAGGAAGTCCG							MAD2L1	4085	-1.61355
A_23_P93302	TTTGCACACGTCCATGTTTATCCATGTACTTTCCCTGTGTACCCTCCATGTACCTTGTGT							GABBR1	2550	-1.50896
A_23_P97606	CTACCCCAGCTCCGTGTGATGCCCAGTAAAGCCTGAACCATGCCTGCCATGTCTTGTCTT							GSTM5	2949	-1.5879
A_23_P97700	TCCACCCTTTTCTGAGAGTTATTACAGCCAGAAAGTGTGGGCTGAAGATGGTTGGTTTCA							TXNIP	10628	-1.57982
A_23_P99292	GGTTGGGAGAATCACAGCTTTACAAGGGTGTTTATATTTGATTTGTGTTTATATTTGAGG							RAD51AP1	10635	-1.53371
A_23_P99693	TATTAGAGTCTAAAAAACCCTAGAGTTACTCTCTTTTGGGAACATAAGGAGGTATACAGA							ZBTB1	22890	-1.53026
A_24_P106794	ATGTTGAATTGAAAGCTCTCAGGATAATTAATCCTAAATATTGTCGCATGTTGACCTACG							NUDCD1	84955	-1.50553
A_24_P113144	AGGATATCAGTCATTAAAAGTGTATTTTCGAGTCGATCTCTTCTCTATGTGGGTAATAGA							ATAD5	79915	-1.77158
A_24_P114032	TCAACGTGCTGGAAGACTTTGAGGGAGAGAACCCTCAGGTGCCCAAGCTTGAGAAGAGCA							EFNA3	1944	-1.69357
A_24_P127748	ATGTACCCAGACTTATACCTTTAATAACAAGCAATTGCACATCAAAATCAGTTCCCGTGA							CLASP2	23122	-1.73929
A_24_P147765	CCTGCTGTCTCGGGCTGGCACCCATATGTGCTCACCATGTGTAAGGTGACATTTCCAAAT							FOXRED2	80020	-1.53531
A_24_P149124	GTGGCATTTATGTAGAGTTGCAGTTGTGTACTGCTGAAAATGCAGGCTTTTGTAACAGTG							NREP	9315	-1.80519
A_24_P157370	ATAATGCAACAATAAAGCATCTTCAGCCAAACATCTAGTCTTCCATAGACCATGCATTGC							IL17RB	55540	-1.69013
A_24_P160413	CAAAAGTACTGAGGGTCTTAAGTTTGAAGTGTCCAAAGTATAGGGAGGTCTCAATAATAA							MTMR9LP	339483	-1.52289
A_24_P165205	GACAGAGACAACCAAGAGACACTCATCCAGACCCCATTTGGGTTCGAATGCATCCCTTAT							MORN1	79906	-1.59843
A_24_P174793	GAGTTTAACATGTGTGGTCTTGGTATTCTTAAGGGAACTTCCACATTATACATTTGATGT							PCSK1	5122	-2.04193
A_24_P181672	AAGATCAGGAAAGGCTTCTATTGCCACGAGGACTCTCAGGAAAGACCCAAGCCCCGAATC							B3GNTL1	146712	-1.96308
A_24_P205019	AAGTCTCTGTTAACTCTATAGGAAGCTTTTCTTTGGCGATTCAGTGTCACAAAATAACTC							ZNF250	58500	-1.86504
A_24_P225635	GGCAGGCATTTACAATTTTAGAGCTGTTTAATAGGAAGTTTAGATGGAAACTAAACACAC							HNRNPLL	92906	-1.56379
A_24_P225679	TTTTTCCTGTAAGACAATAGGCCATGTTAATTAAACTGAAGAAGGATATATTTGGCTGGG							IRS1	3667	-2.15339
A_24_P235783	GAGATTGTAGTTATCTTTTTTGAGATGAGATACTTTCACGACTTTGGTATCATCTGTCAG							SF1	7536	-1.59999
A_24_P236091	TTCATTCATCCCATTAATCATTTCCCCATAACTCAATGGCCTAAAACTGGCCTGACTTGG							ENO2	2026	-2.05841
A_24_P237804	CATTCCAGATGAGTATGGAAATACCACTCTACACTACGCTATCTACAATGAAGATAAATT							POTED	317754	-1.53405
A_24_P252846	TTTCACTTGATGAAGAATTTGATTATGACAATGTGATGCTAACCTCCAAGTTTAGTCCTG							C11orf74	119710	-1.66795
A_24_P260639	CAGCCAAGAAGCCCAAGAAGGTGGCTGGCGCCGCTACCCCGAAGAAAAGCATCAAAAAGA							HIST1H1D	3007	-1.63468
A_24_P261005	GACACGATAAGCAAGATTCGTTTAAGACAACAACTGGAAATGTATTCCATTTCAAGAAAG							SMIM19	114926	-2.00291
A_24_P287826	TGATTCCACTAATAGTAGGAAGCAAGAGACTTAACTATGAGGGACGTTATGTGAATCTTA							RFWD3	55159	-1.5032
A_24_P288448	ATTAGAGTTTTCCAAAACCACTCTGAAGCCCCTGACTGTGCCCAAAGTTCAGATCTCAGA							RASSF2	9770	-1.65705
A_24_P291231	TCCATTGTTTCTGGATATTTGTATTATCCAAATGTGCTTATTTCTTTGCCTTAGCACACG							PER3	8863	-1.87933
A_24_P312041	ATGCTGGTAAAGTAAACCTGCCCAAGGAGCTGCCTGCAGATGCTGTGAACCTAACAATAC							PLAGL1	5325	-1.53151
A_24_P314337	TGATCTATGTAGAATCTTCTGAGGAGTCCAGTGATGAGCAACCTGACGAAGTGGAATCAC							PAGE1	8712	-1.71111
A_24_P323598	ATTGTTTTGATTCTGAAAAATCATTCAACTGCTAACTGGCAATAAGACTCTAGGCAAGTC							ESCO2	157570	-1.51277
A_24_P326739	GTTTGCCTTGTCAGCCATGGATATGGAACAGAAAGACTATGACTCGCGCACAGCTCTGCA							GLS2	27165	-7.56573
A_24_P346101	CCAGACCTATGTTGAAGCTAAGCCGTATTTATAACAATGTTTAAGATTCTCAGAAATCAG							PRELID2	153768	-1.6707
A_24_P346855	TCTCACCCTGGTAAGTACAGTATTTCAAGAGCACGCTAAGGGTGGTTTTCATTTTACAGG							MKI67	4288	-1.63458
A_24_P365506	GTGCCCGATGTAAATGTAGCAGGAAGAAAATTTGGAATCAAGTTACTAATCCCTGTTGCC							FERMT1	55612	-1.54042
A_24_P371425	CAGTGCCTTAAGGTTTTGGTGAAATTAGCCGAAAACACTTCCTGTGATTTCTTGCCCAGG							ATRIP	84126	-1.55114
A_24_P37441	TGGACACGAAGTGATTTTTGTAACCTGAGCAGTTAATGAATGTGCCAACATTTTCTAGGA							PDK1	5163	-1.69586
A_24_P400172	TTACAGTGTTCTCTGTTAGTGTCAAGGGAATGAACCTGACGAGAAAAGACCAAACATAGG							LOC100130691	100130691	-1.89684
A_24_P40417	TTGTGAGTTTGTTTCTTTGAATTTTCATTTTACAGTTACTTTTCCTTGCATACAAACAAG							FMR1	2332	-3.63943
A_24_P408047	CTATGGCCAAAGTTTGGTTTTCTCAACACTGTCTAAATTTGGATTAAAACTTTGAACTTT							PLEKHA4	57664	-1.60778
A_24_P410086	ACGAAAGATTCTTACCATTTTATTAGAAACGCAAGGACCTCAGAGACGTTCTTTTCTGTA							SSBP4	170463	-1.52067
A_24_P417460	CAACTGGATGGTTTTTGATTGAAGCCTAGAACATCTGTAGAGACAAACTCTACCCAGTCT							SFMBT2	57713	-1.78961
A_24_P419028	ACCCCCCTCACTTTTTCAGACCTATAGTTGTCCTTTTTGATTCTCCAGTTAAAACTACAA							MOP-1	643616	-1.77124
A_24_P43876	ACCTGAGAAATGAAGAAAGATTGTTCTGACATTAAATACCTACAGTTACTACTGAACCTC							C9orf40	55071	-1.60057
A_24_P48248	TTGGAGTGTTTTCTCCTTCACTTCGAAATCACTACCTCAACGTGACACCCAACAACCTGG							C17orf53	78995	-1.58968
A_24_P54131	TCCAGGGGATTTAAAAGAGTTTTCTGCTTTGAGAGAGAAATAGAGAGTTTAGAAAGCAAT							DCLRE1B	64858	-1.54175
A_24_P590560	TTGGAAGCTTTTTGGCAAGAGCTAAATTTATTCCTCTTATTACTGTAAAACCATGCCTAG							RRN3	54700	-2.22689
A_24_P605081	CGTAGCCAACAATAAAGTTGTTAGTTTTTAAAACATCTATGTGGTAAGTTGGTCTGGCAC							PSMD5-AS1	253039	-1.57467
A_24_P66337	AAGGAAATATCTTTATAGATGTCTTCTTGTGTACCTGTGTAAGAATTCCTTTGGGATATA							LCLAT1	253558	-2.11694
A_24_P66780	ACAAAGAACTTGCTTCAAAGAAGGAAGTTAAGGGTTCCCCAAGTTTTTTGAAAAAGGGGT							FAM83B	222584	-1.88502
A_24_P68088	CTCCCAAATCAGTCAAGAAATGTTCACTGGAATGTTGCTATGGTAAAAATAAAAGTGGTT							TCAM1P	146771	-2.51422
A_24_P70117	GTGGTTCCAGAATGTTCTACTGCTATACATGTTATGTTCCAGTTGAAAATGTACCTATTG							DTWD1	56986	-1.7432
A_24_P785293	TCCCGTCATGAGCCTTTAGGTCTCCATTTGCATATTGCAAATACTATGTTCCATGTAGGT							SNHG1	23642	-1.50552
A_24_P807031	GGGCTGAATGCTATAAACTGAGAAGCCAACAGATCAGCAAAATCTATGTTTAGCAGCACA							ATP6AP1L	92270	-2.08127
A_24_P83678	GCAGGAATATAGCACAAAGGGAAGCCTATAGCAAACTTTTGTCTCACCTTGGACAGATGG							MMS22L	253714	-1.55327
A_24_P941051	TGCCTCCCCTATATTGGAGAGGATAACTCGCGTTTACATATGTGATAGTTATGCTTAATA							CSTF2T	23283	-1.5176
A_24_P942112	GATCATCTTGTATATACTTCTGCAATTATAAGATGTTTTTTGATGATGAGAGCTTTCCTA							POLR1B	84172	-1.64711
A_24_P945181	ACTAGAATATAGTGCTTTCACTACTTGATTGTTAACCTGTTTTCTTCTGATGCCATCAGT							RBM15B	29890	-1.5208
A_24_P96234	TGCCGAAGGACAAGCCCCGATATCTGATGGGGGTTGGCTATGCCACTGATCTGGTAGTCT							QTRT1	81890	-1.50812
A_32_P101917	GAAGAGGTGACCCAAATTTCAAGACAATGTTGGATGCAAACGGATTTGCCAGCAATTGCA							FENDRR	400550	-1.53663
A_32_P107493	AGGGCTCCTAGCTTGAGTGTAATCTGAGTCAGCTTATGAAAAGGCCCCAAAGAAGAAAGT							SPATA33	124045	-1.5722
A_32_P108655	TGAAGAGGATCTTATTAAACTGCTGGTCTGACTTTATGGATTGACACTGTTCATTTCTTT							AK4	205	-1.59809
A_32_P10936	AACAGACACCGTCTTTATGTCAAGAAGCAATAGCGACACTCTGACTCTCCTCATTCCTTT							CDH12	1010	-1.74165
A_32_P110016	AATCAAGTTCGGAGAGAATTTTGGCAGAGATTTTGAGAGGGGGGCTTTAAGTCAGCCATG							LOC101928424	727869	-1.71344
A_32_P116660	CAAACATTACAGGGATCATTTAGTCTGTTTTTCTTAAAACTGAACTAAAAGATGGAGGCT							RBM43	375287	-1.81658
A_32_P148726	GTTACCCATATTGCATGTTGTGGTAGTAGATGCAGCCCCCCAAAATAAAAGTCAAAAGAT							LOC728673	389741	-1.58324
A_32_P151800	TGAATAAAGGCCTAGTACCCACGCATATTTCAACCATGCATATATCAAGTTCAACCGAGT							FAM72D	728833	-1.60192
A_32_P161913	GCGAGGGGAGCACCCGCGTGTGCACAGCCACAGGGTGGGGTGCAGGTGGCTGGGCCCAGG							TMEM240	339453	-2.66919
A_32_P169406	TGTATAAAATTAGCATTTCTTATCACACCAAGGCCACACCTGTTCTCTGGCCTCACAAAC							LOC400043	400043	-1.63305
A_32_P175739	CAATCTTCGGGGTGTGATGAATAGCAAATCATCTCAAATCCTTGAGCACTCAGTCTAGTG							HK2	3099	-1.6198
A_32_P178966	GTAATATACAGGGTGAACTCTTTACTGATACACACAAGACAACTGTTAAAAAGTGAATCC							TMEM170B	100113407	-1.6035
A_32_P182439	ATCTCTATGCCCAATATGCTGCCTCAACTCTGAGCTGTCTGCAAGGCTTAGTAAGTATTG							POLD3	10714	-1.62527
A_32_P203528	CCATTTGGGCCACACTGAGAAATTGTTTTTCATGGTTCTATAATGCATCTTGGCAGAAAA							SYCE2	256126	-1.54113
A_32_P211045	ATTTAATTGTACTTAACCATTTTCATCTATTTCTTTAATAAGAACAATTCCATCTTAATA							DHFR	1719	-1.5708
A_32_P21246	GGCTTTACAAAATAAAATCATGCTTGGAAAACTTCTCCTCTGAGGGATGTCAAAGGCTGC							HCG27	253018	-1.67428
A_32_P219116	ACTACATACTGCCCAGTTCAAGAGACGGGAATACCCAGATGGCACTGTTAAAACCGTATA							CENPJ	55835	-1.54868
A_32_P62997	AGCTCTGGAAACAGATGTCTAGTGATCATCTCAGCTGAAGTGTGGCTTGCGTAAATAACT							PBK	55872	-1.54811
A_32_P70158	GCTGGGAACTTGTGGGACTCACCTGACTCAAAGATGACTAATATCGTCCCATTTTGGAAA							LILRB3	11025	-1.50107
A_32_P780862	CAACAGGGAGTCTGACTTGTTCTTTTTGGATCTTCAGACGCTCCGAGCTGGAGACGAGGG							BMP8B	656	-1.68502
A_32_P8813	GACGGGACATCATGCTGGGCAACACAGCTAAAATGCGGGTGAAGACCAGATTTCTTGCAC							LINC00926	283663	-1.75131
A_32_P96036	ACTGTAGAAAGTAGAGTAGGATTGTGGTCAGACTTAATTTGAGGCATCTAGTGAAGACAC							MEX3A	92312	-1.50614
A_33_P3209741	TGGATGGGCTGGCACGCTCAGAAGATCTCGTATTTGTCTTAGCAGCTTCTAACCTGCCGT							KATNAL2	83473	-1.8295
A_33_P3211929	ACTTGGAGAAATGGGGGTTGGGAACTTATGCAGACATGGATTTATTTTTCAACATTTTTT							RCOR2	283248	-1.86657
A_33_P3214072	GCTGTCGGAAGACACCCTCTTCTCTTCCTTCTTTTACAACTACGGCTCCTCCTGGGAAAC							lnc-DHX15-1	729175	-2.39261
A_33_P3214199	ATAAGGAATGCTGATTTCCTCAATTCCATTTTGAGGAATGGGGAAGGCTATTCTAAAGAA							ZNF532	55205	-1.66549
A_33_P3215647	ATTCAGATGTCCCCTCATCAGCCCATGCAGGTTTCTTCGTCGAAGACAATTTTATGGTTG							PCED1B	91523	-1.65296
A_33_P3216898	CAGGTGCAGCCTATATTATTAACAGACAAGGAAAGAATCCAAATAAAAGTTCTGTAAACC							LOC286367	286367	-1.63797
A_33_P3219434	AATGAAAATGGAGAATTTCAGGCCAAATATTGTGGTGACCGGCTGTGATGCTTTTGAGGA							2017-03-02	54996	-1.63494
A_33_P3221303	ACTACCTCTGTGCCTTGCCACATTAAATTGATAACATGGAAATGAGATGCAACCCAACAA							CCR10	2826	-1.66089
A_33_P3222630	CTCTGAAGAGACTAAATATAGAACTCCCCCATGCAGTGTTCTATTTATCTGACTTAAAAT							FBXO43	286151	-2.46287
A_33_P3224250	GGGGCTTCTCAGAAATTAATCTTTGTTTTTATATTGTTCTCTTTAGTTCCCAGCCTGATT							CLCC1	23155	-1.63785
A_33_P3224505	CGCCAAGCTGCTGTCCAAGTTAAACCAATTCAGCATCTGGCACCTTGTTTACAAGCGTGA							LOC100131099	100131099	-1.72533
A_33_P3226605	GGGTCATTTGGCACTTCTCAGCAAGTAGGATACTTCTCATGTTTTGAAATTATATGAATA							PSIP1	11168	-1.59262
A_33_P3229898	AAGTAGTACAGCCATGTGCTGCACAGTGACGCTTTGGTCAATGTCGCATATATGATGTTG							PDHA1	5160	-1.57403
A_33_P3236868	TGCCAGGACAGCTGTGCTCTCAGATGTAAATAGAGCAACCTATATAAACCTGGATTTTTT							MT1X	4501	-1.50581
A_33_P3238052	GGTAAGGGGTTGTGAGTTGTGTCCTGTATGTTTAGGATGGTATTGTTATTTATTAAATCA							FAM216A	29902	-1.73415
A_33_P3239112	TAATGATACCCTGTGGTGTGGTGGTCTGAAAAGCTACATGAGGTTTCCTTACGAGGAGTA							PTCH1	5727	-1.59301
A_33_P3239759	ACTGGAGACGCAAGAACAAAAAGAACCAAGTAGAGAGAGTGGAGCTGCTTTATTGCCCTT							PPAN-P2RY11	692312	-1.7458
A_33_P3240512	GCTACTGTTTTCCTTCCTGTGTGTGAAGTAATGAATCATTGATTATGTGACTTGTTATGT							KCTD12	115207	-1.96861
A_33_P3241190	ATCATTGTTATAAAGACACATGCACGCGTATGTTCGTTGCAGCACTGCCCATCAGTGACA							XRCC2	7516	-2.41373
A_33_P3241299	AAATGTGACAAGCTGCTGTCTAGACCCCAGGAAGCCCAGTGGTGTCTGGACACCAGAGGA							VPS9D1-AS1	100128881	-1.76231
A_33_P3241428	ACAGCTTGGAAGGCGTTTGCCCTTACCCTGGGCAGGGGTAGAGAGACAAGGAACAATAAA							OBSL1	23363	-1.71194
A_33_P3242124	TATTAATAATGTGTAAGGAGAAGGAGAAGCTACAGAAAAAGGCCCACGAGCTGAAGCGCA							HAUS8	93323	-1.52755
A_33_P3242743	CCTCCCAGTAGCTGTGCAACTACAACCAGTTTTATGAAAAAGCTTTATAAAAATAAGCTT							ARFRP1	10139	-1.59428
A_33_P3242863	CCGTAGGCTTGAACATGTGTTGAGTGCATGAAAAATAAATGCTGTTCATGTGTGTAGCTC							NT5M	56953	-2.46548
A_33_P3243812	ACAGGAGACGTACGATGTTTGTGAACAGCCTCCACCTCTCAATATACTCACTCCTTATAG							WASF1	8936	-1.70025
A_33_P3245480	ATTCTGTGAGCAAATGGTACAAGGAAGCCAGCTGACAGAGATCCTTGTCAGAAAACTTGC							LINC00869	100130000	-1.66274
A_33_P3245977	AAAGATGCTTCAGGACCTTCACACGGAGCAGGAGCGGCTGCAGGGGGAGGCACAAGCATG							SHROOM1	134549	-1.76453
A_33_P3246997	GGAGATAACATTAGAGATGTCAGCAAATTTTTGGAAGATGACAAGTGGATGGAGGAGTAG							LUC7L3	51747	-1.77009
A_33_P3247022	GTGAATCTCTTCTCCCTTTGAAGAAACTATACATTTATTGTTACGGTATGAAGTCTTCTG							CCNE2	9134	-1.55016
A_33_P3247175	AAAGAACTACAAGACTTCTTCAGTACCATCCTATTAGCAACTGGAAGACAAGTAGCTTTC							C4orf47	441054	-1.90547
A_33_P3248586	CGGCGCCCTCCCAGGCGCTCCAGGAGCCGGCGCCCTGGTCTGCACTCCCCTGCGGCCTGC							DUX4	22947	-1.64351
A_33_P3250356	TCCCACCCTGAGGTCTACAGGGTCCTGTTTGACTACCAGCCTGAGGCCCCAGACGAGTTG							SH3D21	79729	-1.71589
A_33_P3250463	CAGTATGTTTTAGATGGCAGTGGCCACATACTTTCTCAGAAACCTTCACATCTTGGTCAA							PMS1	5378	-1.81912
A_33_P3250963	TTCCTGCATGATGCTGGGGAGCTTGGCGCCTGACCCAGGATCTAGAAGGCACTCTGGGCA							TP53TG1	11257	-1.87146
A_33_P3252588	ATTCAGCCAGTCGGACGAGAAGTACACAGGCAGGGTGAAAACGTCCTCCACCGGAAAGTC							LOC100130093	100130093	-1.74029
A_33_P3252889	TATCTTGGCCACAACAGCCAACCAACGATTCAGCTCACCAGCGCCATCGTCAGGTGAGTG							PHF12	57649	-3.4849
A_33_P3253144	ATAGTGTGCAGACTCACAGATAATAAAGCTCAGAGCAGCTCCCGGCAGGGGCACTCACGG							DOK3	79930	-1.85336
A_33_P3257513	CTTTTGAGGTAACTACACACACACACACACACACAAGGATTTTAGATTTGAAAATGATGT							FAT3	120114	-1.69749
A_33_P3257607	AAGTAAAGAATTCACTCGGAATAGGAAATCTCAGTCTGATTCTCCCCCAGCATCTCCCTC							PPP1R12B	4660	-1.63642
A_33_P3258056	ATCCTTCATTTGGGTGGAGAGAGTGACCCTCAGTGAAGAGTGGGAGGAGCTGCTGGTGGA							PALM3	342979	-1.59012
A_33_P3258546	CTCTACAGACAACGTGAGTTTTCTAATATTAACATCCATCTTTCCCTCCCAATTTTCAAA							PCDHA5	56143	-1.62729
A_33_P3259890	AGCATACTACGGCATGAACGTGCAAGTGGACAGAATTAAAACACATGCCAGAAACACTAA							RGMB-AS1	503569	-1.73466
A_33_P3263664	TAGGCTATGGCTATGGAAGCCTGCGCTGTGGCTATAGCTCCTGCTGTGGCTATGGTCATG							KRTAP6-2	337967	-3.26276
A_33_P3264042	CTCATCAGATACCAGTGAATGTGACACAGACTCAGGAAGAAAAAGAAAACAGAAAGGTTT							EFCAB3	146779	-1.6958
A_33_P3268368	CAGCCTTGTTTCTCATGTAATGCAGTGACGCTGTCATTAAACACGTGGATTCATGTGTGG							FZR1	51343	-1.97747
A_33_P3270657	CTGGTGACATGCAGTTTACCTATATAACAAAACTGCACATGGACTCTTAAACCTAAATAA							FAM111B	374393	-1.63845
A_33_P3271105	AAGAAAAAACGAATCCTCGGAGAACCCGCGGGGAAGTCACTTTCGTACGCTTCCGGCCTG							PABPC4	8761	-1.57233
A_33_P3271301	TTGGGCTGCTACAACAAAGGCTGCTCCTTCCGATACCATTACCCGTGTGCCATTGATGCA							TCF20	6942	-1.60432
A_33_P3273068	TGCTGGCCCAGCCCAAACTGTTTGGTTGTTGTTATTTGCAATAAACTCCTTCTCCTTCCT							ALX4	60529	-1.83478
A_33_P3273480	TTATTTATTTGCCGTTTTAATTTATGGATTCTCCGCACCTCTGTTCAGGGAAGGGCGGCG							BRSK2	9024	-1.7953
A_33_P3274245	GCCCTTCTTGCTGGAGCTGGTGCAGCAGCTGCGGGAGAAGGAGCCGGGCCTCATGCCCCA							ENDOV	284131	-1.51433
A_33_P3277407	AATGAATGTCCATCCCCAGATACTTCTCAAAATACTTGTAAAAGTCCTCCAAAAATGAGC							KMT2E	55904	-1.72292
A_33_P3277527	GAATCGCGTATCTCACTGGAGAAGGACATCGAGACCTTGTCAGAGCTGCTTGCCAGGCTG							LAMC3	10319	-2.12592
A_33_P3278649	CAGCCAGCCCAGCACCTACTTGTAAAAATTTTGTAATAAAAAGTTTTTCCTAGAGACGTG							ENTPD2	954	-2.10177
A_33_P3280461	GACTAATTTGATGATTTTCGATCTCTTTTCCCCTGTCCTGATTTTAAAAGCCCCCTCCTT							THRAP3	9967	-1.51379
A_33_P3280666	ACCAAGCCCTCAGTGGCAGCCACACACCCCACCGTCCAGCACCCCCAGGGCCACAACTGA							PHF21B	112885	-1.53988
A_33_P3282840	CTGCACAGTGCAGAAAGTGAATAGACAGTGAATGTGTTTGTTTTATTGGGGTTTAAATAA							RPS29	6235	-1.84853
A_33_P3285354	GAGGAAGAAGAGGAGGAGGAGGAGGGGGCCGGTGTCCCAGCTTGCCCGCCCAAGGGCCCA							C11orf95	65998	-1.60929
A_33_P3286002	TATTCCGGGGACTCGCACGTGAATTGGATGCCAAGGAATAACGGTGACCAGGAAAGGCGG							VKORC1	79001	-1.55846
A_33_P3286621	GTAACAGGTGTGAGCATTCTAGCAGCAGTTTGATGATCATGTATGATACTGCAAACAGGA							SCARNA16	677781	-1.59034
A_33_P3286754	GAAAAGGTGCTTAATCTCTCTTAACTTTGTAATACCATTAAAATTCCCCTTGACTCAGCA							SEC14L2	23541	-1.76181
A_33_P3287228	AATTTGTCCTTTAAAGCATTCACCTGACTTTGTGGATAACATTCACCTGACTTTGTGGAT							IQCD	115811	-1.52542
A_33_P3289113	GTTGTTTGGTCCCTGCATCTTTAACCTCTTCGTAAAATTTGTATCTTCCAGATTAGAAAA							COX11	1353	-1.56795
A_33_P3289396	TAAGCAAGCTCTTTGGGCTCAACTCCTGCCCAGCTCAAAACCGCCTTTGTAGGCCCCGAA							LOC100133331	729737	-1.53341
A_33_P3291454	TTGTTTACTAGTGTATAGCACTTCTCCACTTTGCTCCTGCTGCCACCGTATGAGATGTCT							CCDC172	374355	-1.6096
A_33_P3294836	GGAGAAAGTAGTTCTCAGAATACCAATGTACTAAATTCATTGGAAGACCTAAAACCTTTC							C6orf211	79624	-1.83103
A_33_P3295458	CTGGGGCTTCCATCTTAATTTATTCTCAATAATAAAGACTTCATGATGATCTCTGCAGGA							LINC00634	339674	-1.60174
A_33_P3295523	TCCTTGTGCCCCGAGGTGGGGCAGCCCCTTCTCATTTTATACAATAAACATTCTCCACCT							RAC3	5881	-1.69841
A_33_P3298024	TCAGGTGACCCTGATCACCCTCTGGGTGTACGTGTACGTGGACCCAAACAATGTGCTGGA							ABCC3	8714	-1.63498
A_33_P3298960	CTACATGGCACTAGAACCTTGGAAGCATTATGTTCCAATTAAAAGAAATCTGAGTGATTT							KDELC2	143888	-1.61984
A_33_P3300800	TGGCTGAAGCTCGGAAAATGGGGGCAACTGTGGAACCAGGGTATTTTGACCAGGTTACCA							GUCY2EP	390226	-1.71912
A_33_P3300867	ATCCCAGCTTCTTGGGATGCTAAGATTGAAGCATGACTTAAGCCCAGGAGTTTGAATCCA							lnc-PAICS-1	100506514	-1.64465
A_33_P3303940	AAGGAACTAACTGTTGATACAAGAACTTGGTTGTACCTCAGGGGTATTATGGTGAACAAA							BRCC3	79184	-1.53528
A_33_P3304133	AATCCTCACCCTGCGTCTTCCCAAGTTAGCAGGTGTCTCTGGTGTTCAGTGAGGAGGACA							GLB1L2	89944	-1.59106
A_33_P3305203	CAGTAAGGGCTTACTTTTTACCAACTTGTGTGTGTGTAAAGATGTATTTGTTCAAGCTTT							RPS6KA5	283588	-3.08434
A_33_P3308481	CTGGACTCTGTTCTTTCCACTTGGACTAATTATCCATTCTTGCATCAGTACCATACTTTT							HYMAI	57061	-1.60152
A_33_P3311791	CTCACACTGGAGAAAGTCCTTTTAAGTTAAGGGAATGTGGGAAAGACTTCAACAAATGTA							ZNF749	388567	-1.52452
A_33_P3317253	GGGTTATGAATAATCTTTTCTTCCAAAGATGGCAAAAGCCTCGGTTTGATTTGATACTAA							PTER	9317	-1.79573
A_33_P3317603	TACAAGTCGGACTTTGACCGGGTTGGAGGAATGAACACGGAGGAGTTCCGAGACCAGTGG							B4GALNT4	338707	-2.70471
A_33_P3322307	CTTCCCCAACATCAGGTCTGCAGAGCTGCAGGAGAAGATGGCCTACTTGGATCAAACCCT							DDX11	1663	-1.51751
A_33_P3323847	ACAGGGTGTGGGAACGAGGAGGCTCCAAAATGCAGAATAAAAAATGCTCACTTTGTTTTT							RECQL4	9401	-1.55636
A_33_P3325120	TGTTCCAGCATCAGTTCAAAAGTTTCAAGTCCAGAGCCTCATCTAATCTCACCTAGGCCA							SOX13	9580	-1.68097
A_33_P3326617	GAAGATAGTGGTTTCTTATCTAGCCACAGATCACTTGGTCTAGCAAATTTTAGATGCTTT							FAHD1	81889	-1.68547
A_33_P3332215	AGAAAAGGAGACTTCGGCTACCCAGAGAAGTTCAGTGCCCAGCTCTACTGAGAAGAATGC							MUC1	4582	-2.15342
A_33_P3332393	TTGCTGCTTTCACCATTGCTGGTGGATGGCATCTCTGCTGGGACAGAGGGGCAACTCACA							TMEM53	79639	-1.52836
A_33_P3333033	TAACATGGCGAAACCCTGTCTTTACAAAAAATGCAAACCTTTGCCGCATGTGTTGGGGTG							SGSM2	9905	-2.1109
A_33_P3333050	TGATGATTTTCAATTTCATCCGTGTCCCTACAAAGGACATGAACTCATCATTTTTTATGG							SLC9A4	389015	-1.61024
A_33_P3335740	GGGTAAGGTTTACCACAAGATGAGTTATTTTGGGTTTCAGAAGTTTTTTGGATTTTTGGA							FLJ10038	55056	-1.65919
A_33_P3336233	AGCTCAACCTAGTGGTCAAACCCCTGGAGAAGGTGCTACTAGAAGAAGGCGAGGCCCAGA							UBL4A	8266	-1.97382
A_33_P3336878	TACTATGTGGACACCTTTGTCTCAGTGTACAAGATCAACAAAATGGCCTTCTGGGTCGGA							TMEM180	79847	-1.82156
A_33_P3337272	CACATTCCTGAGTGTACGATATTGACCTGTAGCCCAGCGTGAAAAATTTATAAATAAATT							NRARP	441478	-1.65124
A_33_P3339361	GCCCAGATGTTGATGAAAAGTTACCAAAGAAAGGTACATTTACATACTACTGTTAGAGTT							ARHGAP11A	9824	-1.85567
A_33_P3341601	AAGTGACTTTTTACAGAAGCCACTGAACCTGGTTATTTTGGCAAATCGTCCGTCTCGAGG							WDR86	349136	-2.02668
A_33_P3342111	CCATTACCCATTCCTCATTTCTGTCTGAGACTTAACCACAATCACCTTAAAATTAAAAAC							ZNF169	169841	-1.5029
A_33_P3344243	CCACTACTTGTGTTTACCTTTTCATTGAGTTTTCTCCTGTGTGATGTACGTTGCATATAT							C4orf46	201725	-1.69506
A_33_P3344339	GCTGGATTCTGGCCTGCCAAAGAAGATGATGATTAAAAACATAGATATTGCTTGTATATT							KCNH5	27133	-2.20444
A_33_P3344816	ACAGTCCTTTTTACATCCTCTTGAATACAGCTTTTTAGTACAAGGGGTCTTCAAGAAGTT							ZNF813	126017	-1.93246
A_33_P3356210	TTATCTGAGATATTGGCCAGGGCATATCGTGTCCCTGGTCTTTTGAAACTCCATTTGTCG							NCR3LG1	374383	-2.05553
A_33_P3356361	GCTCTGCTTTCAGCAAAATTGAAAGAGGCACTAATCAAATTGCCAGCGGATCATAAAAAA							SRP14-AS1	100131089	-1.73063
A_33_P3358462	ATGAGCTCCATGCTCACCAGCCTCGCCGAGGAGAGCAAGTTCCTGAACATGATGACCTAG							GLI2	2736	-1.59003
A_33_P3359168	GCTAGTCCAGCTGCAGCTGCATCTTCACGAACTCGGTGGGGAACGGGATGCAGATTTTTT							LOC101927151	100506694	-1.64244
A_33_P3361267	CTCCTGGTAACCATTGTACTTTCTGTCTCTATGAATTTGACAATGTAGGTATCTCATATA							lnc-PGR-1	100128386	-1.65008
A_33_P3361388	ATAAAGAATGTCGAGGAGGCTTTGCGCCTCTGCAGGTGACTCTCGGGCCCAAGCAACCTT							MYCBPAP	84073	-2.13881
A_33_P3361584	AAAGCTTCAACCATGGAAACAAGCAAGCAGTCAAGGAGAAGCCAGAAGAAAAGCTCTGGA							LOC100130930	100130930	-1.83822
A_33_P3362148	AACCCAAAGTGACACATGCCTGGCGGGATGTTCAGTCTCTGTAAACCCATATGGTTTTTT							TTC28-AS1	284900	-2.00616
A_33_P3368339	CAGGTGGCTGCCCTTTTGTAGCTGCACTTTGATTCTAACTTCAGCATCCCATGATGTCCT							NUTM2G	441457	-1.54519
A_33_P3372699	TCCAAGTTTGTTCTGCCACCACTGGATGGAAAATTGGAAATGGACTGGGCGTGGTGGCTC							SEC14L4	284904	-1.86352
A_33_P3373139	TATCGCTACTCTGTTTCATAGAAATCCCCATCCATCAAGAAATATGAAAGTTAAGGCTGT							SZT2	23334	-1.67258
A_33_P3373765	CTCAGGGACCAAGGAGATGGGGAGGGCGCTTTTGTACGTTAATTAAACAAATTCCTTCCC							DRD4	1815	-1.61726
A_33_P3374190	TACCTTAGAGAGCACGCCCATGCTGGAGAAGGAGAAGTTTCCGCAGGACTACTTCCCCGA							INPP5A	3632	-1.58401
A_33_P3379967	TTCTATGAGGCAGAGGAATATGCAGAGGAGTTCAGGACCTACCTGGAGGGCGAGTGCCTG							HLA-F	3134	-1.59103
A_33_P3381943	AAGTATTGCTGCCCACAACTTCCAAACCAGTCAAATGGGAAGAAGAAGAATGAAGAATAA							DMTF1	9988	-1.54779
A_33_P3383724	ACCTAGAGCTTTTATGTCCAAGGTGCAGTTTGTCCACTGATCACCAGCATCACTGTGTTT							TRIM61	391712	-1.57674
A_33_P3384835	TTGGAACACTGCTCAGCCTTCCCAACCTTCTTTTACCACTGATGTTTCTACCTTAGTGAT							LOC101927100	100505719	-1.739
A_33_P3387616	CAAGGTCACGCAGGTCTCCCCAGCACGTGTTAATTTGGTTAATAAAACTGTGGATCAAGG							RHPN1	114822	-1.58337
A_33_P3387956	AGATCAACCTGACCTTCGCCAGCAACAATGTGACCGATATGTTCCCGGACCTGCCCTTCA							DPP7	29952	-1.80836
A_33_P3391105	ATGCCTGGCCTAAAGGGCTTCGTGGATGAGCACACCATCAACATCTCCCTCAGTCTGCAC							LRP1	4035	-2.51345
A_33_P3394203	GAGATGAATAAAATTCAGGCCTTGCCCTCCAGAACCTCATGGCCTTGTGCTGCCTTTGCT							YIPF3	25844	-1.6655
A_33_P3394213	GAGCCGCTGTCAACAGACAGTTTATTCTATATACAAACACAATTTTGTACACTGCAATTA							GRIN3B	116444	-2.12192
A_33_P3396214	CAGGTCAGCAAAAACAGTCAAAAAACCCCCACAGATTTTGAATAAAGGATCTACTTTGGT							KREMEN2	79412	-1.86395
A_33_P3396370	GGGCCACGGTGGGAGCTGCGCCCTCCTTAAAAGATGACTTTACATAAAATGTTGATCTTC							ACRBP	84519	-2.05765
A_33_P3396537	CTTACTATGTGTGGAATTTCTTTTTCACACCATCATGGGCTGTATTTTCAAGTTGATTCA							CDHR4	389118	-2.04718
A_33_P3397716	GTCTCCATTCATTCATTCATTCAACAATTATTTATTGAGCGCATGCTATTTTTCAGGCAC							lnc-GGCT-1	401320	-2.01951
A_33_P3398533	TTCCTTTAACTGGCAACCCATCTCTTAATCCGTCAGTATCTCTCCCAGGGTCATTAATAG							PROSER1	80209	-1.87804
A_33_P3398946	GGCGAGATCGCCACCATCCTTGCTGGAGACATCAAAGTTAAGAAAGAACGGGACCCCTAG							IRF2BP1	26145	-1.56094
A_33_P3399208	AACACACAGATCTCCAAGACCAACACACAGACTTACCGAGAGAGCCTGCGGAACCTGCGC							HLA-B	3106	-1.74824
A_33_P3401673	AAGTACCAGATGCTGGCATTTGTGCACAAGCTTCCCTGCCGGGACGATGATGGAGTCACC							GIT1	28964	-2.16699
A_33_P3403459	CACACACACACACCCTTTTGAAGCATCAACAGTAATTCTGAGTTCTTAGGGACAATGCAG							DHRS4-AS1	55449	-1.67125
A_33_P3403643	GGCGAGTGTGGCGTCCCCTGGACAGAAGGGGGAGTGTGGCGTCCCCTGGAGAGAAGGGGC							LOC101059906	100128703	-1.53418
A_33_P3405728	CTGATGATAAGCATTTGGAGTGCATTTATTCCTCCAGATAATAAATGTGTGTTCAGAACT							PKP2	5318	-1.58362
A_33_P3411025	AAGACAAGAACAAGATGTCAGCCTATAACCTTGCCCTTATGTTTGCACCCCATGTCCTGT							ARHGAP19	84986	-1.60955
A_33_P3411328	TCTTCCTTGCTTCCTAATCAGGGTGGAAATACTGCTAAATATATCACAACTCTTTGCAAG							LINC01136	730227	-1.82376
A_33_P3415663	CTTTCAACTGAGAAGCCTAAAACAAACAAAAACCTTGTGTGTTATCCTGATATAGTTGAC							MBLAC2	153364	-1.66403
A_33_P3416574	CAAGAAGCTCATCTCTCTCCGGGACTGGATGTTAGCTGTGTTGGCCTTTCCTGTTGGGGT							AIG1	51390	-2.75845
A_33_P3419785	GGCCACGTCACTTGTGTTTATTTGTTCTGTAAATGCTGCGTTCCTAATTTAGTAAAATAA							BNIP3	664	-1.73689
A_33_P3420904	TCAAAGAGATTTGTCTGTCCCTTGCTGCCCATCTTTAAGTAATAAACCGACTTCACATAA							PATE3	100169851	-1.65533
A_33_P3422429	TGTGAATAGCCACTGCACTTGAGCCTCTTGGGAAACATAACAAGACCCCATCTGTAAATT							INADL	10207	-1.53057
A_33_P3422802	CTCTGCACTATGAACCCAAACCCAGCTCAAAAAGATAAAATCTAGTCATTTAAGATAATC							ULBP1	80329	-1.66632
A_33_P3423721	TGCTGCTGCTGCTGTAAGATGGTTTCTGTGCAGGGAACCTTGGCCGGCTCTGCAGCTGCC							JPH3	57338	-1.53916
A_33_P3494748	GTATTGATGGCAGTCCACTCTGTTTTCTAAAAATGTATTTTACTGTGGTGCTTAACTTCT							TMEM65	157378	-1.54495
A_33_P3507542	GGGAGGTATAACCCTGCTCCTCTCTCCCAGTCTGTGCAATAAAGGTCGTGAAGATCTCTC							LEPREL2	10536	-1.51426
A_33_P3535972	GTATAGCGTCTATGGAGTTCAGAGGGCACGTGTTTGGGGGAAAATATATATGACATGAAG							CELF4	56853	-1.82294
A_33_P3542599	CCAGTGCGAATTGCCAATTCAGTTGGAAGAAACATAGTCTAGAATGTAATGTCATTTTTT							SNORA2A	677793	-1.80236
A_33_P3607359	ATGCAACATCCCCTTTCTTACCAAAGAAAGCAAATGACAACTCAAATATACCTAACTCTG							LOC399815	399815	-2.0245
A_33_P3636590	CTGCTAAGACATTCAAGCAAATAGCTATTACACACTACTGCAGATTTTACAGGTTTCTAA							SUCLG2	8801	-1.51685
A_33_P3653912	AAGGTCACCAAGAGCTGAGAATGTTTCTCCGACTGATGAGACCTAGATATTGGGTACATG							FAHD2A	51011	-1.57324
A_33_P3659678	CCGTCTTTGCCCTTTAATGACCATTGTTTTCTTTCTCTAAAATGTCTTGTAATAGGTGAT							NR6A1	2649	-1.81389
A_33_P3683362	GGTGTGTGCCTTGTAAGTAGAAATGAATGAAAGGAATTTTACTAATGTGTCACTCAATTG							lnc-RNF125-2	284242	-1.61545
A_33_P3718152	TTAATCTCAAAAGCCTAACACCAGGGTAGTCTCTCTCAGCCTACTCTGGCTTGAAAAGCT							lnc-ACOT1-3	440187	-1.73402
A_33_P3724157	TCCCTATTACAGATGAGAACAGAGGGGACATGAACTCCTTGGAGGCAGGGCTGGGAAGGG							DERL3	91319	-2.27178
A_33_P3736691	GCAAAGCTTTTAACCAATCGTCAACCCTTACTAGACATAAGATAATTCATGCTGGAGAGA							ZNF430	80264	-1.50485
A_33_P3737979	TGTGTCTCTTGTTTGATTTTAGCTCAGTTTTTGTACAGGTAAATGTGCCGTCCATTTTAT							SCARNA23	677773	-1.64421
A_33_P3775281	GCTCCCAGGAGTAACTCCTGCCTTGGTGCCTCCCCAAAAGGAAATAGAATGATAAAGTGC							LINC01529	644050	-2.08277
A_33_P3833211	AAGAGAATAAAACACTATTTCCCTTGCCTTTTCATACTAGGGCAGTATCTCCTCTAGCTA							DNA2	1763	-1.52803
A_33_P3867534	TGCTCTTACATTATTGTGGAGCCCTGTGATAGAAATATGTAAAATCTCATATTATTTTTT							MCM10	55388	-1.61068
