# Supplementary material for: The UbL-UBA Ubiquilin4 protein functions as a tumor suppressor in gastric cancer by p53-dependent and p53-independent regulation of p21
Source: Cell Death Differ. 2018 Jun 13;26(3):516–30. doi: 10.1038/s41418-018-0141-4 (PMC6370890; doi:10.1038/s41418-018-0141-4)
Supplement: Supplementary file 8 — Supplementary Table S5 [file 41418_2018_141_MOESM8_ESM.xlsx]

## Sheet: Fraction 1 ProteinSummary
N	Unused	Total	%Cov	%Cov(50)	%Cov(95)	Accession	Name	Species	Peptides(95%)
7	66.95	66.95	64.73	64.73	63.39	sp|Q9NRR5|UBQL4_HUMAN	Ubiquilin-4 OS=Homo sapiens GN=UBQLN4 PE=1 SV=2	HUMAN	72
50	23.54	23.54	32.23	24.93	19.97	sp|Q5W0B1|RN219_HUMAN	RING finger protein 219 OS=Homo sapiens GN=RNF219 PE=1 SV=1	HUMAN	12
68	18.21	18.21	18.35	14.07	13.35	sp|Q9Y4E8|UBP15_HUMAN	Ubiquitin carboxyl-terminal hydrolase 15 OS=Homo sapiens GN=USP15 PE=1 SV=3	HUMAN	10
75	17.12	17.12	27.03	27.03	27.03	sp|P43686|PRS6B_HUMAN	26S protease regulatory subunit 6B OS=Homo sapiens GN=PSMC4 PE=1 SV=2	HUMAN	10
67	18.28	18.28	58.97	58.97	55.13	sp|P62979|RS27A_HUMAN	Ubiquitin-40S ribosomal protein S27a OS=Homo sapiens GN=RPS27A PE=1 SV=2	HUMAN	9
300	2.41	17.32	63.28	63.28	58.59	sp|P62987|RL40_HUMAN	Ubiquitin-60S ribosomal protein L40 OS=Homo sapiens GN=UBA52 PE=1 SV=2	HUMAN	9
76	16.83	16.83	30.25	26.56	24.02	sp|P35998|PRS7_HUMAN	26S protease regulatory subunit 7 OS=Homo sapiens GN=PSMC2 PE=1 SV=3	HUMAN	8
145	9.79	9.79	16.18	16.18	13.53	sp|P55036|PSMD4_HUMAN	26S proteasome non-ATPase regulatory subunit 4 OS=Homo sapiens GN=PSMD4 PE=1 SV=1	HUMAN	6
149	9.46	9.46	28.67	14.93	13.27	sp|O00231|PSD11_HUMAN	26S proteasome non-ATPase regulatory subunit 11 OS=Homo sapiens GN=PSMD11 PE=1 SV=3	HUMAN	5
151	9.31	9.31	29.05	19.54	19.54	sp|P62333|PRS10_HUMAN	26S protease regulatory subunit 10B OS=Homo sapiens GN=PSMC6 PE=1 SV=1	HUMAN	5
217	5.93	5.93	18.89	5.037	5.037	sp|Q99460|PSMD1_HUMAN	26S proteasome non-ATPase regulatory subunit 1 OS=Homo sapiens GN=PSMD1 PE=1 SV=2	HUMAN	5
182	7.1	7.1	19.85	11.99	11.99	sp|O43242|PSMD3_HUMAN	26S proteasome non-ATPase regulatory subunit 3 OS=Homo sapiens GN=PSMD3 PE=1 SV=2	HUMAN	4
207	6	6	22.66	14.29	14.29	sp|P62195|PRS8_HUMAN	26S protease regulatory subunit 8 OS=Homo sapiens GN=PSMC5 PE=1 SV=1	HUMAN	3
216	6	6	14.04	8.772	8.772	sp|O00232|PSD12_HUMAN	26S proteasome non-ATPase regulatory subunit 12 OS=Homo sapiens GN=PSMD12 PE=1 SV=3	HUMAN	3
228	4.93	4.93	31.65	12.77	10.37	sp|Q9UNM6|PSD13_HUMAN	26S proteasome non-ATPase regulatory subunit 13 OS=Homo sapiens GN=PSMD13 PE=1 SV=2	HUMAN	3
230	4.9	4.9	10.46	7.819	7.819	sp|Q13200|PSMD2_HUMAN	26S proteasome non-ATPase regulatory subunit 2 OS=Homo sapiens GN=PSMD2 PE=1 SV=3	HUMAN	3
291	3	3	8.74	6.427	6.427	sp|Q15008|PSMD6_HUMAN	26S proteasome non-ATPase regulatory subunit 6 OS=Homo sapiens GN=PSMD6 PE=1 SV=1	HUMAN	3
251	4.01	4.01	21.3	9.259	9.259	sp|P51665|PSMD7_HUMAN	26S proteasome non-ATPase regulatory subunit 7 OS=Homo sapiens GN=PSMD7 PE=1 SV=2	HUMAN	2
280	3.65	3.65	16.26	8.943	8.943	sp|P60900|PSA6_HUMAN	Proteasome subunit alpha type-6 OS=Homo sapiens GN=PSMA6 PE=1 SV=1	HUMAN	2
288	3.24	3.24	22.98	10.48	10.48	sp|O14818|PSA7_HUMAN	Proteasome subunit alpha type-7 OS=Homo sapiens GN=PSMA7 PE=1 SV=1	HUMAN	2
292	3	3	6.442	6.442	6.442	sp|Q9BV68|RN126_HUMAN	E3 ubiquitin-protein ligase RNF126 OS=Homo sapiens GN=RNF126 PE=1 SV=1	HUMAN	2
296	2.77	2.77	29.03	7.097	7.097	sp|O00487|PSDE_HUMAN	26S proteasome non-ATPase regulatory subunit 14 OS=Homo sapiens GN=PSMD14 PE=1 SV=1	HUMAN	2
297	2.71	2.71	25.66	25.66	25.66	sp|O75832|PSD10_HUMAN	26S proteasome non-ATPase regulatory subunit 10 OS=Homo sapiens GN=PSMD10 PE=1 SV=1	HUMAN	2
401	1.34	1.34	10	4.773	4.773	sp|P62191|PRS4_HUMAN	26S protease regulatory subunit 4 OS=Homo sapiens GN=PSMC1 PE=1 SV=1	HUMAN	2
288	0	2	10.16	5.469	5.469	sp|Q8TAA3|PSA7L_HUMAN	Proteasome subunit alpha type-7-like OS=Homo sapiens GN=PSMA8 PE=1 SV=3	HUMAN	1
301	2.36	2.36	22	8.857	4.286	sp|P48556|PSMD8_HUMAN	26S proteasome non-ATPase regulatory subunit 8 OS=Homo sapiens GN=PSMD8 PE=1 SV=2	HUMAN	1
308	2.11	2.11	14.11	14.11	7.884	sp|P28066|PSA5_HUMAN	Proteasome subunit alpha type-5 OS=Homo sapiens GN=PSMA5 PE=1 SV=3	HUMAN	1
326	2	2	2.972	0.503	0.503	sp|Q7Z6Z7|HUWE1_HUMAN	E3 ubiquitin-protein ligase HUWE1 OS=Homo sapiens GN=HUWE1 PE=1 SV=3	HUMAN	1
351	2	2	8.423	2.297	2.297	sp|Q13049|TRI32_HUMAN	E3 ubiquitin-protein ligase TRIM32 OS=Homo sapiens GN=TRIM32 PE=1 SV=2	HUMAN	1
361	2	2	6.276	6.276	6.276	sp|Q9UL46|PSME2_HUMAN	Proteasome activator complex subunit 2 OS=Homo sapiens GN=PSME2 PE=1 SV=4	HUMAN	1
370	2	2	2.703	2.703	2.703	sp|Q16186|ADRM1_HUMAN	Proteasomal ubiquitin receptor ADRM1 OS=Homo sapiens GN=ADRM1 PE=1 SV=2	HUMAN	1
386	1.89	1.89	10.53	5.702	5.702	sp|Q9Y508|RN114_HUMAN	E3 ubiquitin-protein ligase RNF114 OS=Homo sapiens GN=RNF114 PE=1 SV=1	HUMAN	1
408	1.08	1.08	21.07	3.448	3.448	sp|P25789|PSA4_HUMAN	Proteasome subunit alpha type-4 OS=Homo sapiens GN=PSMA4 PE=1 SV=1	HUMAN	1
417	0.88	0.88	8.73	4.762	4.762	sp|Q14258|TRI25_HUMAN	E3 ubiquitin/ISG15 ligase TRIM25 OS=Homo sapiens GN=TRIM25 PE=1 SV=2	HUMAN	1
421	0.82	0.82	8.787	8.787	4.603	sp|P28072|PSB6_HUMAN	Proteasome subunit beta type-6 OS=Homo sapiens GN=PSMB6 PE=1 SV=4	HUMAN	1
423	0.69	0.69	8.955	5.473	5.473	sp|P49721|PSB2_HUMAN	Proteasome subunit beta type-2 OS=Homo sapiens GN=PSMB2 PE=1 SV=1	HUMAN	1
430	0.56	0.56	25.48	15.92	9.554	sp|P11441|UBL4A_HUMAN	Ubiquitin-like protein 4A OS=Homo sapiens GN=UBL4A PE=1 SV=1	HUMAN	1
1	149.77	149.77	53.47	44.9	38.11	sp|P35579|MYH9_HUMAN	Myosin-9 OS=Homo sapiens GN=MYH9 PE=1 SV=4	HUMAN	80
3	78.85	78.85	77.93	76.58	76.58	sp|P07437|TBB5_HUMAN	Tubulin beta chain OS=Homo sapiens GN=TUBB PE=1 SV=2	HUMAN	60
2	86.23	86.23	73.16	65.93	61.22	sp|O14744|ANM5_HUMAN	Protein arginine N-methyltransferase 5 OS=Homo sapiens GN=PRMT5 PE=1 SV=4	HUMAN	58
99	14	77.04	77.75	76.4	76.4	sp|P68371|TBB4B_HUMAN	Tubulin beta-4B chain OS=Homo sapiens GN=TUBB4B PE=1 SV=1	HUMAN	58
6	68.43	68.43	47.21	40.25	40.25	sp|P11142|HSP7C_HUMAN	Heat shock cognate 71 kDa protein OS=Homo sapiens GN=HSPA8 PE=1 SV=1	HUMAN	47
8	66.23	66.23	80.27	66.52	66.52	sp|P68363|TBA1B_HUMAN	Tubulin alpha-1B chain OS=Homo sapiens GN=TUBA1B PE=1 SV=1	HUMAN	43
129	10.92	63.67	79.73	66.82	66.82	sp|Q9BQE3|TBA1C_HUMAN	Tubulin alpha-1C chain OS=Homo sapiens GN=TUBA1C PE=1 SV=1	HUMAN	40
4	77.56	77.56	45.7	37.63	33.4	sp|P07814|SYEP_HUMAN	Bifunctional glutamate/proline--tRNA ligase OS=Homo sapiens GN=EPRS PE=1 SV=5	HUMAN	38
9	62.62	62.62	57.2	55.48	53.76	sp|Q15208|STK38_HUMAN	Serine/threonine-protein kinase 38 OS=Homo sapiens GN=STK38 PE=1 SV=1	HUMAN	36
5	70	70	46.32	40.04	38.42	sp|Q01804|OTUD4_HUMAN	OTU domain-containing protein 4 OS=Homo sapiens GN=OTUD4 PE=1 SV=4	HUMAN	35
10	57.84	61.84	60.7	52.45	51.07	sp|P11021|GRP78_HUMAN	78 kDa glucose-regulated protein OS=Homo sapiens GN=HSPA5 PE=1 SV=2	HUMAN	35
125	11.52	54.09	75.45	61.61	61.61	sp|P68366|TBA4A_HUMAN	Tubulin alpha-4A chain OS=Homo sapiens GN=TUBA4A PE=1 SV=1	HUMAN	35
13	52.62	56.74	45.71	45.71	45.71	sp|P08107|HSP71_HUMAN	Heat shock 70 kDa protein 1A/1B OS=Homo sapiens GN=HSPA1A PE=1 SV=5	HUMAN	33
11	56.62	56.62	67.27	56.14	53.85	sp|P23588|IF4B_HUMAN	Eukaryotic translation initiation factor 4B OS=Homo sapiens GN=EIF4B PE=1 SV=2	HUMAN	31
12	54.55	54.55	28.49	23.84	20.63	sp|Q3V6T2|GRDN_HUMAN	Girdin OS=Homo sapiens GN=CCDC88A PE=1 SV=2	HUMAN	27
18	47.26	47.26	57.14	52.46	50.12	sp|P36578|RL4_HUMAN	60S ribosomal protein L4 OS=Homo sapiens GN=RPL4 PE=1 SV=5	HUMAN	27
17	47.69	47.69	63.91	61.65	59.4	sp|P62424|RL7A_HUMAN	60S ribosomal protein L7a OS=Homo sapiens GN=RPL7A PE=1 SV=2	HUMAN	26
21	43.27	43.27	78.4	69.33	69.33	sp|P63261|ACTG_HUMAN	Actin, cytoplasmic 2 OS=Homo sapiens GN=ACTG1 PE=1 SV=1	HUMAN	26
21	0	43.27	78.4	69.33	69.33	sp|P60709|ACTB_HUMAN	Actin, cytoplasmic 1 OS=Homo sapiens GN=ACTB PE=1 SV=1	HUMAN	26
14	50.67	50.67	27.41	17.3	15.27	sp|Q01082|SPTB2_HUMAN	Spectrin beta chain, non-erythrocytic 1 OS=Homo sapiens GN=SPTBN1 PE=1 SV=2	HUMAN	25
16	48.91	48.91	54.31	46.81	46.81	sp|Q14764|MVP_HUMAN	Major vault protein OS=Homo sapiens GN=MVP PE=1 SV=4	HUMAN	25
26	40.39	40.39	89.47	75.15	70.76	sp|Q9BQA1|MEP50_HUMAN	Methylosome protein 50 OS=Homo sapiens GN=WDR77 PE=1 SV=1	HUMAN	25
20	43.64	43.64	72.18	68.95	66.53	sp|P18124|RL7_HUMAN	60S ribosomal protein L7 OS=Homo sapiens GN=RPL7 PE=1 SV=1	HUMAN	24
19	44.93	44.93	47.83	41.15	41.15	sp|P04264|K2C1_HUMAN	Keratin, type II cytoskeletal 1 OS=Homo sapiens GN=KRT1 PE=1 SV=6	HUMAN	23
22	42.1	42.1	54.84	43.18	43.18	sp|P39023|RL3_HUMAN	60S ribosomal protein L3 OS=Homo sapiens GN=RPL3 PE=1 SV=2	HUMAN	23
25	40.91	40.91	30.53	27.19	25.61	sp|Q16531|DDB1_HUMAN	DNA damage-binding protein 1 OS=Homo sapiens GN=DDB1 PE=1 SV=1	HUMAN	23
23	41.47	41.47	49.53	36.48	34.75	sp|P11940|PABP1_HUMAN	Polyadenylate-binding protein 1 OS=Homo sapiens GN=PABPC1 PE=1 SV=2	HUMAN	22
24	41.02	41.02	65.4	62.09	62.09	sp|P26373|RL13_HUMAN	60S ribosomal protein L13 OS=Homo sapiens GN=RPL13 PE=1 SV=4	HUMAN	22
28	37.5	37.5	55.71	51.7	51.1	sp|Q8WWY3|PRP31_HUMAN	U4/U6 small nuclear ribonucleoprotein Prp31 OS=Homo sapiens GN=PRPF31 PE=1 SV=2	HUMAN	20
32	31.9	31.9	53.82	53.82	53.47	sp|Q02878|RL6_HUMAN	60S ribosomal protein L6 OS=Homo sapiens GN=RPL6 PE=1 SV=3	HUMAN	20
137	10.01	27.85	45.07	29.37	29.37	sp|Q9BUF5|TBB6_HUMAN	Tubulin beta-6 chain OS=Homo sapiens GN=TUBB6 PE=1 SV=1	HUMAN	20
27	38.1	38.1	23.72	14.84	14.15	sp|Q9P219|DAPLE_HUMAN	Protein Daple OS=Homo sapiens GN=CCDC88C PE=1 SV=3	HUMAN	19
29	37.37	37.37	21.04	13.19	12.06	sp|Q13813|SPTN1_HUMAN	Spectrin alpha chain, non-erythrocytic 1 OS=Homo sapiens GN=SPTAN1 PE=1 SV=3	HUMAN	19
31	32.24	36.25	50.22	46.55	35.56	sp|Q9Y2H1|ST38L_HUMAN	Serine/threonine-protein kinase 38-like OS=Homo sapiens GN=STK38L PE=1 SV=3	HUMAN	19
41	26.21	26.21	47.54	33.63	27.82	sp|Q9BRS2|RIOK1_HUMAN	Serine/threonine-protein kinase RIO1 OS=Homo sapiens GN=RIOK1 PE=1 SV=2	HUMAN	17
30	33.22	33.22	45.29	39.23	34.97	sp|P47897|SYQ_HUMAN	Glutamine--tRNA ligase OS=Homo sapiens GN=QARS PE=1 SV=1	HUMAN	16
34	30.89	30.89	16.98	11.12	9.892	sp|Q14008|CKAP5_HUMAN	Cytoskeleton-associated protein 5 OS=Homo sapiens GN=CKAP5 PE=1 SV=3	HUMAN	16
36	29.25	29.25	52.65	37.07	34.11	sp|Q9Y6Y0|NS1BP_HUMAN	Influenza virus NS1A-binding protein OS=Homo sapiens GN=IVNS1ABP PE=1 SV=3	HUMAN	16
39	27.01	27.01	59.93	47.81	47.81	sp|P46777|RL5_HUMAN	60S ribosomal protein L5 OS=Homo sapiens GN=RPL5 PE=1 SV=3	HUMAN	16
33	31.2	31.2	26.98	19.78	18.49	sp|Q9P1Y5|CAMP3_HUMAN	Calmodulin-regulated spectrin-associated protein 3 OS=Homo sapiens GN=CAMSAP3 PE=1 SV=2	HUMAN	15
318	2	22.53	32.1	32.1	32.1	sp|P68133|ACTS_HUMAN	Actin, alpha skeletal muscle OS=Homo sapiens GN=ACTA1 PE=1 SV=1	HUMAN	15
318	0	22.53	32.1	32.1	32.1	sp|P68032|ACTC_HUMAN	Actin, alpha cardiac muscle 1 OS=Homo sapiens GN=ACTC1 PE=1 SV=1	HUMAN	15
35	29.9	29.9	45.91	40.15	32.88	sp|P54136|SYRC_HUMAN	Arginine--tRNA ligase, cytoplasmic OS=Homo sapiens GN=RARS PE=1 SV=2	HUMAN	14
37	28.73	28.73	28.71	22.8	20.11	sp|P98175|RBM10_HUMAN	RNA-binding protein 10 OS=Homo sapiens GN=RBM10 PE=1 SV=3	HUMAN	14
38	28.2	28.2	17.44	13.35	9.393	sp|P27708|PYR1_HUMAN	CAD protein OS=Homo sapiens GN=CAD PE=1 SV=3	HUMAN	14
40	26.26	26.26	39.65	39.65	36.6	sp|P35527|K1C9_HUMAN	Keratin, type I cytoskeletal 9 OS=Homo sapiens GN=KRT9 PE=1 SV=3	HUMAN	14
42	26	26	50.43	47.84	47.84	sp|P68104|EF1A1_HUMAN	Elongation factor 1-alpha 1 OS=Homo sapiens GN=EEF1A1 PE=1 SV=1	HUMAN	14
43	25.65	25.65	59.18	59.18	45.31	sp|Q96DG6|CMBL_HUMAN	Carboxymethylenebutenolidase homolog OS=Homo sapiens GN=CMBL PE=1 SV=1	HUMAN	14
45	25.28	25.28	24.18	14.3	14.3	sp|P23458|JAK1_HUMAN	Tyrosine-protein kinase JAK1 OS=Homo sapiens GN=JAK1 PE=1 SV=2	HUMAN	14
49	24.08	24.08	55.56	54.01	50.93	sp|P67809|YBOX1_HUMAN	Nuclease-sensitive element-binding protein 1 OS=Homo sapiens GN=YBX1 PE=1 SV=3	HUMAN	14
51	23.53	23.54	36.13	31.68	30.14	sp|P13645|K1C10_HUMAN	Keratin, type I cytoskeletal 10 OS=Homo sapiens GN=KRT10 PE=1 SV=6	HUMAN	14
42	0	24	39.61	37.01	37.01	sp|Q5VTE0|EF1A3_HUMAN	Putative elongation factor 1-alpha-like 3 OS=Homo sapiens GN=EEF1A1P5 PE=5 SV=1	HUMAN	13
44	25.48	25.48	10.83	10.83	10.16	sp|P49327|FAS_HUMAN	Fatty acid synthase OS=Homo sapiens GN=FASN PE=1 SV=3	HUMAN	13
46	25.18	25.18	57.41	55.52	51.74	sp|P05388|RLA0_HUMAN	60S acidic ribosomal protein P0 OS=Homo sapiens GN=RPLP0 PE=1 SV=1	HUMAN	13
55	21.81	21.81	71.5	56.07	53.27	sp|P27635|RL10_HUMAN	60S ribosomal protein L10 OS=Homo sapiens GN=RPL10 PE=1 SV=4	HUMAN	13
47	24.49	24.49	61.87	50.58	50.58	sp|P62917|RL8_HUMAN	60S ribosomal protein L8 OS=Homo sapiens GN=RPL8 PE=1 SV=2	HUMAN	12
48	24.12	24.12	24.64	15.45	15.45	sp|P41252|SYIC_HUMAN	Isoleucine--tRNA ligase, cytoplasmic OS=Homo sapiens GN=IARS PE=1 SV=2	HUMAN	12
52	23.47	23.47	13.75	9.658	8.074	sp|Q5T5U3|RHG21_HUMAN	Rho GTPase-activating protein 21 OS=Homo sapiens GN=ARHGAP21 PE=1 SV=1	HUMAN	12
53	22.96	22.96	25.29	23.19	21.33	sp|P13639|EF2_HUMAN	Elongation factor 2 OS=Homo sapiens GN=EEF2 PE=1 SV=4	HUMAN	12
57	20.93	20.93	54.26	52.13	48.4	sp|Q07020|RL18_HUMAN	60S ribosomal protein L18 OS=Homo sapiens GN=RPL18 PE=1 SV=2	HUMAN	12
60	19.22	19.22	65.52	65.52	57.24	sp|P61254|RL26_HUMAN	60S ribosomal protein L26 OS=Homo sapiens GN=RPL26 PE=1 SV=1	HUMAN	12
65	18.6	20.65	29.46	25.04	22.97	sp|P38646|GRP75_HUMAN	Stress-70 protein, mitochondrial OS=Homo sapiens GN=HSPA9 PE=1 SV=2	HUMAN	12
54	22.47	22.47	60.8	60.8	52.84	sp|Q02543|RL18A_HUMAN	60S ribosomal protein L18a OS=Homo sapiens GN=RPL18A PE=1 SV=2	HUMAN	11
56	21.37	21.37	50.98	50	44.12	sp|P61313|RL15_HUMAN	60S ribosomal protein L15 OS=Homo sapiens GN=RPL15 PE=1 SV=2	HUMAN	11
59	19.41	19.41	73.93	73.93	70.62	sp|O95816|BAG2_HUMAN	BAG family molecular chaperone regulator 2 OS=Homo sapiens GN=BAG2 PE=1 SV=1	HUMAN	11
60	0	17.09	57.93	57.93	49.66	sp|Q9UNX3|RL26L_HUMAN	60S ribosomal protein L26-like 1 OS=Homo sapiens GN=RPL26L1 PE=1 SV=1	HUMAN	11
81	16.37	22.47	13.61	10.07	9.312	sp|P35580|MYH10_HUMAN	Myosin-10 OS=Homo sapiens GN=MYH10 PE=1 SV=3	HUMAN	11
86	16	16	53.04	53.04	53.04	sp|P05387|RLA2_HUMAN	60S acidic ribosomal protein P2 OS=Homo sapiens GN=RPLP2 PE=1 SV=1	HUMAN	11
93	15.05	15.05	49.46	45.65	45.65	sp|P18621|RL17_HUMAN	60S ribosomal protein L17 OS=Homo sapiens GN=RPL17 PE=1 SV=3	HUMAN	11
104	13.4	13.4	66.09	60.87	60.87	sp|P62888|RL30_HUMAN	60S ribosomal protein L30 OS=Homo sapiens GN=RPL30 PE=1 SV=2	HUMAN	11
107	13.21	16.66	32.24	19.25	18	sp|P35908|K22E_HUMAN	Keratin, type II cytoskeletal 2 epidermal OS=Homo sapiens GN=KRT2 PE=1 SV=2	HUMAN	11
197	6.18	20.81	30.28	24.69	20.34	sp|Q13310|PABP4_HUMAN	Polyadenylate-binding protein 4 OS=Homo sapiens GN=PABPC4 PE=1 SV=1	HUMAN	11
58	20.4	20.4	17.81	12.77	10.66	sp|Q14202|ZMYM3_HUMAN	Zinc finger MYM-type protein 3 OS=Homo sapiens GN=ZMYM3 PE=1 SV=2	HUMAN	10
62	18.89	18.89	21.6	16.75	16.5	sp|Q9UHI6|DDX20_HUMAN	Probable ATP-dependent RNA helicase DDX20 OS=Homo sapiens GN=DDX20 PE=1 SV=2	HUMAN	10
63	18.72	18.72	22.62	11.97	11.97	sp|Q7Z2W4|ZCCHV_HUMAN	Zinc finger CCCH-type antiviral protein 1 OS=Homo sapiens GN=ZC3HAV1 PE=1 SV=3	HUMAN	10
64	18.63	18.63	28.61	28.61	23.54	sp|P31153|METK2_HUMAN	S-adenosylmethionine synthase isoform type-2 OS=Homo sapiens GN=MAT2A PE=1 SV=1	HUMAN	10
71	17.84	17.84	31.32	17.92	17.92	sp|Q15046|SYK_HUMAN	Lysine--tRNA ligase OS=Homo sapiens GN=KARS PE=1 SV=3	HUMAN	10
77	16.64	16.64	13.99	10.98	10.98	sp|Q92900|RENT1_HUMAN	Regulator of nonsense transcripts 1 OS=Homo sapiens GN=UPF1 PE=1 SV=2	HUMAN	10
94	14.96	14.96	60.76	60.76	52.53	sp|P62280|RS11_HUMAN	40S ribosomal protein S11 OS=Homo sapiens GN=RPS11 PE=1 SV=3	HUMAN	10
100	13.92	13.92	46.84	46.84	46.84	sp|P54105|ICLN_HUMAN	Methylosome subunit pICln OS=Homo sapiens GN=CLNS1A PE=1 SV=1	HUMAN	10
61	18.93	18.93	24.76	22.38	22.38	sp|P08195|4F2_HUMAN	4F2 cell-surface antigen heavy chain OS=Homo sapiens GN=SLC3A2 PE=1 SV=3	HUMAN	9
66	18.32	18.32	53.87	53.87	53.14	sp|P21964|COMT_HUMAN	Catechol O-methyltransferase OS=Homo sapiens GN=COMT PE=1 SV=2	HUMAN	9
69	18.21	18.21	74.15	72.2	61.46	sp|P04792|HSPB1_HUMAN	Heat shock protein beta-1 OS=Homo sapiens GN=HSPB1 PE=1 SV=2	HUMAN	9
72	17.8	17.8	60.58	49.52	49.52	sp|P62241|RS8_HUMAN	40S ribosomal protein S8 OS=Homo sapiens GN=RPS8 PE=1 SV=2	HUMAN	9
73	17.67	17.67	46.31	38.42	37.44	sp|P40429|RL13A_HUMAN	60S ribosomal protein L13a OS=Homo sapiens GN=RPL13A PE=1 SV=2	HUMAN	9
80	16.48	16.49	71.13	68.56	68.56	sp|P62081|RS7_HUMAN	40S ribosomal protein S7 OS=Homo sapiens GN=RPS7 PE=1 SV=1	HUMAN	9
83	16	16	51.89	31.99	31.99	sp|P31689|DNJA1_HUMAN	DnaJ homolog subfamily A member 1 OS=Homo sapiens GN=DNAJA1 PE=1 SV=2	HUMAN	9
91	15.16	15.16	61.87	53.75	49.38	sp|P46778|RL21_HUMAN	60S ribosomal protein L21 OS=Homo sapiens GN=RPL21 PE=1 SV=2	HUMAN	9
97	14.52	14.52	39.31	25.79	23.27	sp|P60891|PRPS1_HUMAN	Ribose-phosphate pyrophosphokinase 1 OS=Homo sapiens GN=PRPS1 PE=1 SV=2	HUMAN	9
253	4	15.1	36.02	20.7	20.7	sp|P16989|YBOX3_HUMAN	Y-box-binding protein 3 OS=Homo sapiens GN=YBX3 PE=1 SV=4	HUMAN	9
435	0.46	13.49	25.16	25.16	22.64	sp|P11908|PRPS2_HUMAN	Ribose-phosphate pyrophosphokinase 2 OS=Homo sapiens GN=PRPS2 PE=1 SV=2	HUMAN	9
70	17.95	17.95	31.87	26.89	18.58	sp|O00571|DDX3X_HUMAN	ATP-dependent RNA helicase DDX3X OS=Homo sapiens GN=DDX3X PE=1 SV=3	HUMAN	8
74	17.27	17.27	16.2	15.11	10.98	sp|Q9NYF8|BCLF1_HUMAN	Bcl-2-associated transcription factor 1 OS=Homo sapiens GN=BCLAF1 PE=1 SV=2	HUMAN	8
78	16.62	16.62	43.37	43.37	43.37	sp|P62753|RS6_HUMAN	40S ribosomal protein S6 OS=Homo sapiens GN=RPS6 PE=1 SV=1	HUMAN	8
79	16.49	16.49	69.09	69.09	57.58	sp|P30050|RL12_HUMAN	60S ribosomal protein L12 OS=Homo sapiens GN=RPL12 PE=1 SV=1	HUMAN	8
82	16.09	16.09	47	47	43.32	sp|P62906|RL10A_HUMAN	60S ribosomal protein L10a OS=Homo sapiens GN=RPL10A PE=1 SV=2	HUMAN	8
84	16	16	28.97	25.42	25.42	sp|P78371|TCPB_HUMAN	T-complex protein 1 subunit beta OS=Homo sapiens GN=CCT2 PE=1 SV=4	HUMAN	8
85	16	16	46.62	46.62	46.62	sp|P46776|RL27A_HUMAN	60S ribosomal protein L27a OS=Homo sapiens GN=RPL27A PE=1 SV=2	HUMAN	8
87	15.54	15.54	23.94	17.18	17.18	sp|P19338|NUCL_HUMAN	Nucleolin OS=Homo sapiens GN=NCL PE=1 SV=3	HUMAN	8
88	15.47	15.47	33.84	25.63	20.44	sp|Q5TAQ9|DCAF8_HUMAN	DDB1- and CUL4-associated factor 8 OS=Homo sapiens GN=DCAF8 PE=1 SV=1	HUMAN	8
90	15.33	15.33	21.21	16.97	15.04	sp|Q15057|ACAP2_HUMAN	Arf-GAP with coiled-coil, ANK repeat and PH domain-containing protein 2 OS=Homo sapiens GN=ACAP2 PE=1 SV=3	HUMAN	8
92	15.11	15.11	63.7	63.7	63.7	sp|P0CW22|RS17L_HUMAN	40S ribosomal protein S17-like OS=Homo sapiens GN=RPS17L PE=1 SV=1	HUMAN	8
92	0	15.11	63.7	63.7	63.7	sp|P08708|RS17_HUMAN	40S ribosomal protein S17 OS=Homo sapiens GN=RPS17 PE=1 SV=2	HUMAN	8
95	14.71	14.71	50.52	50.52	46.88	sp|P32969|RL9_HUMAN	60S ribosomal protein L9 OS=Homo sapiens GN=RPL9 PE=1 SV=1	HUMAN	8
96	14.65	14.65	46.71	29.51	29.51	sp|P23381|SYWC_HUMAN	Tryptophan--tRNA ligase, cytoplasmic OS=Homo sapiens GN=WARS PE=1 SV=2	HUMAN	8
102	13.7	13.7	37.96	36.5	36.5	sp|P46779|RL28_HUMAN	60S ribosomal protein L28 OS=Homo sapiens GN=RPL28 PE=1 SV=3	HUMAN	8
105	13.34	13.34	17.17	14.24	12.67	sp|Q9Y2W1|TR150_HUMAN	Thyroid hormone receptor-associated protein 3 OS=Homo sapiens GN=THRAP3 PE=1 SV=2	HUMAN	8
106	13.3	13.3	35.35	33.95	30.23	sp|P50914|RL14_HUMAN	60S ribosomal protein L14 OS=Homo sapiens GN=RPL14 PE=1 SV=4	HUMAN	8
109	13.03	13.03	11.77	4.946	4.946	sp|P15924|DESP_HUMAN	Desmoplakin OS=Homo sapiens GN=DSP PE=1 SV=3	HUMAN	8
113	12.44	12.44	28.9	28.9	28.9	sp|P62701|RS4X_HUMAN	40S ribosomal protein S4, X isoform OS=Homo sapiens GN=RPS4X PE=1 SV=2	HUMAN	8
123	11.68	11.68	58.94	55.63	55.63	sp|P60660|MYL6_HUMAN	Myosin light polypeptide 6 OS=Homo sapiens GN=MYL6 PE=1 SV=2	HUMAN	8
135	10.3	10.3	18.29	14.15	14.02	sp|Q14244|MAP7_HUMAN	Ensconsin OS=Homo sapiens GN=MAP7 PE=1 SV=1	HUMAN	8
89	15.45	15.45	29.54	25.15	18.36	sp|P14868|SYDC_HUMAN	Aspartate--tRNA ligase, cytoplasmic OS=Homo sapiens GN=DARS PE=1 SV=2	HUMAN	7
98	14.49	14.49	17.11	15.22	10.56	sp|P56192|SYMC_HUMAN	Methionine--tRNA ligase, cytoplasmic OS=Homo sapiens GN=MARS PE=1 SV=2	HUMAN	7
101	13.71	13.71	47.12	43.27	36.22	sp|Q12904|AIMP1_HUMAN	Aminoacyl tRNA synthase complex-interacting multifunctional protein 1 OS=Homo sapiens GN=AIMP1 PE=1 SV=2	HUMAN	7
103	13.55	13.55	8.009	5.327	5.327	sp|P21333|FLNA_HUMAN	Filamin-A OS=Homo sapiens GN=FLNA PE=1 SV=4	HUMAN	7
111	12.77	12.77	23.13	11.82	10.2	sp|Q9P2J5|SYLC_HUMAN	Leucine--tRNA ligase, cytoplasmic OS=Homo sapiens GN=LARS PE=1 SV=2	HUMAN	7
114	12.07	12.07	45.52	45.52	38.62	sp|P39019|RS19_HUMAN	40S ribosomal protein S19 OS=Homo sapiens GN=RPS19 PE=1 SV=2	HUMAN	7
116	12.01	12.01	38.85	22.93	22.93	sp|P83731|RL24_HUMAN	60S ribosomal protein L24 OS=Homo sapiens GN=RPL24 PE=1 SV=1	HUMAN	7
119	12	12	60.5	60.5	60.5	sp|P62314|SMD1_HUMAN	Small nuclear ribonucleoprotein Sm D1 OS=Homo sapiens GN=SNRPD1 PE=1 SV=1	HUMAN	7
128	10.94	10.94	34.54	27.84	24.23	sp|P46781|RS9_HUMAN	40S ribosomal protein S9 OS=Homo sapiens GN=RPS9 PE=1 SV=3	HUMAN	7
146	9.7	9.7	39.73	39.73	39.73	sp|P62249|RS16_HUMAN	40S ribosomal protein S16 OS=Homo sapiens GN=RPS16 PE=1 SV=2	HUMAN	7
108	13.05	13.05	39.77	39.77	29.92	sp|P61247|RS3A_HUMAN	40S ribosomal protein S3a OS=Homo sapiens GN=RPS3A PE=1 SV=2	HUMAN	6
110	13.01	13.01	42.66	31.06	26.96	sp|P15880|RS2_HUMAN	40S ribosomal protein S2 OS=Homo sapiens GN=RPS2 PE=1 SV=2	HUMAN	6
112	12.55	12.55	65.05	65.05	46.6	sp|Q99417|MYCBP_HUMAN	C-Myc-binding protein OS=Homo sapiens GN=MYCBP PE=1 SV=3	HUMAN	6
115	12.02	12.02	37.24	25.51	25.51	sp|P84098|RL19_HUMAN	60S ribosomal protein L19 OS=Homo sapiens GN=RPL19 PE=1 SV=1	HUMAN	6
117	12	12	15.09	13.16	13.16	sp|O60506|HNRPQ_HUMAN	Heterogeneous nuclear ribonucleoprotein Q OS=Homo sapiens GN=SYNCRIP PE=1 SV=2	HUMAN	6
118	12	12	37.08	32.58	32.58	sp|P62913|RL11_HUMAN	60S ribosomal protein L11 OS=Homo sapiens GN=RPL11 PE=1 SV=2	HUMAN	6
120	12	12	38.36	38.36	38.36	sp|P47914|RL29_HUMAN	60S ribosomal protein L29 OS=Homo sapiens GN=RPL29 PE=1 SV=2	HUMAN	6
121	11.91	11.91	20.44	17.42	15.41	sp|Q8NHQ1|CEP70_HUMAN	Centrosomal protein of 70 kDa OS=Homo sapiens GN=CEP70 PE=1 SV=2	HUMAN	6
122	11.7	11.7	28.95	18.42	18.42	sp|Q9Y265|RUVB1_HUMAN	RuvB-like 1 OS=Homo sapiens GN=RUVBL1 PE=1 SV=1	HUMAN	6
124	11.53	11.53	47.86	47.86	42.14	sp|P62829|RL23_HUMAN	60S ribosomal protein L23 OS=Homo sapiens GN=RPL23 PE=1 SV=1	HUMAN	6
126	11.46	11.46	14.58	12.37	8.569	sp|P46379|BAG6_HUMAN	Large proline-rich protein BAG6 OS=Homo sapiens GN=BAG6 PE=1 SV=2	HUMAN	6
127	11.08	11.08	21.32	21.32	21.32	sp|Q8NC51|PAIRB_HUMAN	Plasminogen activator inhibitor 1 RNA-binding protein OS=Homo sapiens GN=SERBP1 PE=1 SV=2	HUMAN	6
130	10.9	10.9	18.86	16.25	16.25	sp|P55072|TERA_HUMAN	Transitional endoplasmic reticulum ATPase OS=Homo sapiens GN=VCP PE=1 SV=4	HUMAN	6
131	10.7	10.7	43.2	16.52	12.91	sp|Q9P270|SLAI2_HUMAN	SLAIN motif-containing protein 2 OS=Homo sapiens GN=SLAIN2 PE=1 SV=2	HUMAN	6
134	10.43	10.43	14.7	11.53	9.419	sp|O43795|MYO1B_HUMAN	Unconventional myosin-Ib OS=Homo sapiens GN=MYO1B PE=1 SV=3	HUMAN	6
142	9.96	9.96	10.93	5.933	5.933	sp|Q14152|EIF3A_HUMAN	Eukaryotic translation initiation factor 3 subunit A OS=Homo sapiens GN=EIF3A PE=1 SV=1	HUMAN	6
150	9.46	9.46	25.39	25.39	25.39	sp|Q9NXS2|QPCTL_HUMAN	Glutaminyl-peptide cyclotransferase-like protein OS=Homo sapiens GN=QPCTL PE=1 SV=2	HUMAN	6
154	8.83	8.83	19.65	15.55	15.55	sp|Q9Y230|RUVB2_HUMAN	RuvB-like 2 OS=Homo sapiens GN=RUVBL2 PE=1 SV=3	HUMAN	6
159	8.4	8.4	30.08	30.08	30.08	sp|P42766|RL35_HUMAN	60S ribosomal protein L35 OS=Homo sapiens GN=RPL35 PE=1 SV=2	HUMAN	6
206	6	6	63.56	25.42	25.42	sp|P62316|SMD2_HUMAN	Small nuclear ribonucleoprotein Sm D2 OS=Homo sapiens GN=SNRPD2 PE=1 SV=1	HUMAN	6
132	10.6	10.6	31.58	31.58	20.39	sp|P62269|RS18_HUMAN	40S ribosomal protein S18 OS=Homo sapiens GN=RPS18 PE=1 SV=3	HUMAN	5
133	10.44	10.44	42.82	29.81	22.49	sp|O60256|KPRB_HUMAN	Phosphoribosyl pyrophosphate synthase-associated protein 2 OS=Homo sapiens GN=PRPSAP2 PE=1 SV=1	HUMAN	5
136	10.17	10.17	17.68	12.82	10.75	sp|Q9NZI8|IF2B1_HUMAN	Insulin-like growth factor 2 mRNA-binding protein 1 OS=Homo sapiens GN=IGF2BP1 PE=1 SV=2	HUMAN	5
138	10	10	9.705	7.862	7.862	sp|P55884|EIF3B_HUMAN	Eukaryotic translation initiation factor 3 subunit B OS=Homo sapiens GN=EIF3B PE=1 SV=3	HUMAN	5
139	10	10	17.63	16.19	16.19	sp|P17987|TCPA_HUMAN	T-complex protein 1 subunit alpha OS=Homo sapiens GN=TCP1 PE=1 SV=1	HUMAN	5
140	10	10	25.51	25.51	25.51	sp|Q16637|SMN_HUMAN	Survival motor neuron protein OS=Homo sapiens GN=SMN1 PE=1 SV=1	HUMAN	5
141	10	10	58.57	58.57	58.57	sp|P63173|RL38_HUMAN	60S ribosomal protein L38 OS=Homo sapiens GN=RPL38 PE=1 SV=2	HUMAN	5
143	9.88	9.88	43.47	39.77	35.8	sp|Q9NYL9|TMOD3_HUMAN	Tropomodulin-3 OS=Homo sapiens GN=TMOD3 PE=1 SV=1	HUMAN	5
144	9.85	9.85	43.36	43.36	43.36	sp|P62266|RS23_HUMAN	40S ribosomal protein S23 OS=Homo sapiens GN=RPS23 PE=1 SV=3	HUMAN	5
147	9.62	9.62	21.62	17.43	14.5	sp|Q9UH99|SUN2_HUMAN	SUN domain-containing protein 2 OS=Homo sapiens GN=SUN2 PE=1 SV=3	HUMAN	5
148	9.49	9.49	72.09	72.09	72.09	sp|Q9H3K6|BOLA2_HUMAN	BolA-like protein 2 OS=Homo sapiens GN=BOLA2 PE=1 SV=1	HUMAN	5
152	9.22	9.22	16.11	9.207	9.207	sp|P06396|GELS_HUMAN	Gelsolin OS=Homo sapiens GN=GSN PE=1 SV=1	HUMAN	5
153	9.08	9.08	17.09	17.09	17.09	sp|P49207|RL34_HUMAN	60S ribosomal protein L34 OS=Homo sapiens GN=RPL34 PE=1 SV=3	HUMAN	5
155	8.8	8.8	21.95	21.95	19.32	sp|O43175|SERA_HUMAN	D-3-phosphoglycerate dehydrogenase OS=Homo sapiens GN=PHGDH PE=1 SV=4	HUMAN	5
156	8.75	8.75	51.56	46.88	46.88	sp|P35268|RL22_HUMAN	60S ribosomal protein L22 OS=Homo sapiens GN=RPL22 PE=1 SV=2	HUMAN	5
164	8.03	8.03	34.73	19.46	19.46	sp|P17707|DCAM_HUMAN	S-adenosylmethionine decarboxylase proenzyme OS=Homo sapiens GN=AMD1 PE=1 SV=2	HUMAN	5
166	8.03	8.03	22.22	16.67	16.67	sp|P07910|HNRPC_HUMAN	Heterogeneous nuclear ribonucleoproteins C1/C2 OS=Homo sapiens GN=HNRNPC PE=1 SV=4	HUMAN	5
173	8	8	34.13	34.13	34.13	sp|P62318|SMD3_HUMAN	Small nuclear ribonucleoprotein Sm D3 OS=Homo sapiens GN=SNRPD3 PE=1 SV=1	HUMAN	5
177	7.76	7.76	32.49	17.32	13.23	sp|Q15646|OASL_HUMAN	2'-5'-oligoadenylate synthase-like protein OS=Homo sapiens GN=OASL PE=1 SV=2	HUMAN	5
178	7.74	7.74	39.42	39.42	39.42	sp|P84090|ERH_HUMAN	Enhancer of rudimentary homolog OS=Homo sapiens GN=ERH PE=1 SV=1	HUMAN	5
181	7.22	7.22	21.91	16.29	16.29	sp|Q15365|PCBP1_HUMAN	Poly(rC)-binding protein 1 OS=Homo sapiens GN=PCBP1 PE=1 SV=2	HUMAN	5
186	6.74	6.74	11.13	4.502	4.502	sp|Q9NYU2|UGGG1_HUMAN	UDP-glucose:glycoprotein glucosyltransferase 1 OS=Homo sapiens GN=UGGT1 PE=1 SV=3	HUMAN	5
254	4	8.82	7.797	7.797	7.797	sp|P13647|K2C5_HUMAN	Keratin, type II cytoskeletal 5 OS=Homo sapiens GN=KRT5 PE=1 SV=3	HUMAN	5
255	4	6	15.73	15.73	15.73	sp|Q14558|KPRA_HUMAN	Phosphoribosyl pyrophosphate synthase-associated protein 1 OS=Homo sapiens GN=PRPSAP1 PE=1 SV=2	HUMAN	5
157	8.69	8.69	41.23	26.88	21.18	sp|P17980|PRS6A_HUMAN	26S protease regulatory subunit 6A OS=Homo sapiens GN=PSMC3 PE=1 SV=3	HUMAN	4
158	8.63	8.63	37.18	37.18	37.18	sp|P62750|RL23A_HUMAN	60S ribosomal protein L23a OS=Homo sapiens GN=RPL23A PE=1 SV=1	HUMAN	4
160	8.38	8.38	29.94	14.6	12.75	sp|P48643|TCPE_HUMAN	T-complex protein 1 subunit epsilon OS=Homo sapiens GN=CCT5 PE=1 SV=1	HUMAN	4
161	8.29	8.29	44.35	44.35	31.3	sp|P62854|RS26_HUMAN	40S ribosomal protein S26 OS=Homo sapiens GN=RPS26 PE=1 SV=3	HUMAN	4
162	8.21	8.21	34.44	19.21	19.21	sp|P62263|RS14_HUMAN	40S ribosomal protein S14 OS=Homo sapiens GN=RPS14 PE=1 SV=3	HUMAN	4
163	8.05	8.05	25.26	14.41	14.41	sp|O75688|PPM1B_HUMAN	Protein phosphatase 1B OS=Homo sapiens GN=PPM1B PE=1 SV=1	HUMAN	4
165	8.03	8.03	39.71	34.31	34.31	sp|P46782|RS5_HUMAN	40S ribosomal protein S5 OS=Homo sapiens GN=RPS5 PE=1 SV=4	HUMAN	4
167	8.02	8.02	16.94	14.73	14.73	sp|Q99832|TCPH_HUMAN	T-complex protein 1 subunit eta OS=Homo sapiens GN=CCT7 PE=1 SV=2	HUMAN	4
168	8	8	9.313	4.179	4.179	sp|Q00610|CLH1_HUMAN	Clathrin heavy chain 1 OS=Homo sapiens GN=CLTC PE=1 SV=5	HUMAN	4
169	8	8	32.04	18.45	18.45	sp|O60884|DNJA2_HUMAN	DnaJ homolog subfamily A member 2 OS=Homo sapiens GN=DNAJA2 PE=1 SV=1	HUMAN	4
170	8	8	45.73	29.65	29.65	sp|Q06830|PRDX1_HUMAN	Peroxiredoxin-1 OS=Homo sapiens GN=PRDX1 PE=1 SV=1	HUMAN	4
171	8	8	27.07	18.8	18.8	sp|P06310|KV206_HUMAN	Ig kappa chain V-II region RPMI 6410 OS=Homo sapiens PE=4 SV=1	HUMAN	4
172	8	8	17.32	17.32	17.32	sp|Q9BUA3|CK084_HUMAN	Uncharacterized protein C11orf84 OS=Homo sapiens GN=C11orf84 PE=1 SV=3	HUMAN	4
174	7.92	7.92	26.26	14.48	14.48	sp|P06493|CDK1_HUMAN	Cyclin-dependent kinase 1 OS=Homo sapiens GN=CDK1 PE=1 SV=3	HUMAN	4
175	7.91	7.91	32.08	25.47	25.47	sp|Q969Q0|RL36L_HUMAN	60S ribosomal protein L36a-like OS=Homo sapiens GN=RPL36AL PE=1 SV=3	HUMAN	4
175	0	7.91	32.08	25.47	25.47	sp|P83881|RL36A_HUMAN	60S ribosomal protein L36a OS=Homo sapiens GN=RPL36A PE=1 SV=2	HUMAN	4
176	7.83	7.83	40.74	34.81	34.81	sp|P62910|RL32_HUMAN	60S ribosomal protein L32 OS=Homo sapiens GN=RPL32 PE=1 SV=2	HUMAN	4
179	7.72	7.72	57.89	26.32	26.32	sp|P22392|NDKB_HUMAN	Nucleoside diphosphate kinase B OS=Homo sapiens GN=NME2 PE=1 SV=1	HUMAN	4
180	7.67	7.67	15.09	15.09	15.09	sp|P06753|TPM3_HUMAN	Tropomyosin alpha-3 chain OS=Homo sapiens GN=TPM3 PE=1 SV=2	HUMAN	4
183	6.89	6.89	37.09	27.15	27.15	sp|P62277|RS13_HUMAN	40S ribosomal protein S13 OS=Homo sapiens GN=RPS13 PE=1 SV=2	HUMAN	4
184	6.84	6.84	20.62	20.62	17.85	sp|Q13347|EIF3I_HUMAN	Eukaryotic translation initiation factor 3 subunit I OS=Homo sapiens GN=EIF3I PE=1 SV=1	HUMAN	4
185	6.76	6.76	18.3	18.3	18.3	sp|P30041|PRDX6_HUMAN	Peroxiredoxin-6 OS=Homo sapiens GN=PRDX6 PE=1 SV=3	HUMAN	4
187	6.71	6.71	12.8	10.02	10.02	sp|P50991|TCPD_HUMAN	T-complex protein 1 subunit delta OS=Homo sapiens GN=CCT4 PE=1 SV=4	HUMAN	4
188	6.67	6.67	34.57	22.63	22.63	sp|P23396|RS3_HUMAN	40S ribosomal protein S3 OS=Homo sapiens GN=RPS3 PE=1 SV=2	HUMAN	4
189	6.55	6.55	15.35	14.52	14.52	sp|Q9UN86|G3BP2_HUMAN	Ras GTPase-activating protein-binding protein 2 OS=Homo sapiens GN=G3BP2 PE=1 SV=2	HUMAN	4
196	6.19	6.19	38.97	36.76	36.76	sp|P61353|RL27_HUMAN	60S ribosomal protein L27 OS=Homo sapiens GN=RPL27 PE=1 SV=2	HUMAN	4
205	6	8	9.672	8.636	8.636	sp|O00425|IF2B3_HUMAN	Insulin-like growth factor 2 mRNA-binding protein 3 OS=Homo sapiens GN=IGF2BP3 PE=1 SV=2	HUMAN	4
211	6	6	51.15	29.31	29.31	sp|O43324|MCA3_HUMAN	Eukaryotic translation elongation factor 1 epsilon-1 OS=Homo sapiens GN=EEF1E1 PE=1 SV=1	HUMAN	4
223	5.44	5.44	50.56	46.07	46.07	sp|Q96FJ2|DYL2_HUMAN	Dynein light chain 2, cytoplasmic OS=Homo sapiens GN=DYNLL2 PE=1 SV=1	HUMAN	4
223	0	5.44	50.56	46.07	46.07	sp|P63167|DYL1_HUMAN	Dynein light chain 1, cytoplasmic OS=Homo sapiens GN=DYNLL1 PE=1 SV=1	HUMAN	4
229	4.91	4.91	11.54	4.404	3.199	sp|P48634|PRC2A_HUMAN	Protein PRRC2A OS=Homo sapiens GN=PRRC2A PE=1 SV=3	HUMAN	4
285	3.38	5.51	13.97	9.589	9.589	sp|Q15366|PCBP2_HUMAN	Poly(rC)-binding protein 2 OS=Homo sapiens GN=PCBP2 PE=1 SV=1	HUMAN	4
405	1.17	6.27	12.84	7.66	7.66	sp|P05787|K2C8_HUMAN	Keratin, type II cytoskeletal 8 OS=Homo sapiens GN=KRT8 PE=1 SV=7	HUMAN	4
405	0	6.27	12.84	7.66	7.66	cont_P05787	SWISS-PROT:P05787 Tax_Id=9606 Gene_Symbol=KRT8 Keratin, type II cytoskeletal 8	P05787	4
442	0.34	7.24	27.93	21.54	10.64	sp|Q562R1|ACTBL_HUMAN	Beta-actin-like protein 2 OS=Homo sapiens GN=ACTBL2 PE=1 SV=2	HUMAN	4
179	0	6	32.89	19.74	19.74	sp|P15531|NDKA_HUMAN	Nucleoside diphosphate kinase A OS=Homo sapiens GN=NME1 PE=1 SV=1	HUMAN	3
180	0	6	12.1	12.1	12.1	sp|P67936|TPM4_HUMAN	Tropomyosin alpha-4 chain OS=Homo sapiens GN=TPM4 PE=1 SV=3	HUMAN	3
190	6.49	6.49	48.48	33.33	27.27	sp|P25398|RS12_HUMAN	40S ribosomal protein S12 OS=Homo sapiens GN=RPS12 PE=1 SV=3	HUMAN	3
191	6.37	6.37	6.46	5.369	4.368	sp|Q15032|R3HD1_HUMAN	R3H domain-containing protein 1 OS=Homo sapiens GN=R3HDM1 PE=1 SV=3	HUMAN	3
192	6.31	6.31	20	20	16.72	sp|P04406|G3P_HUMAN	Glyceraldehyde-3-phosphate dehydrogenase OS=Homo sapiens GN=GAPDH PE=1 SV=3	HUMAN	3
193	6.25	6.25	52.38	52.38	37.5	sp|Q6ICB0|DESI1_HUMAN	Desumoylating isopeptidase 1 OS=Homo sapiens GN=DESI1 PE=1 SV=1	HUMAN	3
194	6.22	6.22	7.651	5.146	3.318	cont_ENSEMBL:ENSBTAP00000024146	(Bos taurus) similar to alpha-2-macroglobulin isoform 1	ENSEMBL:ENSBTAP00000024146	3
195	6.2	6.2	13.52	7.11	5.245	sp|Q92598|HS105_HUMAN	Heat shock protein 105 kDa OS=Homo sapiens GN=HSPH1 PE=1 SV=1	HUMAN	3
198	6.09	6.09	36.25	17.5	14.58	sp|P63162|RSMN_HUMAN	Small nuclear ribonucleoprotein-associated protein N OS=Homo sapiens GN=SNRPN PE=1 SV=1	HUMAN	3
198	0	6.09	17.5	17.5	14.58	sp|P14678|RSMB_HUMAN	Small nuclear ribonucleoprotein-associated proteins B and B' OS=Homo sapiens GN=SNRPB PE=1 SV=2	HUMAN	3
199	6.09	6.09	26.21	26.21	24.83	sp|Q03393|PTPS_HUMAN	6-pyruvoyl tetrahydrobiopterin synthase OS=Homo sapiens GN=PTS PE=1 SV=1	HUMAN	3
200	6.06	6.06	19.96	11.86	11.86	sp|P40227|TCPZ_HUMAN	T-complex protein 1 subunit zeta OS=Homo sapiens GN=CCT6A PE=1 SV=3	HUMAN	3
201	6.03	6.04	12.79	4.045	4.045	sp|O00159|MYO1C_HUMAN	Unconventional myosin-Ic OS=Homo sapiens GN=MYO1C PE=1 SV=4	HUMAN	3
202	6.01	6.01	14.82	9.647	9.647	sp|P22234|PUR6_HUMAN	Multifunctional protein ADE2 OS=Homo sapiens GN=PAICS PE=1 SV=3	HUMAN	3
203	6.01	6.01	34.92	14.24	14.24	sp|P08865|RSSA_HUMAN	40S ribosomal protein SA OS=Homo sapiens GN=RPSA PE=1 SV=4	HUMAN	3
204	6.01	6.01	8.775	3.761	3.761	sp|O15397|IPO8_HUMAN	Importin-8 OS=Homo sapiens GN=IPO8 PE=1 SV=2	HUMAN	3
208	6	6	18.28	9.454	9.454	sp|Q15654|TRIP6_HUMAN	Thyroid receptor-interacting protein 6 OS=Homo sapiens GN=TRIP6 PE=1 SV=3	HUMAN	3
209	6	6	18.64	10	10	sp|Q13501|SQSTM_HUMAN	Sequestosome-1 OS=Homo sapiens GN=SQSTM1 PE=1 SV=1	HUMAN	3
210	6	6	4.82	2.552	2.552	sp|P57678|GEMI4_HUMAN	Gem-associated protein 4 OS=Homo sapiens GN=GEMIN4 PE=1 SV=2	HUMAN	3
212	6	6	15.24	5.528	5.528	cont_Q1RMK2	TREMBL:Q1RMK2 (Bos taurus) IGHM protein	Q1RMK2	3
213	6	6	19.44	11.02	11.02	sp|P61978|HNRPK_HUMAN	Heterogeneous nuclear ribonucleoprotein K OS=Homo sapiens GN=HNRNPK PE=1 SV=1	HUMAN	3
214	6	6	7.811	4.995	4.995	sp|P53396|ACLY_HUMAN	ATP-citrate synthase OS=Homo sapiens GN=ACLY PE=1 SV=3	HUMAN	3
215	6	6	6.974	5.789	5.789	sp|P02786|TFR1_HUMAN	Transferrin receptor protein 1 OS=Homo sapiens GN=TFRC PE=1 SV=2	HUMAN	3
218	5.82	5.82	24.24	24.24	24.24	sp|P62937|PPIA_HUMAN	Peptidyl-prolyl cis-trans isomerase A OS=Homo sapiens GN=PPIA PE=1 SV=2	HUMAN	3
219	5.72	5.72	17.91	6.965	5.804	sp|P0CW18|PRS56_HUMAN	Serine protease 56 OS=Homo sapiens GN=PRSS56 PE=1 SV=1	HUMAN	3
220	5.64	5.64	10.08	3.923	3.923	sp|P46940|IQGA1_HUMAN	Ras GTPase-activating-like protein IQGAP1 OS=Homo sapiens GN=IQGAP1 PE=1 SV=1	HUMAN	3
221	5.62	5.62	14.17	11.02	11.02	sp|P10644|KAP0_HUMAN	cAMP-dependent protein kinase type I-alpha regulatory subunit OS=Homo sapiens GN=PRKAR1A PE=1 SV=1	HUMAN	3
222	5.58	5.58	18.05	18.05	18.05	sp|P62847|RS24_HUMAN	40S ribosomal protein S24 OS=Homo sapiens GN=RPS24 PE=1 SV=1	HUMAN	3
224	5.27	5.27	9.653	9.653	9.653	sp|P13861|KAP2_HUMAN	cAMP-dependent protein kinase type II-alpha regulatory subunit OS=Homo sapiens GN=PRKAR2A PE=1 SV=2	HUMAN	3
225	5.23	5.23	8.591	1.344	1.104	sp|Q8TCU4|ALMS1_HUMAN	Alstrom syndrome protein 1 OS=Homo sapiens GN=ALMS1 PE=1 SV=3	HUMAN	3
226	5.09	5.09	41.57	30.12	30.12	sp|P23528|COF1_HUMAN	Cofilin-1 OS=Homo sapiens GN=CFL1 PE=1 SV=3	HUMAN	3
231	4.89	4.89	15.15	11.68	11.68	sp|O15371|EIF3D_HUMAN	Eukaryotic translation initiation factor 3 subunit D OS=Homo sapiens GN=EIF3D PE=1 SV=1	HUMAN	3
232	4.84	4.84	33.7	33.7	33.7	sp|P61513|RL37A_HUMAN	60S ribosomal protein L37a OS=Homo sapiens GN=RPL37A PE=1 SV=2	HUMAN	3
234	4.77	4.77	6.706	6.706	6.706	sp|Q01650|LAT1_HUMAN	Large neutral amino acids transporter small subunit 1 OS=Homo sapiens GN=SLC7A5 PE=1 SV=2	HUMAN	3
235	4.63	4.63	34.93	34.93	34.93	sp|P32320|CDD_HUMAN	Cytidine deaminase OS=Homo sapiens GN=CDA PE=1 SV=2	HUMAN	3
236	4.48	6.02	33.26	12.56	9.767	sp|P05783|K1C18_HUMAN	Keratin, type I cytoskeletal 18 OS=Homo sapiens GN=KRT18 PE=1 SV=2	HUMAN	3
238	4.45	4.45	36	36	28.8	sp|P62899|RL31_HUMAN	60S ribosomal protein L31 OS=Homo sapiens GN=RPL31 PE=1 SV=1	HUMAN	3
239	4.44	4.44	17.7	8.029	8.029	sp|P50990|TCPQ_HUMAN	T-complex protein 1 subunit theta OS=Homo sapiens GN=CCT8 PE=1 SV=4	HUMAN	3
240	4.32	4.32	49.7	30.3	30.3	sp|P46783|RS10_HUMAN	40S ribosomal protein S10 OS=Homo sapiens GN=RPS10 PE=1 SV=1	HUMAN	3
242	4.22	4.22	31.97	31.97	12.24	sp|P06748|NPM_HUMAN	Nucleophosmin OS=Homo sapiens GN=NPM1 PE=1 SV=2	HUMAN	3
246	4.12	4.12	25.45	25.45	25.45	sp|P18077|RL35A_HUMAN	60S ribosomal protein L35a OS=Homo sapiens GN=RPL35A PE=1 SV=2	HUMAN	3
248	4.06	4.06	33.33	27.78	27.78	sp|Q99879|H2B1M_HUMAN	Histone H2B type 1-M OS=Homo sapiens GN=HIST1H2BM PE=1 SV=3	HUMAN	3
248	0	4.06	33.33	27.78	27.78	sp|Q99877|H2B1N_HUMAN	Histone H2B type 1-N OS=Homo sapiens GN=HIST1H2BN PE=1 SV=3	HUMAN	3
248	0	4.06	33.33	27.78	27.78	sp|Q93079|H2B1H_HUMAN	Histone H2B type 1-H OS=Homo sapiens GN=HIST1H2BH PE=1 SV=3	HUMAN	3
248	0	4.06	33.33	27.78	27.78	sp|Q5QNW6|H2B2F_HUMAN	Histone H2B type 2-F OS=Homo sapiens GN=HIST2H2BF PE=1 SV=3	HUMAN	3
248	0	4.06	33.33	27.78	27.78	sp|Q16778|H2B2E_HUMAN	Histone H2B type 2-E OS=Homo sapiens GN=HIST2H2BE PE=1 SV=3	HUMAN	3
248	0	4.06	33.33	27.78	27.78	sp|P62807|H2B1C_HUMAN	Histone H2B type 1-C/E/F/G/I OS=Homo sapiens GN=HIST1H2BC PE=1 SV=4	HUMAN	3
248	0	4.06	33.33	27.78	27.78	sp|P58876|H2B1D_HUMAN	Histone H2B type 1-D OS=Homo sapiens GN=HIST1H2BD PE=1 SV=2	HUMAN	3
248	0	4.06	33.33	27.78	27.78	sp|P57053|H2BFS_HUMAN	Histone H2B type F-S OS=Homo sapiens GN=H2BFS PE=1 SV=2	HUMAN	3
248	0	4.06	33.33	27.78	27.78	sp|P33778|H2B1B_HUMAN	Histone H2B type 1-B OS=Homo sapiens GN=HIST1H2BB PE=1 SV=2	HUMAN	3
248	0	4.06	33.33	27.78	27.78	sp|P23527|H2B1O_HUMAN	Histone H2B type 1-O OS=Homo sapiens GN=HIST1H2BO PE=1 SV=3	HUMAN	3
248	0	4.06	33.33	27.78	27.78	sp|P06899|H2B1J_HUMAN	Histone H2B type 1-J OS=Homo sapiens GN=HIST1H2BJ PE=1 SV=3	HUMAN	3
248	0	4.06	33.33	27.78	27.78	sp|O60814|H2B1K_HUMAN	Histone H2B type 1-K OS=Homo sapiens GN=HIST1H2BK PE=1 SV=3	HUMAN	3
248	0	4.06	27.78	27.78	27.78	sp|Q99880|H2B1L_HUMAN	Histone H2B type 1-L OS=Homo sapiens GN=HIST1H2BL PE=1 SV=3	HUMAN	3
248	0	4.06	27.78	27.78	27.78	sp|Q8N257|H2B3B_HUMAN	Histone H2B type 3-B OS=Homo sapiens GN=HIST3H2BB PE=1 SV=3	HUMAN	3
264	4	4	56.14	56.14	56.14	sp|P05386|RLA1_HUMAN	60S acidic ribosomal protein P1 OS=Homo sapiens GN=RPLP1 PE=1 SV=1	HUMAN	3
277	3.82	3.82	11.24	11.24	11.24	sp|P50395|GDIB_HUMAN	Rab GDP dissociation inhibitor beta OS=Homo sapiens GN=GDI2 PE=1 SV=2	HUMAN	3
305	2.16	4.39	12.92	12.92	12.92	sp|Q13162|PRDX4_HUMAN	Peroxiredoxin-4 OS=Homo sapiens GN=PRDX4 PE=1 SV=1	HUMAN	3
418	0.87	5.15	10.56	10.56	10.56	sp|P07951|TPM2_HUMAN	Tropomyosin beta chain OS=Homo sapiens GN=TPM2 PE=1 SV=1	HUMAN	3
428	0.59	0.72	14.29	14.29	14.29	sp|P01616|KV203_HUMAN	Ig kappa chain V-II region MIL OS=Homo sapiens PE=1 SV=1	HUMAN	3
227	4.96	4.96	10.73	10.73	4.802	sp|Q86TG7|PEG10_HUMAN	Retrotransposon-derived protein PEG10 OS=Homo sapiens GN=PEG10 PE=1 SV=2	HUMAN	2
233	4.77	4.77	11.74	11.74	5.321	sp|P49368|TCPG_HUMAN	T-complex protein 1 subunit gamma OS=Homo sapiens GN=CCT3 PE=1 SV=4	HUMAN	2
237	4.47	4.47	21.71	21.71	18.51	sp|P29692|EF1D_HUMAN	Elongation factor 1-delta OS=Homo sapiens GN=EEF1D PE=1 SV=5	HUMAN	2
241	4.3	4.3	22.11	22.11	11.06	cont_P02662	SWISS-PROT:P02662 Alpha-S1-casein - Bos taurus (Bovine).	P02662	2
243	4.19	4.19	39.29	39.29	29.76	sp|P42677|RS27_HUMAN	40S ribosomal protein S27 OS=Homo sapiens GN=RPS27 PE=1 SV=3	HUMAN	2
244	4.18	4.18	54.29	54.29	45.71	sp|P10599|THIO_HUMAN	Thioredoxin OS=Homo sapiens GN=TXN PE=1 SV=3	HUMAN	2
245	4.16	4.16	18.75	16.25	11.87	sp|Q13155|AIMP2_HUMAN	Aminoacyl tRNA synthase complex-interacting multifunctional protein 2 OS=Homo sapiens GN=AIMP2 PE=1 SV=2	HUMAN	2
247	4.11	4.11	6.354	5.11	4.144	sp|P08238|HS90B_HUMAN	Heat shock protein HSP 90-beta OS=Homo sapiens GN=HSP90AB1 PE=1 SV=4	HUMAN	2
247	0	4.04	8.333	4.098	4.098	sp|P07900|HS90A_HUMAN	Heat shock protein HSP 90-alpha OS=Homo sapiens GN=HSP90AA1 PE=1 SV=5	HUMAN	2
247	0	4	11.56	5.025	5.025	sp|Q58FF7|H90B3_HUMAN	Putative heat shock protein HSP 90-beta-3 OS=Homo sapiens GN=HSP90AB3P PE=5 SV=1	HUMAN	2
248	0	1.7	15.75	15.75	15.75	sp|Q96A08|H2B1A_HUMAN	Histone H2B type 1-A OS=Homo sapiens GN=HIST1H2BA PE=1 SV=3	HUMAN	2
249	4.03	4.03	38.1	22.86	22.86	sp|Q9Y3U8|RL36_HUMAN	60S ribosomal protein L36 OS=Homo sapiens GN=RPL36 PE=1 SV=3	HUMAN	2
250	4.01	4.01	11.38	7.585	7.585	sp|Q13610|PWP1_HUMAN	Periodic tryptophan protein 1 homolog OS=Homo sapiens GN=PWP1 PE=1 SV=1	HUMAN	2
252	4.01	4.01	24.15	20.29	20.29	cont_P02663	SWISS-PROT:P02663 Alpha-S2-casein [Contains: Casocidin-1 - Bos taurus (Bovine).	P02663	2
256	4	4.01	6.657	5.598	5.598	sp|Q9H7D7|WDR26_HUMAN	WD repeat-containing protein 26 OS=Homo sapiens GN=WDR26 PE=1 SV=3	HUMAN	2
257	4	4	9.807	4.526	4.526	sp|Q96R06|SPAG5_HUMAN	Sperm-associated antigen 5 OS=Homo sapiens GN=SPAG5 PE=1 SV=2	HUMAN	2
258	4	4	16.26	7.362	7.362	sp|Q15717|ELAV1_HUMAN	ELAV-like protein 1 OS=Homo sapiens GN=ELAVL1 PE=1 SV=2	HUMAN	2
259	4	4	4.391	3.513	3.513	sp|Q96AV8|E2F7_HUMAN	Transcription factor E2F7 OS=Homo sapiens GN=E2F7 PE=1 SV=3	HUMAN	2
260	4	4	11.71	6.119	6.119	sp|Q15942|ZYX_HUMAN	Zyxin OS=Homo sapiens GN=ZYX PE=1 SV=1	HUMAN	2
261	4	4	9.247	3.082	3.082	sp|Q14974|IMB1_HUMAN	Importin subunit beta-1 OS=Homo sapiens GN=KPNB1 PE=1 SV=2	HUMAN	2
262	4	4	4.128	2.064	2.064	sp|Q04637|IF4G1_HUMAN	Eukaryotic translation initiation factor 4 gamma 1 OS=Homo sapiens GN=EIF4G1 PE=1 SV=4	HUMAN	2
263	4	4	26.12	17.91	17.91	sp|P06314|KV404_HUMAN	Ig kappa chain V-IV region B17 OS=Homo sapiens PE=2 SV=1	HUMAN	2
263	0	4	27.07	18.05	18.05	sp|P06313|KV403_HUMAN	Ig kappa chain V-IV region JI OS=Homo sapiens PE=4 SV=1	HUMAN	2
263	0	4	29.75	19.83	19.83	sp|P06312|KV401_HUMAN	Ig kappa chain V-IV region (Fragment) OS=Homo sapiens GN=IGKV4-1 PE=4 SV=1	HUMAN	2
263	0	4	21.05	21.05	21.05	sp|P01625|KV402_HUMAN	Ig kappa chain V-IV region Len OS=Homo sapiens PE=1 SV=2	HUMAN	2
265	4	4	14.46	8.735	8.735	sp|P00338|LDHA_HUMAN	L-lactate dehydrogenase A chain OS=Homo sapiens GN=LDHA PE=1 SV=2	HUMAN	2
266	4	4	21.79	15.36	15.36	sp|O14893|GEMI2_HUMAN	Gem-associated protein 2 OS=Homo sapiens GN=GEMIN2 PE=1 SV=1	HUMAN	2
267	4	4	3.453	3.453	3.453	sp|Q7Z417|NUFP2_HUMAN	Nuclear fragile X mental retardation-interacting protein 2 OS=Homo sapiens GN=NUFIP2 PE=1 SV=1	HUMAN	2
268	4	4	19.33	19.33	19.33	sp|P60866|RS20_HUMAN	40S ribosomal protein S20 OS=Homo sapiens GN=RPS20 PE=1 SV=1	HUMAN	2
269	4	4	33.33	33.33	33.33	sp|P09382|LEG1_HUMAN	Galectin-1 OS=Homo sapiens GN=LGALS1 PE=1 SV=2	HUMAN	2
270	4	4	10	10	10	sp|O75638|CTAG2_HUMAN	Cancer/testis antigen 2 OS=Homo sapiens GN=CTAG2 PE=1 SV=2	HUMAN	2
271	4	4	25.66	25.66	25.66	cont_ENSEMBL:ENSBTAP00000014147	(Bos taurus) 12 kDa protein	ENSEMBL:ENSBTAP00000014147	2
272	3.96	4.07	11.61	6.89	5.512	sp|Q9Y285|SYFA_HUMAN	Phenylalanine--tRNA ligase alpha subunit OS=Homo sapiens GN=FARSA PE=1 SV=3	HUMAN	2
273	3.92	3.92	13.59	13.59	11.58	sp|P31943|HNRH1_HUMAN	Heterogeneous nuclear ribonucleoprotein H OS=Homo sapiens GN=HNRNPH1 PE=1 SV=4	HUMAN	2
274	3.89	3.89	16.88	7.013	7.013	sp|P35613|BASI_HUMAN	Basigin OS=Homo sapiens GN=BSG PE=1 SV=2	HUMAN	2
275	3.89	3.89	6.859	6.859	6.859	sp|P16152|CBR1_HUMAN	Carbonyl reductase [NADPH] 1 OS=Homo sapiens GN=CBR1 PE=1 SV=3	HUMAN	2
276	3.85	3.85	11.28	7.519	7.519	sp|O95684|FR1OP_HUMAN	FGFR1 oncogene partner OS=Homo sapiens GN=FGFR1OP PE=1 SV=1	HUMAN	2
277	0	2.97	15.44	9.396	9.396	sp|P31150|GDIA_HUMAN	Rab GDP dissociation inhibitor alpha OS=Homo sapiens GN=GDI1 PE=1 SV=2	HUMAN	2
278	3.74	3.74	19.69	19.69	19.69	sp|P53999|TCP4_HUMAN	Activated RNA polymerase II transcriptional coactivator p15 OS=Homo sapiens GN=SUB1 PE=1 SV=3	HUMAN	2
279	3.7	3.7	10.67	5.583	4.433	sp|P02768|ALBU_HUMAN	Serum albumin OS=Homo sapiens GN=ALB PE=1 SV=2	HUMAN	2
281	3.49	3.49	8.767	2.257	2.257	sp|P27816|MAP4_HUMAN	Microtubule-associated protein 4 OS=Homo sapiens GN=MAP4 PE=1 SV=3	HUMAN	2
282	3.46	3.46	18.03	7.026	7.026	sp|P24752|THIL_HUMAN	Acetyl-CoA acetyltransferase, mitochondrial OS=Homo sapiens GN=ACAT1 PE=1 SV=1	HUMAN	2
283	3.45	3.45	8.467	6.178	6.178	sp|P26641|EF1G_HUMAN	Elongation factor 1-gamma OS=Homo sapiens GN=EEF1G PE=1 SV=3	HUMAN	2
284	3.44	3.44	11.63	2.326	2.326	sp|Q58WW2|DCAF6_HUMAN	DDB1- and CUL4-associated factor 6 OS=Homo sapiens GN=DCAF6 PE=1 SV=1	HUMAN	2
286	3.36	3.36	13.35	9.958	4.025	sp|P41091|IF2G_HUMAN	Eukaryotic translation initiation factor 2 subunit 3 OS=Homo sapiens GN=EIF2S3 PE=1 SV=3	HUMAN	2
286	0	2.96	9.958	6.568	4.025	sp|Q2VIR3|IF2GL_HUMAN	Putative eukaryotic translation initiation factor 2 subunit 3-like protein OS=Homo sapiens GN=EIF2S3L PE=5 SV=2	HUMAN	2
287	3.24	3.24	8.024	4.755	3.566	sp|P51116|FXR2_HUMAN	Fragile X mental retardation syndrome-related protein 2 OS=Homo sapiens GN=FXR2 PE=1 SV=2	HUMAN	2
289	3.22	3.22	6.402	1.123	1.123	sp|Q92616|GCN1L_HUMAN	Translational activator GCN1 OS=Homo sapiens GN=GCN1L1 PE=1 SV=6	HUMAN	2
290	3.18	3.18	14.79	4.929	3.176	sp|Q99613|EIF3C_HUMAN	Eukaryotic translation initiation factor 3 subunit C OS=Homo sapiens GN=EIF3C PE=1 SV=1	HUMAN	2
293	2.94	2.94	8.175	2.493	2.493	sp|Q9HCE1|MOV10_HUMAN	Putative helicase MOV-10 OS=Homo sapiens GN=MOV10 PE=1 SV=2	HUMAN	2
294	2.9	2.9	15.2	15.2	15.2	sp|P62851|RS25_HUMAN	40S ribosomal protein S25 OS=Homo sapiens GN=RPS25 PE=1 SV=1	HUMAN	2
295	2.88	2.88	1.912	1.912	1.912	sp|O15294|OGT1_HUMAN	UDP-N-acetylglucosamine--peptide N-acetylglucosaminyltransferase 110 kDa subunit OS=Homo sapiens GN=OGT PE=1 SV=3	HUMAN	2
298	2.64	2.64	7.413	1.732	1.732	sp|Q9ULV0|MYO5B_HUMAN	Unconventional myosin-Vb OS=Homo sapiens GN=MYO5B PE=1 SV=3	HUMAN	2
374	2	2	15.12	15.12	15.12	sp|P62306|RUXF_HUMAN	Small nuclear ribonucleoprotein F OS=Homo sapiens GN=SNRPF PE=1 SV=1	HUMAN	2
375	2	2	10.74	10.74	10.74	sp|P62158|CALM_HUMAN	Calmodulin OS=Homo sapiens GN=CALM1 PE=1 SV=2	HUMAN	2
391	1.77	1.77	25.49	25.49	25.49	sp|Q59GN2|R39L5_HUMAN	Putative 60S ribosomal protein L39-like 5 OS=Homo sapiens GN=RPL39P5 PE=5 SV=2	HUMAN	2
391	0	1.77	25.49	25.49	25.49	sp|P62891|RL39_HUMAN	60S ribosomal protein L39 OS=Homo sapiens GN=RPL39 PE=1 SV=2	HUMAN	2
405	0	3.35	5.192	5.192	5.192	cont_H-INV:HIT000292931	Tax_Id=9606 Gene_Symbol=- Similar to Keratin, type II cytoskeletal 8	H-INV:HIT000292931	2
409	1.03	1.03	7.871	3.936	3.936	sp|Q9NZB2|F120A_HUMAN	Constitutive coactivator of PPAR-gamma-like protein 1 OS=Homo sapiens GN=FAM120A PE=1 SV=2	HUMAN	2
446	0.28	2.5	10.57	7.822	3.383	sp|P08779|K1C16_HUMAN	Keratin, type I cytoskeletal 16 OS=Homo sapiens GN=KRT16 PE=1 SV=4	HUMAN	2
446	0	2.5	15.47	7.839	3.39	sp|P02533|K1C14_HUMAN	Keratin, type I cytoskeletal 14 OS=Homo sapiens GN=KRT14 PE=1 SV=4	HUMAN	2
446	0	2.43	16.2	6.481	3.704	sp|Q04695|K1C17_HUMAN	Keratin, type I cytoskeletal 17 OS=Homo sapiens GN=KRT17 PE=1 SV=2	HUMAN	2
446	0	2.43	6.467	6.467	3.695	cont_Q9QWL7	SWISS-PROT:Q9QWL7 Tax_Id=10090 Gene_Symbol=Krt17 Keratin, type I cytoskeletal 17	Q9QWL7	2
243	0	2.15	40.48	25	15.48	sp|Q71UM5|RS27L_HUMAN	40S ribosomal protein S27-like OS=Homo sapiens GN=RPS27L PE=1 SV=3	HUMAN	1
265	0	2	4.462	4.462	4.462	sp|Q9BYZ2|LDH6B_HUMAN	L-lactate dehydrogenase A-like 6B OS=Homo sapiens GN=LDHAL6B PE=1 SV=3	HUMAN	1
265	0	1.85	14.76	3.614	3.614	sp|P07864|LDHC_HUMAN	L-lactate dehydrogenase C chain OS=Homo sapiens GN=LDHC PE=1 SV=4	HUMAN	1
265	0	1.85	3.614	3.614	3.614	sp|Q6ZMR3|LDH6A_HUMAN	L-lactate dehydrogenase A-like 6A OS=Homo sapiens GN=LDHAL6A PE=2 SV=1	HUMAN	1
265	0	1.85	3.593	3.593	3.593	sp|P07195|LDHB_HUMAN	L-lactate dehydrogenase B chain OS=Homo sapiens GN=LDHB PE=1 SV=2	HUMAN	1
290	0	2.32	12.8	2.954	1.204	sp|B5ME19|EIFCL_HUMAN	Eukaryotic translation initiation factor 3 subunit C-like protein OS=Homo sapiens GN=EIF3CL PE=3 SV=1	HUMAN	1
299	2.52	2.52	29.91	9.117	3.989	sp|P17612|KAPCA_HUMAN	cAMP-dependent protein kinase catalytic subunit alpha OS=Homo sapiens GN=PRKACA PE=1 SV=2	HUMAN	1
302	2.27	2.27	7.447	2.624	1.277	sp|Q9P2E9|RRBP1_HUMAN	Ribosome-binding protein 1 OS=Homo sapiens GN=RRBP1 PE=1 SV=4	HUMAN	1
303	2.19	2.19	17.07	5.6	2.933	sp|Q99733|NP1L4_HUMAN	Nucleosome assembly protein 1-like 4 OS=Homo sapiens GN=NAP1L4 PE=1 SV=1	HUMAN	1
304	2.17	2.17	11	5.394	2.905	sp|P11182|ODB2_HUMAN	Lipoamide acyltransferase component of branched-chain alpha-keto acid dehydrogenase complex, mitochondrial OS=Homo sapiens GN=DBT PE=1 SV=3	HUMAN	1
306	2.15	2.16	15.42	6.988	3.855	sp|P52597|HNRPF_HUMAN	Heterogeneous nuclear ribonucleoprotein F OS=Homo sapiens GN=HNRNPF PE=1 SV=3	HUMAN	1
307	2.12	2.12	8.024	1.658	0.7294	sp|Q8TEQ6|GEMI5_HUMAN	Gem-associated protein 5 OS=Homo sapiens GN=GEMIN5 PE=1 SV=3	HUMAN	1
309	2.08	2.08	3.928	1.8	0.8729	sp|Q9UPQ9|TNR6B_HUMAN	Trinucleotide repeat-containing gene 6B protein OS=Homo sapiens GN=TNRC6B PE=1 SV=4	HUMAN	1
310	2.08	2.08	20.34	18.64	16.95	sp|P62861|RS30_HUMAN	40S ribosomal protein S30 OS=Homo sapiens GN=FAU PE=1 SV=1	HUMAN	1
311	2.07	2.07	11.45	8.37	5.727	sp|Q5SWX8|ODR4_HUMAN	Protein odr-4 homolog OS=Homo sapiens GN=ODR4 PE=2 SV=1	HUMAN	1
312	2.04	2.04	9.444	4.197	3.148	sp|P53618|COPB_HUMAN	Coatomer subunit beta OS=Homo sapiens GN=COPB1 PE=1 SV=3	HUMAN	1
313	2.02	2.02	7.053	3.292	3.292	sp|Q13409|DC1I2_HUMAN	Cytoplasmic dynein 1 intermediate chain 2 OS=Homo sapiens GN=DYNC1I2 PE=1 SV=3	HUMAN	1
314	2.02	2.02	4.344	1.777	1.777	sp|P13637|AT1A3_HUMAN	Sodium/potassium-transporting ATPase subunit alpha-3 OS=Homo sapiens GN=ATP1A3 PE=1 SV=3	HUMAN	1
314	0	2.02	4.301	1.76	1.76	sp|P05023|AT1A1_HUMAN	Sodium/potassium-transporting ATPase subunit alpha-1 OS=Homo sapiens GN=ATP1A1 PE=1 SV=1	HUMAN	1
314	0	2	2.353	1.765	1.765	sp|P50993|AT1A2_HUMAN	Sodium/potassium-transporting ATPase subunit alpha-2 OS=Homo sapiens GN=ATP1A2 PE=1 SV=1	HUMAN	1
315	2.01	2.01	19.82	1.434	1.434	sp|Q08J23|NSUN2_HUMAN	tRNA (cytosine(34)-C(5))-methyltransferase OS=Homo sapiens GN=NSUN2 PE=1 SV=2	HUMAN	1
316	2.01	2.01	39.16	3.497	3.497	sp|P52907|CAZA1_HUMAN	F-actin-capping protein subunit alpha-1 OS=Homo sapiens GN=CAPZA1 PE=1 SV=3	HUMAN	1
316	0	2	15.03	3.497	3.497	sp|P47755|CAZA2_HUMAN	F-actin-capping protein subunit alpha-2 OS=Homo sapiens GN=CAPZA2 PE=1 SV=3	HUMAN	1
317	2.01	2.01	40.24	9.467	9.467	cont_P02668	SWISS-PROT:P02668 Kappa-casein [Contains: Casoxin C; Casoxin 6; Casoxin A; Casoxin B; Casoplatelin] - Bos taurus (Bovine).	Contains: Casoxin C; Casoxin 6; Casoxin A; Casoxin B; Casoplatelin	1
319	2	2.36	11.43	3.543	2.254	sp|P51114|FXR1_HUMAN	Fragile X mental retardation syndrome-related protein 1 OS=Homo sapiens GN=FXR1 PE=1 SV=3	HUMAN	1
320	2	2.01	6.005	0.8468	0.8468	sp|Q6Y7W6|PERQ2_HUMAN	PERQ amino acid-rich with GYF domain-containing protein 2 OS=Homo sapiens GN=GIGYF2 PE=1 SV=1	HUMAN	1
321	2	2.01	3.458	0.9604	0.6915	sp|O75179|ANR17_HUMAN	Ankyrin repeat domain-containing protein 17 OS=Homo sapiens GN=ANKRD17 PE=1 SV=3	HUMAN	1
321	0	2	1.77	0.7081	0.7081	sp|Q8IWZ3|ANKH1_HUMAN	Ankyrin repeat and KH domain-containing protein 1 OS=Homo sapiens GN=ANKHD1 PE=1 SV=1	HUMAN	1
322	2	2	8.571	2.409	2.409	sp|Q9Y6D5|BIG2_HUMAN	Brefeldin A-inhibited guanine nucleotide-exchange protein 2 OS=Homo sapiens GN=ARFGEF2 PE=1 SV=3	HUMAN	1
323	2	2	5.078	0.2987	0.2987	sp|O94915|FRYL_HUMAN	Protein furry homolog-like OS=Homo sapiens GN=FRYL PE=1 SV=2	HUMAN	1
324	2	2	8.95	1.79	1.79	sp|Q9Y6A5|TACC3_HUMAN	Transforming acidic coiled-coil-containing protein 3 OS=Homo sapiens GN=TACC3 PE=1 SV=1	HUMAN	1
325	2	2	6.923	1.538	1.538	sp|Q9H6S0|YTDC2_HUMAN	Probable ATP-dependent RNA helicase YTHDC2 OS=Homo sapiens GN=YTHDC2 PE=1 SV=2	HUMAN	1
327	2	2	21.9	6.349	6.349	sp|P05198|IF2A_HUMAN	Eukaryotic translation initiation factor 2 subunit 1 OS=Homo sapiens GN=EIF2S1 PE=1 SV=3	HUMAN	1
328	2	2	7.822	1.457	1.457	sp|O75533|SF3B1_HUMAN	Splicing factor 3B subunit 1 OS=Homo sapiens GN=SF3B1 PE=1 SV=3	HUMAN	1
329	2	2	12.11	1.387	1.387	sp|Q8IXB1|DJC10_HUMAN	DnaJ homolog subfamily C member 10 OS=Homo sapiens GN=DNAJC10 PE=1 SV=2	HUMAN	1
330	2	2	10.09	1.187	1.187	sp|Q86W92|LIPB1_HUMAN	Liprin-beta-1 OS=Homo sapiens GN=PPFIBP1 PE=1 SV=2	HUMAN	1
330	0	2	2.74	1.37	1.37	sp|Q8ND30|LIPB2_HUMAN	Liprin-beta-2 OS=Homo sapiens GN=PPFIBP2 PE=1 SV=3	HUMAN	1
331	2	2	5.866	1.534	1.534	sp|Q12965|MYO1E_HUMAN	Unconventional myosin-Ie OS=Homo sapiens GN=MYO1E PE=1 SV=2	HUMAN	1
331	0	2	2.641	1.548	1.548	sp|O00160|MYO1F_HUMAN	Unconventional myosin-If OS=Homo sapiens GN=MYO1F PE=1 SV=3	HUMAN	1
332	2	2	16.84	4.842	4.842	sp|Q01518|CAP1_HUMAN	Adenylyl cyclase-associated protein 1 OS=Homo sapiens GN=CAP1 PE=1 SV=5	HUMAN	1
333	2	2	16.42	2.214	2.214	sp|P43003|EAA1_HUMAN	Excitatory amino acid transporter 1 OS=Homo sapiens GN=SLC1A3 PE=1 SV=1	HUMAN	1
334	2	2	5.574	1.721	1.721	sp|O60841|IF2P_HUMAN	Eukaryotic translation initiation factor 5B OS=Homo sapiens GN=EIF5B PE=1 SV=4	HUMAN	1
335	2	2	15.45	3.762	3.762	sp|Q9Y3I0|RTCB_HUMAN	tRNA-splicing ligase RtcB homolog OS=Homo sapiens GN=RTCB PE=1 SV=1	HUMAN	1
336	2	2	15.07	4.078	4.078	sp|Q9Y262|EIF3L_HUMAN	Eukaryotic translation initiation factor 3 subunit L OS=Homo sapiens GN=EIF3L PE=1 SV=1	HUMAN	1
337	2	2	17.59	8.143	8.143	sp|Q96AG4|LRC59_HUMAN	Leucine-rich repeat-containing protein 59 OS=Homo sapiens GN=LRRC59 PE=1 SV=1	HUMAN	1
338	2	2	10.68	5.946	5.946	sp|Q92499|DDX1_HUMAN	ATP-dependent RNA helicase DDX1 OS=Homo sapiens GN=DDX1 PE=1 SV=2	HUMAN	1
339	2	2	12.5	8.333	8.333	sp|Q15645|PCH2_HUMAN	Pachytene checkpoint protein 2 homolog OS=Homo sapiens GN=TRIP13 PE=1 SV=2	HUMAN	1
340	2	2	4.108	0.986	0.986	sp|Q15393|SF3B3_HUMAN	Splicing factor 3B subunit 3 OS=Homo sapiens GN=SF3B3 PE=1 SV=4	HUMAN	1
341	2	2	12.63	4.798	4.798	sp|Q15007|FL2D_HUMAN	Pre-mRNA-splicing regulator WTAP OS=Homo sapiens GN=WTAP PE=1 SV=2	HUMAN	1
342	2	2	1.947	0.7418	0.7418	sp|Q13459|MYO9B_HUMAN	Unconventional myosin-IXb OS=Homo sapiens GN=MYO9B PE=1 SV=3	HUMAN	1
343	2	2	17.94	4.962	4.962	sp|Q9Y657|SPIN1_HUMAN	Spindlin-1 OS=Homo sapiens GN=SPIN1 PE=1 SV=3	HUMAN	1
344	2	2	8.871	5.242	5.242	sp|Q9Y3Y2|CHTOP_HUMAN	Chromatin target of PRMT1 protein OS=Homo sapiens GN=CHTOP PE=1 SV=2	HUMAN	1
345	2	2	12.36	6.461	6.461	sp|Q9UJZ1|STML2_HUMAN	Stomatin-like protein 2, mitochondrial OS=Homo sapiens GN=STOML2 PE=1 SV=1	HUMAN	1
346	2	2	5.354	2.103	2.103	sp|Q9UI10|EI2BD_HUMAN	Translation initiation factor eIF-2B subunit delta OS=Homo sapiens GN=EIF2B4 PE=1 SV=2	HUMAN	1
347	2	2	12.7	12.7	12.7	sp|Q99497|PARK7_HUMAN	Protein DJ-1 OS=Homo sapiens GN=PARK7 PE=1 SV=2	HUMAN	1
348	2	2	13.06	6.369	6.369	sp|Q96GK7|FAH2A_HUMAN	Fumarylacetoacetate hydrolase domain-containing protein 2A OS=Homo sapiens GN=FAHD2A PE=1 SV=1	HUMAN	1
348	0	2	13.06	6.369	6.369	sp|Q6P2I3|FAH2B_HUMAN	Fumarylacetoacetate hydrolase domain-containing protein 2B OS=Homo sapiens GN=FAHD2B PE=2 SV=1	HUMAN	1
349	2	2	8.556	4.813	4.813	sp|Q7L2H7|EIF3M_HUMAN	Eukaryotic translation initiation factor 3 subunit M OS=Homo sapiens GN=EIF3M PE=1 SV=1	HUMAN	1
350	2	2	4.677	2.258	2.258	sp|Q6VN20|RBP10_HUMAN	Ran-binding protein 10 OS=Homo sapiens GN=RANBP10 PE=1 SV=1	HUMAN	1
352	2	2	3.636	2.182	2.182	sp|Q00839|HNRPU_HUMAN	Heterogeneous nuclear ribonucleoprotein U OS=Homo sapiens GN=HNRNPU PE=1 SV=6	HUMAN	1
353	2	2	7.325	4.089	4.089	sp|P46060|RAGP1_HUMAN	Ran GTPase-activating protein 1 OS=Homo sapiens GN=RANGAP1 PE=1 SV=1	HUMAN	1
354	2	2	4.267	1.8	1.8	sp|P31327|CPSM_HUMAN	Carbamoyl-phosphate synthase [ammonia], mitochondrial OS=Homo sapiens GN=CPS1 PE=1 SV=2	HUMAN	1
355	2	2	13.47	9.796	9.796	sp|P27348|1433T_HUMAN	14-3-3 protein theta OS=Homo sapiens GN=YWHAQ PE=1 SV=1	HUMAN	1
356	2	2	3.678	2.122	2.122	sp|P23246|SFPQ_HUMAN	Splicing factor, proline- and glutamine-rich OS=Homo sapiens GN=SFPQ PE=1 SV=2	HUMAN	1
357	2	2	17.54	5.848	5.848	sp|P19105|ML12A_HUMAN	Myosin regulatory light chain 12A OS=Homo sapiens GN=MYL12A PE=1 SV=2	HUMAN	1
357	0	2	17.44	5.814	5.814	sp|O14950|ML12B_HUMAN	Myosin regulatory light chain 12B OS=Homo sapiens GN=MYL12B PE=1 SV=2	HUMAN	1
358	2	2	4.918	3.13	3.13	sp|O76094|SRP72_HUMAN	Signal recognition particle subunit SRP72 OS=Homo sapiens GN=SRP72 PE=1 SV=3	HUMAN	1
359	2	2	9.963	9.963	9.963	sp|Q9Y5Y2|NUBP2_HUMAN	Cytosolic Fe-S cluster assembly factor NUBP2 OS=Homo sapiens GN=NUBP2 PE=1 SV=1	HUMAN	1
360	2	2	11.89	11.89	11.89	sp|Q9Y224|CN166_HUMAN	UPF0568 protein C14orf166 OS=Homo sapiens GN=C14orf166 PE=1 SV=1	HUMAN	1
362	2	2	3.659	3.659	3.659	sp|Q9UHL4|DPP2_HUMAN	Dipeptidyl peptidase 2 OS=Homo sapiens GN=DPP7 PE=1 SV=3	HUMAN	1
363	2	2	3.96	3.96	3.96	sp|Q9UBR2|CATZ_HUMAN	Cathepsin Z OS=Homo sapiens GN=CTSZ PE=1 SV=1	HUMAN	1
364	2	2	3.719	3.719	3.719	sp|Q9NWZ8|GEMI8_HUMAN	Gem-associated protein 8 OS=Homo sapiens GN=GEMIN8 PE=1 SV=1	HUMAN	1
365	2	2	20.61	20.61	20.61	sp|Q9H840|GEMI7_HUMAN	Gem-associated protein 7 OS=Homo sapiens GN=GEMIN7 PE=1 SV=1	HUMAN	1
366	2	2	2.205	2.205	2.205	sp|Q96CW5|GCP3_HUMAN	Gamma-tubulin complex component 3 OS=Homo sapiens GN=TUBGCP3 PE=1 SV=2	HUMAN	1
367	2	2	13.82	13.82	13.82	sp|Q969L4|LSM10_HUMAN	U7 snRNA-associated Sm-like protein LSm10 OS=Homo sapiens GN=LSM10 PE=1 SV=1	HUMAN	1
368	2	2	11.82	11.82	11.82	sp|Q7RTV0|PHF5A_HUMAN	PHD finger-like domain-containing protein 5A OS=Homo sapiens GN=PHF5A PE=1 SV=1	HUMAN	1
369	2	2	1.98	1.98	1.98	sp|Q32MZ4|LRRF1_HUMAN	Leucine-rich repeat flightless-interacting protein 1 OS=Homo sapiens GN=LRRFIP1 PE=1 SV=2	HUMAN	1
371	2	2	3.785	3.785	3.785	sp|Q14257|RCN2_HUMAN	Reticulocalbin-2 OS=Homo sapiens GN=RCN2 PE=1 SV=1	HUMAN	1
372	2	2	1.744	1.744	1.744	sp|P78362|SRPK2_HUMAN	SRSF protein kinase 2 OS=Homo sapiens GN=SRPK2 PE=1 SV=3	HUMAN	1
373	2	2	17.11	17.11	17.11	sp|P62308|RUXG_HUMAN	Small nuclear ribonucleoprotein G OS=Homo sapiens GN=SNRPG PE=1 SV=1	HUMAN	1
373	0	2	17.11	17.11	17.11	sp|A8MWD9|RUXGL_HUMAN	Putative small nuclear ribonucleoprotein G-like protein 15 OS=Homo sapiens GN=SNRPGP15 PE=5 SV=2	HUMAN	1
376	2	2	3.416	3.416	3.416	sp|P55735|SEC13_HUMAN	Protein SEC13 homolog OS=Homo sapiens GN=SEC13 PE=1 SV=3	HUMAN	1
377	2	2	11.07	11.07	11.07	sp|P36542|ATPG_HUMAN	ATP synthase subunit gamma, mitochondrial OS=Homo sapiens GN=ATP5C1 PE=1 SV=1	HUMAN	1
378	2	2	2.698	2.698	2.698	sp|P28799|GRN_HUMAN	Granulins OS=Homo sapiens GN=GRN PE=1 SV=2	HUMAN	1
379	2	2	3.704	3.704	3.704	sp|P25686|DNJB2_HUMAN	DnaJ homolog subfamily B member 2 OS=Homo sapiens GN=DNAJB2 PE=1 SV=3	HUMAN	1
380	2	2	7.826	7.826	7.826	sp|P14174|MIF_HUMAN	Macrophage migration inhibitory factor OS=Homo sapiens GN=MIF PE=1 SV=4	HUMAN	1
381	2	2	3.256	3.256	3.256	sp|P13807|GYS1_HUMAN	Glycogen [starch] synthase, muscle OS=Homo sapiens GN=GYS1 PE=1 SV=2	HUMAN	1
382	2	2	4.301	4.301	4.301	sp|P09651|ROA1_HUMAN	Heterogeneous nuclear ribonucleoprotein A1 OS=Homo sapiens GN=HNRNPA1 PE=1 SV=5	HUMAN	1
383	2	2	3.004	3.004	3.004	sp|P08670|VIME_HUMAN	Vimentin OS=Homo sapiens GN=VIM PE=1 SV=4	HUMAN	1
384	2	2	2.761	2.761	2.761	sp|P01859|IGHG2_HUMAN	Ig gamma-2 chain C region OS=Homo sapiens GN=IGHG2 PE=1 SV=2	HUMAN	1
385	2	2	15.79	15.79	15.79	cont_P02666	SWISS-PROT:P02666 Beta-casein - Bos taurus (Bovine).	P02666	1
387	1.82	1.82	11.65	11.65	11.65	sp|P62805|H4_HUMAN	Histone H4 OS=Homo sapiens GN=HIST1H4A PE=1 SV=2	HUMAN	1
388	1.81	1.81	7.082	7.082	4.936	sp|Q13283|G3BP1_HUMAN	Ras GTPase-activating protein-binding protein 1 OS=Homo sapiens GN=G3BP1 PE=1 SV=1	HUMAN	1
389	1.8	1.8	18.34	11.24	5.917	sp|Q8NE71|ABCF1_HUMAN	ATP-binding cassette sub-family F member 1 OS=Homo sapiens GN=ABCF1 PE=1 SV=2	HUMAN	1
390	1.77	1.8	8.389	8.389	8.389	sp|O00560|SDCB1_HUMAN	Syntenin-1 OS=Homo sapiens GN=SDCBP PE=1 SV=1	HUMAN	1
392	1.74	1.74	28.45	7.759	7.759	sp|P04434|KV310_HUMAN	Ig kappa chain V-III region VH (Fragment) OS=Homo sapiens PE=4 SV=1	HUMAN	1
392	0	1.74	6.977	6.977	6.977	sp|P04207|KV308_HUMAN	Ig kappa chain V-III region CLL OS=Homo sapiens PE=1 SV=2	HUMAN	1
392	0	1.74	8.257	8.257	8.257	sp|P01624|KV306_HUMAN	Ig kappa chain V-III region POM OS=Homo sapiens PE=1 SV=1	HUMAN	1
392	0	1.74	8.333	8.333	8.333	sp|P01605|KV113_HUMAN	Ig kappa chain V-I region Lay OS=Homo sapiens PE=1 SV=1	HUMAN	1
393	1.73	1.73	11.49	2.299	2.299	sp|O43172|PRP4_HUMAN	U4/U6 small nuclear ribonucleoprotein Prp4 OS=Homo sapiens GN=PRPF4 PE=1 SV=2	HUMAN	1
394	1.64	1.64	6.427	3.592	3.592	sp|P06576|ATPB_HUMAN	ATP synthase subunit beta, mitochondrial OS=Homo sapiens GN=ATP5B PE=1 SV=3	HUMAN	1
395	1.59	1.59	4.608	4.608	4.608	sp|Q14964|RB39A_HUMAN	Ras-related protein Rab-39A OS=Homo sapiens GN=RAB39A PE=2 SV=2	HUMAN	1
396	1.49	1.49	11.86	11.86	11.86	sp|Q15370|ELOB_HUMAN	Transcription elongation factor B polypeptide 2 OS=Homo sapiens GN=TCEB2 PE=1 SV=1	HUMAN	1
397	1.45	1.45	2.845	0.5507	0.5507	sp|O15027|SC16A_HUMAN	Protein transport protein Sec16A OS=Homo sapiens GN=SEC16A PE=1 SV=3	HUMAN	1
398	1.43	1.43	12.6	1.039	1.039	RRRRRsp|Q04724|TLE1_HUMAN	REVERSED Transducin-like enhancer protein 1 OS=Homo sapiens GN=TLE1 PE=1 SV=2	HUMAN	1
398	0	1.43	3.234	1.035	1.035	RRRRRsp|Q04727|TLE4_HUMAN	REVERSED Transducin-like enhancer protein 4 OS=Homo sapiens GN=TLE4 PE=1 SV=3	HUMAN	1
398	0	1.43	3.886	1.036	1.036	RRRRRsp|Q04726|TLE3_HUMAN	REVERSED Transducin-like enhancer protein 3 OS=Homo sapiens GN=TLE3 PE=1 SV=2	HUMAN	1
399	1.41	1.41	6.977	6.977	6.977	sp|Q9BTM1|H2AJ_HUMAN	Histone H2A.J OS=Homo sapiens GN=H2AFJ PE=1 SV=1	HUMAN	1
399	0	1.41	7.031	7.031	7.031	sp|Q99878|H2A1J_HUMAN	Histone H2A type 1-J OS=Homo sapiens GN=HIST1H2AJ PE=1 SV=3	HUMAN	1
399	0	1.41	6.87	6.87	6.87	sp|Q96QV6|H2A1A_HUMAN	Histone H2A type 1-A OS=Homo sapiens GN=HIST1H2AA PE=1 SV=3	HUMAN	1
399	0	1.41	7.031	7.031	7.031	sp|Q96KK5|H2A1H_HUMAN	Histone H2A type 1-H OS=Homo sapiens GN=HIST1H2AH PE=1 SV=3	HUMAN	1
399	0	1.41	6.923	6.923	6.923	sp|Q93077|H2A1C_HUMAN	Histone H2A type 1-C OS=Homo sapiens GN=HIST1H2AC PE=1 SV=3	HUMAN	1
399	0	1.41	6.923	6.923	6.923	sp|Q8IUE6|H2A2B_HUMAN	Histone H2A type 2-B OS=Homo sapiens GN=HIST2H2AB PE=1 SV=3	HUMAN	1
399	0	1.41	6.923	6.923	6.923	sp|Q7L7L0|H2A3_HUMAN	Histone H2A type 3 OS=Homo sapiens GN=HIST3H2A PE=1 SV=3	HUMAN	1
399	0	1.41	7.031	7.031	7.031	sp|Q71UI9|H2AV_HUMAN	Histone H2A.V OS=Homo sapiens GN=H2AFV PE=1 SV=3	HUMAN	1
399	0	1.41	6.923	6.923	6.923	sp|Q6FI13|H2A2A_HUMAN	Histone H2A type 2-A OS=Homo sapiens GN=HIST2H2AA3 PE=1 SV=3	HUMAN	1
399	0	1.41	6.977	6.977	6.977	sp|Q16777|H2A2C_HUMAN	Histone H2A type 2-C OS=Homo sapiens GN=HIST2H2AC PE=1 SV=4	HUMAN	1
399	0	1.41	6.923	6.923	6.923	sp|P20671|H2A1D_HUMAN	Histone H2A type 1-D OS=Homo sapiens GN=HIST1H2AD PE=1 SV=2	HUMAN	1
399	0	1.41	6.294	6.294	6.294	sp|P16104|H2AX_HUMAN	Histone H2AX OS=Homo sapiens GN=H2AFX PE=1 SV=2	HUMAN	1
399	0	1.41	6.923	6.923	6.923	sp|P0C0S8|H2A1_HUMAN	Histone H2A type 1 OS=Homo sapiens GN=HIST1H2AG PE=1 SV=2	HUMAN	1
399	0	1.41	7.031	7.031	7.031	sp|P0C0S5|H2AZ_HUMAN	Histone H2A.Z OS=Homo sapiens GN=H2AFZ PE=1 SV=2	HUMAN	1
399	0	1.41	6.923	6.923	6.923	sp|P04908|H2A1B_HUMAN	Histone H2A type 1-B/E OS=Homo sapiens GN=HIST1H2AB PE=1 SV=2	HUMAN	1
400	1.37	1.37	4.288	0.9124	0.9124	sp|Q6PKG0|LARP1_HUMAN	La-related protein 1 OS=Homo sapiens GN=LARP1 PE=1 SV=2	HUMAN	1
402	1.3	1.3	8.407	2.434	2.434	sp|Q9NR50|EI2BG_HUMAN	Translation initiation factor eIF-2B subunit gamma OS=Homo sapiens GN=EIF2B3 PE=1 SV=1	HUMAN	1
403	1.21	1.21	11.4	11.4	11.4	RRRRRsp|P42830|CXCL5_HUMAN	REVERSED C-X-C motif chemokine 5 OS=Homo sapiens GN=CXCL5 PE=1 SV=1	HUMAN	1
404	1.18	1.18	4.724	4.724	4.724	sp|P50402|EMD_HUMAN	Emerin OS=Homo sapiens GN=EMD PE=1 SV=1	HUMAN	1
406	1.15	1.15	13.3	6.422	6.422	sp|Q9UBQ5|EIF3K_HUMAN	Eukaryotic translation initiation factor 3 subunit K OS=Homo sapiens GN=EIF3K PE=1 SV=1	HUMAN	1
407	1.1	1.1	8.421	3.368	3.368	sp|Q9ULA0|DNPEP_HUMAN	Aspartyl aminopeptidase OS=Homo sapiens GN=DNPEP PE=1 SV=1	HUMAN	1
410	1.02	1.02	7.425	1.061	1.061	sp|Q5JWF2|GNAS1_HUMAN	Guanine nucleotide-binding protein G(s) subunit alpha isoforms XLas OS=Homo sapiens GN=GNAS PE=1 SV=2	HUMAN	1
410	0	1.02	21.43	3.143	3.143	sp|P11488|GNAT1_HUMAN	Guanine nucleotide-binding protein G(t) subunit alpha-1 OS=Homo sapiens GN=GNAT1 PE=1 SV=5	HUMAN	1
410	0	1.02	12.18	2.792	2.792	sp|P63092|GNAS2_HUMAN	Guanine nucleotide-binding protein G(s) subunit alpha isoforms short OS=Homo sapiens GN=GNAS PE=1 SV=1	HUMAN	1
410	0	1.02	15.82	3.107	3.107	sp|P09471|GNAO_HUMAN	Guanine nucleotide-binding protein G(o) subunit alpha OS=Homo sapiens GN=GNAO1 PE=1 SV=4	HUMAN	1
410	0	1.02	15.82	3.107	3.107	sp|P08754|GNAI3_HUMAN	Guanine nucleotide-binding protein G(k) subunit alpha OS=Homo sapiens GN=GNAI3 PE=1 SV=3	HUMAN	1
410	0	1.02	8.451	3.099	3.099	sp|P04899|GNAI2_HUMAN	Guanine nucleotide-binding protein G(i) subunit alpha-2 OS=Homo sapiens GN=GNAI2 PE=1 SV=3	HUMAN	1
410	0	1.02	9.322	3.107	3.107	sp|A8MTJ3|GNAT3_HUMAN	Guanine nucleotide-binding protein G(t) subunit alpha-3 OS=Homo sapiens GN=GNAT3 PE=2 SV=2	HUMAN	1
410	0	1.02	8.475	3.107	3.107	sp|P19087|GNAT2_HUMAN	Guanine nucleotide-binding protein G(t) subunit alpha-2 OS=Homo sapiens GN=GNAT2 PE=1 SV=4	HUMAN	1
410	0	1.02	2.918	2.918	2.918	sp|Q14344|GNA13_HUMAN	Guanine nucleotide-binding protein subunit alpha-13 OS=Homo sapiens GN=GNA13 PE=1 SV=2	HUMAN	1
410	0	1.02	2.887	2.887	2.887	sp|Q03113|GNA12_HUMAN	Guanine nucleotide-binding protein subunit alpha-12 OS=Homo sapiens GN=GNA12 PE=1 SV=4	HUMAN	1
410	0	1.02	3.107	3.107	3.107	sp|P63096|GNAI1_HUMAN	Guanine nucleotide-binding protein G(i) subunit alpha-1 OS=Homo sapiens GN=GNAI1 PE=1 SV=2	HUMAN	1
410	0	1.02	2.887	2.887	2.887	sp|P38405|GNAL_HUMAN	Guanine nucleotide-binding protein G(olf) subunit alpha OS=Homo sapiens GN=GNAL PE=1 SV=1	HUMAN	1
411	1.01	1.01	15.95	4.908	4.908	sp|P63208|SKP1_HUMAN	S-phase kinase-associated protein 1 OS=Homo sapiens GN=SKP1 PE=1 SV=2	HUMAN	1
412	1.01	1.01	3.323	3.323	3.323	sp|Q9Y266|NUDC_HUMAN	Nuclear migration protein nudC OS=Homo sapiens GN=NUDC PE=1 SV=1	HUMAN	1
413	1.01	1.01	2.03	2.03	2.03	sp|P17812|PYRG1_HUMAN	CTP synthase 1 OS=Homo sapiens GN=CTPS1 PE=1 SV=2	HUMAN	1
414	0.98	0.98	3.978	3.978	3.978	sp|P25705|ATPA_HUMAN	ATP synthase subunit alpha, mitochondrial OS=Homo sapiens GN=ATP5A1 PE=1 SV=1	HUMAN	1
415	0.94	0.94	2.752	0.4452	0.4452	sp|Q04721|NOTC2_HUMAN	Neurogenic locus notch homolog protein 2 OS=Homo sapiens GN=NOTCH2 PE=1 SV=3	HUMAN	1
416	0.89	0.89	5.548	2.276	2.276	sp|O15234|CASC3_HUMAN	Protein CASC3 OS=Homo sapiens GN=CASC3 PE=1 SV=2	HUMAN	1
419	0.85	0.85	22.11	6.03	6.03	cont_ENSEMBL:ENSBTAP00000034412	(Bos taurus) similar to C4b-binding protein alpha chain	ENSEMBL:ENSBTAP00000034412	1
420	0.84	0.84	7.5	2.917	2.917	cont_Q05B55	TREMBL:Q05B55 (Bos taurus) Similar to Ig kappa chain C region	Q05B55	1
422	0.72	0.72	2.277	2.277	2.277	sp|P22102|PUR2_HUMAN	Trifunctional purine biosynthetic protein adenosine-3 OS=Homo sapiens GN=GART PE=1 SV=1	HUMAN	1
424	0.66	0.66	48.98	15.92	15.92	sp|P56537|IF6_HUMAN	Eukaryotic translation initiation factor 6 OS=Homo sapiens GN=EIF6 PE=1 SV=1	HUMAN	1
425	0.66	0.66	7.593	3.505	3.505	sp|Q9BUJ2|HNRL1_HUMAN	Heterogeneous nuclear ribonucleoprotein U-like protein 1 OS=Homo sapiens GN=HNRNPUL1 PE=1 SV=2	HUMAN	1
426	0.66	0.66	2.157	2.157	2.157	sp|Q9UPN7|PP6R1_HUMAN	Serine/threonine-protein phosphatase 6 regulatory subunit 1 OS=Homo sapiens GN=PPP6R1 PE=1 SV=5	HUMAN	1
427	0.62	0.62	6.742	0.8678	0.8678	sp|Q08378|GOGA3_HUMAN	Golgin subfamily A member 3 OS=Homo sapiens GN=GOLGA3 PE=1 SV=2	HUMAN	1
429	0.59	0.59	10.98	3.659	3.659	RRRRRsp|Q9NQ87|HEYL_HUMAN	REVERSED Hairy/enhancer-of-split related with YRPW motif-like protein OS=Homo sapiens GN=HEYL PE=2 SV=2	HUMAN	1
431	0.53	0.53	4	4	4	sp|Q9Y3F4|STRAP_HUMAN	Serine-threonine kinase receptor-associated protein OS=Homo sapiens GN=STRAP PE=1 SV=1	HUMAN	1
432	0.52	0.52	2.045	0.6997	0.6997	sp|Q9Y6X6|MYO16_HUMAN	Unconventional myosin-XVI OS=Homo sapiens GN=MYO16 PE=1 SV=3	HUMAN	1
433	0.51	0.51	2.571	2.571	2.571	sp|P17655|CAN2_HUMAN	Calpain-2 catalytic subunit OS=Homo sapiens GN=CAPN2 PE=1 SV=6	HUMAN	1
434	0.5	0.5	8.511	0.7092	0.7092	sp|Q86UR5|RIMS1_HUMAN	Regulating synaptic membrane exocytosis protein 1 OS=Homo sapiens GN=RIMS1 PE=1 SV=1	HUMAN	1
436	0.46	0.46	9.749	1.329	1.329	sp|Q8N5D0|WDTC1_HUMAN	WD and tetratricopeptide repeats protein 1 OS=Homo sapiens GN=WDTC1 PE=1 SV=2	HUMAN	1
437	0.45	0.46	4.297	4.297	4.297	sp|P30048|PRDX3_HUMAN	Thioredoxin-dependent peroxide reductase, mitochondrial OS=Homo sapiens GN=PRDX3 PE=1 SV=3	HUMAN	1
438	0.44	0.44	8.1	4.05	4.05	sp|P22087|FBRL_HUMAN	rRNA 2'-O-methyltransferase fibrillarin OS=Homo sapiens GN=FBL PE=1 SV=2	HUMAN	1
439	0.43	0.43	6.54	1.665	1.665	sp|Q3KQU3|MA7D1_HUMAN	MAP7 domain-containing protein 1 OS=Homo sapiens GN=MAP7D1 PE=1 SV=1	HUMAN	1
440	0.42	0.42	5.061	2.024	2.024	sp|Q99615|DNJC7_HUMAN	DnaJ homolog subfamily C member 7 OS=Homo sapiens GN=DNAJC7 PE=1 SV=2	HUMAN	1
441	0.35	0.35	10.9	2.66	2.66	sp|P61163|ACTZ_HUMAN	Alpha-centractin OS=Homo sapiens GN=ACTR1A PE=1 SV=1	HUMAN	1
441	0	0.35	11.7	2.66	2.66	sp|P42025|ACTY_HUMAN	Beta-centractin OS=Homo sapiens GN=ACTR1B PE=1 SV=1	HUMAN	1
444	0.31	0.31	5.95	2.059	2.059	sp|A6NI28|RHG42_HUMAN	Rho GTPase-activating protein 42 OS=Homo sapiens GN=ARHGAP42 PE=1 SV=3	HUMAN	1
446	0	1.49	19.83	4.051	1.493	cont_Q9Z2K1	SWISS-PROT:Q9Z2K1 Tax_Id=10090 Gene_Symbol=Krt16 Keratin, type I cytoskeletal 16	Q9Z2K1	1
446	0	1.49	19.62	4.008	1.477	cont_Q3ZAW8	TREMBL:Q3ZAW8;Q9EQD6;Q9EQD7 Tax_Id=10090 Gene_Symbol=Krt16 Keratin intermediate filament 16a	Q3ZAW8	1
446	0	1.49	16.37	4.204	1.549	cont_Q6IFX2	SWISS-PROT:Q6IFX2 Tax_Id=10090 Gene_Symbol=Krt42 Keratin, type I cytoskeletal 42	Q6IFX2	1
458	0.14	0.14	4.242	0.3977	0.3977	RRRRRsp|A6NMZ7|CO6A6_HUMAN	REVERSED Collagen alpha-6(VI) chain OS=Homo sapiens GN=COL6A6 PE=1 SV=2	HUMAN	1
464	0.12	0.12	3.218	1.073	1.073	RRRRRsp|Q8TE23|TS1R2_HUMAN	REVERSED Taste receptor type 1 member 2 OS=Homo sapiens GN=TAS1R2 PE=2 SV=2	HUMAN	1

## Sheet: Fraction 2 ProteinSummary
N	Unused	Total	%Cov	%Cov(50)	%Cov(95)	Accession	Name	Species	Peptides(95%)
9	68.44	68.44	64.73	64.73	64.06	sp|Q9NRR5|UBQL4_HUMAN	Ubiquilin-4 OS=Homo sapiens GN=UBQLN4 PE=1 SV=2	HUMAN	75
67	25.41	25.41	25.21	21.76	21.21	sp|Q5W0B1|RN219_HUMAN	RING finger protein 219 OS=Homo sapiens GN=RNF219 PE=1 SV=1	HUMAN	15
62	27.47	27.47	44.11	38.11	38.11	sp|P35998|PRS7_HUMAN	26S protease regulatory subunit 7 OS=Homo sapiens GN=PSMC2 PE=1 SV=3	HUMAN	14
64	26.75	26.75	57.82	49.05	40.05	sp|O00231|PSD11_HUMAN	26S proteasome non-ATPase regulatory subunit 11 OS=Homo sapiens GN=PSMD11 PE=1 SV=3	HUMAN	13
70	25.16	25.16	52.87	39.47	39.47	sp|P43686|PRS6B_HUMAN	26S protease regulatory subunit 6B OS=Homo sapiens GN=PSMC4 PE=1 SV=2	HUMAN	13
77	23.7	23.7	19.98	18.14	17.43	sp|Q9Y4E8|UBP15_HUMAN	Ubiquitin carboxyl-terminal hydrolase 15 OS=Homo sapiens GN=USP15 PE=1 SV=3	HUMAN	13
84	20.47	20.47	58.97	58.97	55.13	sp|P62979|RS27A_HUMAN	Ubiquitin-40S ribosomal protein S27a OS=Homo sapiens GN=RPS27A PE=1 SV=2	HUMAN	11
95	19.51	19.51	43.35	38.67	38.67	sp|P62195|PRS8_HUMAN	26S protease regulatory subunit 8 OS=Homo sapiens GN=PSMC5 PE=1 SV=1	HUMAN	11
92	19.7	19.7	11.93	7.36	5.859	sp|O95071|UBR5_HUMAN	E3 ubiquitin-protein ligase UBR5 OS=Homo sapiens GN=UBR5 PE=1 SV=2	HUMAN	10
172	12.14	12.14	33.26	29.61	26.65	sp|P17980|PRS6A_HUMAN	26S protease regulatory subunit 6A OS=Homo sapiens GN=PSMC3 PE=1 SV=3	HUMAN	10
448	2.61	19.5	63.28	63.28	58.59	sp|P62987|RL40_HUMAN	Ubiquitin-60S ribosomal protein L40 OS=Homo sapiens GN=UBA52 PE=1 SV=2	HUMAN	10
128	15.77	15.77	42.55	38.56	38.56	sp|Q9UNM6|PSD13_HUMAN	26S proteasome non-ATPase regulatory subunit 13 OS=Homo sapiens GN=PSMD13 PE=1 SV=2	HUMAN	9
113	17.56	17.56	34.83	22.66	19.29	sp|O43242|PSMD3_HUMAN	26S proteasome non-ATPase regulatory subunit 3 OS=Homo sapiens GN=PSMD3 PE=1 SV=2	HUMAN	8
124	16.13	16.13	33.93	28.02	28.02	sp|P62333|PRS10_HUMAN	26S protease regulatory subunit 10B OS=Homo sapiens GN=PSMC6 PE=1 SV=1	HUMAN	8
142	14.52	14.52	46.49	42.98	30.26	sp|Q9Y508|RN114_HUMAN	E3 ubiquitin-protein ligase RNF114 OS=Homo sapiens GN=RNF114 PE=1 SV=1	HUMAN	7
188	11.1	11.1	32.1	19.1	16.18	sp|P55036|PSMD4_HUMAN	26S proteasome non-ATPase regulatory subunit 4 OS=Homo sapiens GN=PSMD4 PE=1 SV=1	HUMAN	7
166	12.5	12.5	27.2	12.44	11.67	sp|Q13200|PSMD2_HUMAN	26S proteasome non-ATPase regulatory subunit 2 OS=Homo sapiens GN=PSMD2 PE=1 SV=3	HUMAN	6
168	12.37	12.37	61.15	51.59	43.95	sp|P11441|UBL4A_HUMAN	Ubiquitin-like protein 4A OS=Homo sapiens GN=UBL4A PE=1 SV=1	HUMAN	6
189	10.93	10.93	20.39	17.76	17.76	sp|O00232|PSD12_HUMAN	26S proteasome non-ATPase regulatory subunit 12 OS=Homo sapiens GN=PSMD12 PE=1 SV=3	HUMAN	6
205	10.08	10.08	31.58	7.03	6.296	sp|Q99460|PSMD1_HUMAN	26S proteasome non-ATPase regulatory subunit 1 OS=Homo sapiens GN=PSMD1 PE=1 SV=2	HUMAN	6
218	9.94	9.94	22.26	22.26	20	sp|O00487|PSDE_HUMAN	26S proteasome non-ATPase regulatory subunit 14 OS=Homo sapiens GN=PSMD14 PE=1 SV=1	HUMAN	6
223	9.66	9.66	54.44	41.94	41.94	sp|O14818|PSA7_HUMAN	Proteasome subunit alpha type-7 OS=Homo sapiens GN=PSMA7 PE=1 SV=1	HUMAN	6
204	10.16	10.16	23.14	23.14	12.08	sp|Q15008|PSMD6_HUMAN	26S proteasome non-ATPase regulatory subunit 6 OS=Homo sapiens GN=PSMD6 PE=1 SV=1	HUMAN	5
259	7.53	9.59	24.32	19.09	19.09	sp|P62191|PRS4_HUMAN	26S protease regulatory subunit 4 OS=Homo sapiens GN=PSMC1 PE=1 SV=1	HUMAN	5
236	8.57	8.57	29.63	25	21.3	sp|P51665|PSMD7_HUMAN	26S proteasome non-ATPase regulatory subunit 7 OS=Homo sapiens GN=PSMD7 PE=1 SV=2	HUMAN	4
293	6.02	6.02	19.69	16.93	16.93	sp|P61289|PSME3_HUMAN	Proteasome activator complex subunit 3 OS=Homo sapiens GN=PSME3 PE=1 SV=1	HUMAN	3
295	6	6	13.32	7.044	7.044	sp|Q13049|TRI32_HUMAN	E3 ubiquitin-protein ligase TRIM32 OS=Homo sapiens GN=TRIM32 PE=1 SV=2	HUMAN	3
311	5.62	5.62	27.24	27.24	16.67	sp|P60900|PSA6_HUMAN	Proteasome subunit alpha type-6 OS=Homo sapiens GN=PSMA6 PE=1 SV=1	HUMAN	3
370	4.01	4.01	10.63	7.778	7.778	sp|Q14258|TRI25_HUMAN	E3 ubiquitin/ISG15 ligase TRIM25 OS=Homo sapiens GN=TRIM25 PE=1 SV=2	HUMAN	2
402	3.89	3.89	38.46	18.38	18.38	sp|P25787|PSA2_HUMAN	Proteasome subunit alpha type-2 OS=Homo sapiens GN=PSMA2 PE=1 SV=2	HUMAN	2
412	3.47	3.47	31.8	17.62	17.62	sp|P25789|PSA4_HUMAN	Proteasome subunit alpha type-4 OS=Homo sapiens GN=PSMA4 PE=1 SV=1	HUMAN	2
413	3.44	3.44	21.99	14.11	14.11	sp|P28066|PSA5_HUMAN	Proteasome subunit alpha type-5 OS=Homo sapiens GN=PSMA5 PE=1 SV=3	HUMAN	2
414	3.43	3.43	46.9	46.9	25.66	sp|O75832|PSD10_HUMAN	26S proteasome non-ATPase regulatory subunit 10 OS=Homo sapiens GN=PSMD10 PE=1 SV=1	HUMAN	2
434	3.03	3.03	8.787	8.787	8.787	sp|P28072|PSB6_HUMAN	Proteasome subunit beta type-6 OS=Homo sapiens GN=PSMB6 PE=1 SV=4	HUMAN	2
437	2.88	2.88	6.634	6.634	6.634	sp|Q16186|ADRM1_HUMAN	Proteasomal ubiquitin receptor ADRM1 OS=Homo sapiens GN=ADRM1 PE=1 SV=2	HUMAN	2
451	2.52	2.52	10.2	10.2	10.2	sp|P25788|PSA3_HUMAN	Proteasome subunit alpha type-3 OS=Homo sapiens GN=PSMA3 PE=1 SV=2	HUMAN	2
504	2	2	3.315	0.503	0.503	sp|Q7Z6Z7|HUWE1_HUMAN	E3 ubiquitin-protein ligase HUWE1 OS=Homo sapiens GN=HUWE1 PE=1 SV=3	HUMAN	1
516	2	2	30.42	5.323	5.323	sp|P28074|PSB5_HUMAN	Proteasome subunit beta type-5 OS=Homo sapiens GN=PSMB5 PE=1 SV=3	HUMAN	1
526	2	2	15.53	5.682	5.682	sp|P28070|PSB4_HUMAN	Proteasome subunit beta type-4 OS=Homo sapiens GN=PSMB4 PE=1 SV=4	HUMAN	1
559	2	2	6.276	6.276	6.276	sp|Q9UL46|PSME2_HUMAN	Proteasome activator complex subunit 2 OS=Homo sapiens GN=PSME2 PE=1 SV=4	HUMAN	1
580	2	2	4.819	4.819	4.819	sp|Q06323|PSME1_HUMAN	Proteasome activator complex subunit 1 OS=Homo sapiens GN=PSME1 PE=1 SV=1	HUMAN	1
596	2	2	5.381	5.381	5.381	sp|O00233|PSMD9_HUMAN	26S proteasome non-ATPase regulatory subunit 9 OS=Homo sapiens GN=PSMD9 PE=1 SV=3	HUMAN	1
647	1.08	1.08	23.71	21.58	3.04	sp|Q9Y5K5|UCHL5_HUMAN	Ubiquitin carboxyl-terminal hydrolase isozyme L5 OS=Homo sapiens GN=UCHL5 PE=1 SV=3	HUMAN	1
700	0.57	0.57	10.23	3.96	3.96	sp|Q9UNE7|CHIP_HUMAN	E3 ubiquitin-protein ligase CHIP OS=Homo sapiens GN=STUB1 PE=1 SV=2	HUMAN	1
703	0.54	0.54	4.595	1.898	1.898	sp|O75150|BRE1B_HUMAN	E3 ubiquitin-protein ligase BRE1B OS=Homo sapiens GN=RNF40 PE=1 SV=4	HUMAN	1
720	0.38	0.38	35.82	5.473	0	sp|P49721|PSB2_HUMAN	Proteasome subunit beta type-2 OS=Homo sapiens GN=PSMB2 PE=1 SV=1	HUMAN	1
2	86.08	86.08	54.95	48.45	48.45	sp|P11142|HSP7C_HUMAN	Heat shock cognate 71 kDa protein OS=Homo sapiens GN=HSPA8 PE=1 SV=1	HUMAN	62
1	88.39	88.39	72.53	65.93	65.93	sp|O14744|ANM5_HUMAN	Protein arginine N-methyltransferase 5 OS=Homo sapiens GN=PRMT5 PE=1 SV=4	HUMAN	59
6	73.42	73.42	76.58	76.58	76.58	sp|P07437|TBB5_HUMAN	Tubulin beta chain OS=Homo sapiens GN=TUBB PE=1 SV=2	HUMAN	50
150	14	71.38	76.4	76.4	76.4	sp|P68371|TBB4B_HUMAN	Tubulin beta-4B chain OS=Homo sapiens GN=TUBB4B PE=1 SV=1	HUMAN	50
5	73.78	79.78	72.23	61.78	61.78	sp|P08107|HSP71_HUMAN	Heat shock 70 kDa protein 1A/1B OS=Homo sapiens GN=HSPA1A PE=1 SV=5	HUMAN	48
10	66.67	66.67	56.37	56.37	54.8	sp|P10809|CH60_HUMAN	60 kDa heat shock protein, mitochondrial OS=Homo sapiens GN=HSPD1 PE=1 SV=2	HUMAN	40
3	84.75	84.75	51.39	44.51	36.84	sp|P07814|SYEP_HUMAN	Bifunctional glutamate/proline--tRNA ligase OS=Homo sapiens GN=EPRS PE=1 SV=5	HUMAN	39
13	60.89	64.91	61.01	54.59	50.31	sp|P11021|GRP78_HUMAN	78 kDa glucose-regulated protein OS=Homo sapiens GN=HSPA5 PE=1 SV=2	HUMAN	37
17	57.42	57.42	55.04	52.69	52.69	sp|P36578|RL4_HUMAN	60S ribosomal protein L4 OS=Homo sapiens GN=RPL4 PE=1 SV=5	HUMAN	37
7	71.96	71.96	32.04	26.33	24.8	sp|P35579|MYH9_HUMAN	Myosin-9 OS=Homo sapiens GN=MYH9 PE=1 SV=4	HUMAN	36
8	69.76	69.76	51.17	43.99	36.89	sp|Q01804|OTUD4_HUMAN	OTU domain-containing protein 4 OS=Homo sapiens GN=OTUD4 PE=1 SV=4	HUMAN	36
14	57.99	57.99	56.13	52.47	52.47	sp|Q15208|STK38_HUMAN	Serine/threonine-protein kinase 38 OS=Homo sapiens GN=STK38 PE=1 SV=1	HUMAN	36
16	57.62	57.62	79.16	68.07	64.3	sp|P68363|TBA1B_HUMAN	Tubulin alpha-1B chain OS=Homo sapiens GN=TUBA1B PE=1 SV=1	HUMAN	35
20	52.17	54.18	56.7	48.01	48.01	sp|P38646|GRP75_HUMAN	Stress-70 protein, mitochondrial OS=Homo sapiens GN=HSPA9 PE=1 SV=2	HUMAN	35
472	2.06	53.98	64.04	57.98	51.01	sp|Q13885|TBB2A_HUMAN	Tubulin beta-2A chain OS=Homo sapiens GN=TUBB2A PE=1 SV=1	HUMAN	35
472	0	53.53	63.15	54.38	51.01	sp|Q9BVA1|TBB2B_HUMAN	Tubulin beta-2B chain OS=Homo sapiens GN=TUBB2B PE=1 SV=1	HUMAN	35
11	65.36	65.36	74.8	58.43	55.48	sp|P23588|IF4B_HUMAN	Eukaryotic translation initiation factor 4B OS=Homo sapiens GN=EIF4B PE=1 SV=2	HUMAN	34
12	61.03	61.03	53.86	42.46	36.75	sp|Q16531|DDB1_HUMAN	DNA damage-binding protein 1 OS=Homo sapiens GN=DDB1 PE=1 SV=1	HUMAN	34
15	57.78	57.78	60.32	60.32	59.72	sp|Q8WWY3|PRP31_HUMAN	U4/U6 small nuclear ribonucleoprotein Prp31 OS=Homo sapiens GN=PRPF31 PE=1 SV=2	HUMAN	33
22	50.59	50.59	44.01	41.1	41.1	sp|P13645|K1C10_HUMAN	Keratin, type I cytoskeletal 10 OS=Homo sapiens GN=KRT10 PE=1 SV=6	HUMAN	31
285	0	52.2	76.05	64.97	61.2	sp|Q71U36|TBA1A_HUMAN	Tubulin alpha-1A chain OS=Homo sapiens GN=TUBA1A PE=1 SV=1	HUMAN	30
34	40	40	75.15	75.15	75.15	sp|Q9BQA1|MEP50_HUMAN	Methylosome protein 50 OS=Homo sapiens GN=WDR77 PE=1 SV=1	HUMAN	29
285	6.15	50.16	74.16	63.03	59.24	sp|Q9BQE3|TBA1C_HUMAN	Tubulin alpha-1C chain OS=Homo sapiens GN=TUBA1C PE=1 SV=1	HUMAN	29
18	53.92	53.92	52.23	51.36	48.14	sp|P55072|TERA_HUMAN	Transitional endoplasmic reticulum ATPase OS=Homo sapiens GN=VCP PE=1 SV=4	HUMAN	28
19	53.39	53.39	50.47	48.45	46.58	sp|P04264|K2C1_HUMAN	Keratin, type II cytoskeletal 1 OS=Homo sapiens GN=KRT1 PE=1 SV=6	HUMAN	28
24	48.27	48.27	61.79	51.12	46.9	sp|P39023|RL3_HUMAN	60S ribosomal protein L3 OS=Homo sapiens GN=RPL3 PE=1 SV=2	HUMAN	27
21	50.63	50.63	63.53	61.28	59.02	sp|P62424|RL7A_HUMAN	60S ribosomal protein L7a OS=Homo sapiens GN=RPL7A PE=1 SV=2	HUMAN	26
28	45.59	45.59	39.72	39.72	39.72	sp|P19338|NUCL_HUMAN	Nucleolin OS=Homo sapiens GN=NCL PE=1 SV=3	HUMAN	25
373	4	41.02	64.29	53.13	50.22	sp|P68366|TBA4A_HUMAN	Tubulin alpha-4A chain OS=Homo sapiens GN=TUBA4A PE=1 SV=1	HUMAN	25
25	48.15	48.15	53.75	43.78	43	sp|Q14764|MVP_HUMAN	Major vault protein OS=Homo sapiens GN=MVP PE=1 SV=4	HUMAN	24
40	35.54	35.54	56.69	50.18	43.31	sp|Q9BRS2|RIOK1_HUMAN	Serine/threonine-protein kinase RIO1 OS=Homo sapiens GN=RIOK1 PE=1 SV=2	HUMAN	24
23	48.97	48.97	43.87	33.76	30.11	sp|P98175|RBM10_HUMAN	RNA-binding protein 10 OS=Homo sapiens GN=RBM10 PE=1 SV=3	HUMAN	23
26	46.91	46.91	48.1	48.1	42.13	sp|P25705|ATPA_HUMAN	ATP synthase subunit alpha, mitochondrial OS=Homo sapiens GN=ATP5A1 PE=1 SV=1	HUMAN	23
29	45.37	45.37	38.67	34.59	27.78	sp|Q9P1Y5|CAMP3_HUMAN	Calmodulin-regulated spectrin-associated protein 3 OS=Homo sapiens GN=CAMSAP3 PE=1 SV=2	HUMAN	23
31	44.76	44.76	42.45	37.89	36.64	sp|P11940|PABP1_HUMAN	Polyadenylate-binding protein 1 OS=Homo sapiens GN=PABPC1 PE=1 SV=2	HUMAN	23
35	38.46	38.46	54.05	42.68	42.68	sp|Q9Y6Y0|NS1BP_HUMAN	Influenza virus NS1A-binding protein OS=Homo sapiens GN=IVNS1ABP PE=1 SV=3	HUMAN	23
37	36.84	36.84	71.2	66.4	66.4	sp|P63261|ACTG_HUMAN	Actin, cytoplasmic 2 OS=Homo sapiens GN=ACTG1 PE=1 SV=1	HUMAN	23
37	0	36.84	71.2	66.4	66.4	sp|P60709|ACTB_HUMAN	Actin, cytoplasmic 1 OS=Homo sapiens GN=ACTB PE=1 SV=1	HUMAN	23
27	45.63	45.63	23.57	15.11	13.73	sp|Q14008|CKAP5_HUMAN	Cytoskeleton-associated protein 5 OS=Homo sapiens GN=CKAP5 PE=1 SV=3	HUMAN	22
30	44.95	44.95	54.09	50	46.97	sp|P54136|SYRC_HUMAN	Arginine--tRNA ligase, cytoplasmic OS=Homo sapiens GN=RARS PE=1 SV=2	HUMAN	22
44	34.41	34.41	58.33	52.43	52.08	sp|Q02878|RL6_HUMAN	60S ribosomal protein L6 OS=Homo sapiens GN=RPL6 PE=1 SV=3	HUMAN	22
32	42.3	42.3	25.76	17.3	12.56	sp|Q01082|SPTB2_HUMAN	Spectrin beta chain, non-erythrocytic 1 OS=Homo sapiens GN=SPTBN1 PE=1 SV=2	HUMAN	21
33	40.79	40.79	72.98	69.76	62.9	sp|P18124|RL7_HUMAN	60S ribosomal protein L7 OS=Homo sapiens GN=RPL7 PE=1 SV=1	HUMAN	21
38	35.91	35.91	67.11	51.04	49.34	sp|P06576|ATPB_HUMAN	ATP synthase subunit beta, mitochondrial OS=Homo sapiens GN=ATP5B PE=1 SV=3	HUMAN	21
49	31.39	31.39	66.21	66.21	66.21	sp|P61254|RL26_HUMAN	60S ribosomal protein L26 OS=Homo sapiens GN=RPL26 PE=1 SV=1	HUMAN	21
36	37.59	37.59	60.66	60.66	60.66	sp|P26373|RL13_HUMAN	60S ribosomal protein L13 OS=Homo sapiens GN=RPL13 PE=1 SV=4	HUMAN	20
49	0	29.31	58.62	58.62	58.62	sp|Q9UNX3|RL26L_HUMAN	60S ribosomal protein L26-like 1 OS=Homo sapiens GN=RPL26L1 PE=1 SV=1	HUMAN	20
285	0	35.03	45.33	45.33	42.89	sp|Q13748|TBA3C_HUMAN	Tubulin alpha-3C/D chain OS=Homo sapiens GN=TUBA3C PE=1 SV=3	HUMAN	20
39	35.64	35.64	77.23	75.65	72.77	sp|Q9NXS2|QPCTL_HUMAN	Glutaminyl-peptide cyclotransferase-like protein OS=Homo sapiens GN=QPCTL PE=1 SV=2	HUMAN	19
48	32.04	32.04	47.35	37.55	34.71	sp|P47897|SYQ_HUMAN	Glutamine--tRNA ligase OS=Homo sapiens GN=QARS PE=1 SV=1	HUMAN	19
66	25.74	31.91	51.29	44.61	36.42	sp|Q9Y2H1|ST38L_HUMAN	Serine/threonine-protein kinase 38-like OS=Homo sapiens GN=STK38L PE=1 SV=3	HUMAN	19
42	35.1	37.15	52.43	45.07	40.22	sp|P35908|K22E_HUMAN	Keratin, type II cytoskeletal 2 epidermal OS=Homo sapiens GN=KRT2 PE=1 SV=2	HUMAN	18
45	34.35	34.35	58.68	56.78	54.89	sp|P05388|RLA0_HUMAN	60S acidic ribosomal protein P0 OS=Homo sapiens GN=RPLP0 PE=1 SV=1	HUMAN	18
52	30.35	30.35	34.42	23.39	23.39	sp|Q00839|HNRPU_HUMAN	Heterogeneous nuclear ribonucleoprotein U OS=Homo sapiens GN=HNRNPU PE=1 SV=6	HUMAN	18
53	30.16	30.16	74.05	74.05	74.05	sp|P62280|RS11_HUMAN	40S ribosomal protein S11 OS=Homo sapiens GN=RPS11 PE=1 SV=3	HUMAN	18
63	27.39	27.39	77.08	77.08	68.75	sp|P32969|RL9_HUMAN	60S ribosomal protein L9 OS=Homo sapiens GN=RPL9 PE=1 SV=1	HUMAN	18
41	35.25	35.25	24.47	19.5	17.38	sp|Q9P2E9|RRBP1_HUMAN	Ribosome-binding protein 1 OS=Homo sapiens GN=RRBP1 PE=1 SV=4	HUMAN	17
43	34.84	34.84	20.47	11.57	10.48	sp|Q13813|SPTN1_HUMAN	Spectrin alpha chain, non-erythrocytic 1 OS=Homo sapiens GN=SPTAN1 PE=1 SV=3	HUMAN	17
46	34.05	34.05	63.81	52.53	52.53	sp|P62917|RL8_HUMAN	60S ribosomal protein L8 OS=Homo sapiens GN=RPL8 PE=1 SV=2	HUMAN	17
55	29.86	29.86	66.23	58.44	58.44	sp|P68104|EF1A1_HUMAN	Elongation factor 1-alpha 1 OS=Homo sapiens GN=EEF1A1 PE=1 SV=1	HUMAN	17
59	27.76	27.76	59.18	45.31	42.04	sp|Q96DG6|CMBL_HUMAN	Carboxymethylenebutenolidase homolog OS=Homo sapiens GN=CMBL PE=1 SV=1	HUMAN	17
432	3.06	28.45	25.04	21.44	19.72	sp|P54652|HSP72_HUMAN	Heat shock-related 70 kDa protein 2 OS=Homo sapiens GN=HSPA2 PE=1 SV=1	HUMAN	17
47	33.3	33.3	39.05	39.05	34.6	sp|P08195|4F2_HUMAN	4F2 cell-surface antigen heavy chain OS=Homo sapiens GN=SLC3A2 PE=1 SV=3	HUMAN	16
50	31.14	31.14	24.92	24.5	23.77	sp|Q9Y2W1|TR150_HUMAN	Thyroid hormone receptor-associated protein 3 OS=Homo sapiens GN=THRAP3 PE=1 SV=2	HUMAN	16
54	30.09	30.09	86.03	79.04	79.04	sp|P35232|PHB_HUMAN	Prohibitin OS=Homo sapiens GN=PHB PE=1 SV=1	HUMAN	16
55	0	27.82	55.41	47.62	47.62	sp|Q5VTE0|EF1A3_HUMAN	Putative elongation factor 1-alpha-like 3 OS=Homo sapiens GN=EEF1A1P5 PE=5 SV=1	HUMAN	16
496	2	25.68	41.38	36.07	36.07	sp|P68032|ACTC_HUMAN	Actin, alpha cardiac muscle 1 OS=Homo sapiens GN=ACTC1 PE=1 SV=1	HUMAN	16
496	0	25.68	36.07	36.07	36.07	sp|P68133|ACTS_HUMAN	Actin, alpha skeletal muscle OS=Homo sapiens GN=ACTA1 PE=1 SV=1	HUMAN	16
51	31.03	31.03	69.7	53.2	53.2	sp|P46777|RL5_HUMAN	60S ribosomal protein L5 OS=Homo sapiens GN=RPL5 PE=1 SV=3	HUMAN	15
60	27.59	27.59	30.29	19.94	17.1	sp|O75533|SF3B1_HUMAN	Splicing factor 3B subunit 1 OS=Homo sapiens GN=SF3B1 PE=1 SV=3	HUMAN	15
69	25.28	25.28	64.2	53.41	51.14	sp|Q02543|RL18A_HUMAN	60S ribosomal protein L18a OS=Homo sapiens GN=RPL18A PE=1 SV=2	HUMAN	15
76	23.98	23.98	54.79	50	50	sp|Q07020|RL18_HUMAN	60S ribosomal protein L18 OS=Homo sapiens GN=RPL18 PE=1 SV=2	HUMAN	15
90	19.92	19.92	40.15	40.15	40.15	sp|P46779|RL28_HUMAN	60S ribosomal protein L28 OS=Homo sapiens GN=RPL28 PE=1 SV=3	HUMAN	15
285	0	28.49	36.44	36.44	35.56	sp|Q6PEY2|TBA3E_HUMAN	Tubulin alpha-3E chain OS=Homo sapiens GN=TUBA3E PE=1 SV=2	HUMAN	15
285	0	24.32	30.07	29.84	29.84	sp|Q9NY65|TBA8_HUMAN	Tubulin alpha-8 chain OS=Homo sapiens GN=TUBA8 PE=1 SV=1	HUMAN	15
56	28.78	28.78	28.05	18.94	16.48	sp|P41252|SYIC_HUMAN	Isoleucine--tRNA ligase, cytoplasmic OS=Homo sapiens GN=IARS PE=1 SV=2	HUMAN	14
57	28.59	28.59	42.19	34.22	32.06	sp|Q07065|CKAP4_HUMAN	Cytoskeleton-associated protein 4 OS=Homo sapiens GN=CKAP4 PE=1 SV=2	HUMAN	14
58	28.1	28.1	80.66	69.55	58.44	sp|P23396|RS3_HUMAN	40S ribosomal protein S3 OS=Homo sapiens GN=RPS3 PE=1 SV=2	HUMAN	14
61	27.57	27.57	55.89	35.14	35.14	sp|P78371|TCPB_HUMAN	T-complex protein 1 subunit beta OS=Homo sapiens GN=CCT2 PE=1 SV=4	HUMAN	14
65	26.15	26.15	72.9	72.43	58.41	sp|P27635|RL10_HUMAN	60S ribosomal protein L10 OS=Homo sapiens GN=RPL10 PE=1 SV=4	HUMAN	14
75	24.38	24.38	63.82	45.39	42.66	sp|P15880|RS2_HUMAN	40S ribosomal protein S2 OS=Homo sapiens GN=RPS2 PE=1 SV=2	HUMAN	14
68	25.29	25.29	12.88	9.218	7.216	sp|P21333|FLNA_HUMAN	Filamin-A OS=Homo sapiens GN=FLNA PE=1 SV=4	HUMAN	13
71	25.12	25.12	36.12	34.59	34.59	sp|Q9UH99|SUN2_HUMAN	SUN domain-containing protein 2 OS=Homo sapiens GN=SUN2 PE=1 SV=3	HUMAN	13
72	25.09	25.09	34.51	27.29	26.16	sp|P35527|K1C9_HUMAN	Keratin, type I cytoskeletal 9 OS=Homo sapiens GN=KRT9 PE=1 SV=3	HUMAN	13
78	23.67	23.67	68.72	68.72	68.72	sp|O95816|BAG2_HUMAN	BAG family molecular chaperone regulator 2 OS=Homo sapiens GN=BAG2 PE=1 SV=1	HUMAN	13
79	22.48	22.48	59.11	50.74	47.29	sp|P40429|RL13A_HUMAN	60S ribosomal protein L13a OS=Homo sapiens GN=RPL13A PE=1 SV=2	HUMAN	13
98	19.18	19.18	85.22	85.22	85.22	sp|P05387|RLA2_HUMAN	60S acidic ribosomal protein P2 OS=Homo sapiens GN=RPLP2 PE=1 SV=1	HUMAN	13
106	18.11	18.11	65.63	60.62	55	sp|P46778|RL21_HUMAN	60S ribosomal protein L21 OS=Homo sapiens GN=RPL21 PE=1 SV=2	HUMAN	13
112	17.64	17.64	38.85	38.85	38.85	sp|P83731|RL24_HUMAN	60S ribosomal protein L24 OS=Homo sapiens GN=RPL24 PE=1 SV=1	HUMAN	13
122	16.33	16.34	72.17	68.7	68.7	sp|P62888|RL30_HUMAN	60S ribosomal protein L30 OS=Homo sapiens GN=RPL30 PE=1 SV=2	HUMAN	13
73	24.6	24.6	28.44	28.44	23.46	sp|P40939|ECHA_HUMAN	Trifunctional enzyme subunit alpha, mitochondrial OS=Homo sapiens GN=HADHA PE=1 SV=2	HUMAN	12
74	24.51	24.51	15.94	14.13	12.65	sp|Q15393|SF3B3_HUMAN	Splicing factor 3B subunit 3 OS=Homo sapiens GN=SF3B3 PE=1 SV=4	HUMAN	12
86	20.21	20.21	55.68	54.92	48.11	sp|P61247|RS3A_HUMAN	40S ribosomal protein S3a OS=Homo sapiens GN=RPS3A PE=1 SV=2	HUMAN	12
114	17.3	23.38	30.51	24.75	24.75	sp|P13647|K2C5_HUMAN	Keratin, type II cytoskeletal 5 OS=Homo sapiens GN=KRT5 PE=1 SV=3	HUMAN	12
198	10.32	28.37	40.53	36.49	25	sp|Q13310|PABP4_HUMAN	Polyadenylate-binding protein 4 OS=Homo sapiens GN=PABPC4 PE=1 SV=1	HUMAN	12
472	0	17.65	26.58	21.85	21.85	sp|A6NNZ2|TBB8L_HUMAN	Tubulin beta-8 chain-like protein LOC260334 OS=Homo sapiens PE=1 SV=1	HUMAN	12
665	0.89	18.14	30.27	25.78	20.4	sp|Q9BUF5|TBB6_HUMAN	Tubulin beta-6 chain OS=Homo sapiens GN=TUBB6 PE=1 SV=1	HUMAN	12
80	21.5	21.5	26.84	15.22	15.22	sp|Q14244|MAP7_HUMAN	Ensconsin OS=Homo sapiens GN=MAP7 PE=1 SV=1	HUMAN	11
82	21.18	21.18	72.16	71.65	54.12	sp|P62081|RS7_HUMAN	40S ribosomal protein S7 OS=Homo sapiens GN=RPS7 PE=1 SV=1	HUMAN	11
85	20.24	20.24	58.33	41.98	41.98	sp|P67809|YBOX1_HUMAN	Nuclease-sensitive element-binding protein 1 OS=Homo sapiens GN=YBX1 PE=1 SV=3	HUMAN	11
105	18.31	18.31	48.59	43.37	43.37	sp|P62753|RS6_HUMAN	40S ribosomal protein S6 OS=Homo sapiens GN=RPS6 PE=1 SV=1	HUMAN	11
117	17.19	17.19	40.07	31.92	31.92	sp|Q96AG4|LRC59_HUMAN	Leucine-rich repeat-containing protein 59 OS=Homo sapiens GN=LRRC59 PE=1 SV=1	HUMAN	11
143	14.5	14.5	42.96	41.48	41.48	sp|P62910|RL32_HUMAN	60S ribosomal protein L32 OS=Homo sapiens GN=RPL32 PE=1 SV=2	HUMAN	11
148	14.11	14.11	61.59	56.95	56.95	sp|P60660|MYL6_HUMAN	Myosin light polypeptide 6 OS=Homo sapiens GN=MYL6 PE=1 SV=2	HUMAN	11
81	21.34	21.34	23.48	18.48	12.17	sp|Q9NYF8|BCLF1_HUMAN	Bcl-2-associated transcription factor 1 OS=Homo sapiens GN=BCLAF1 PE=1 SV=2	HUMAN	10
83	20.61	20.61	51.99	48.01	42.24	sp|P16152|CBR1_HUMAN	Carbonyl reductase [NADPH] 1 OS=Homo sapiens GN=CBR1 PE=1 SV=3	HUMAN	10
87	20.09	20.09	32.5	25.46	23.79	sp|Q15046|SYK_HUMAN	Lysine--tRNA ligase OS=Homo sapiens GN=KARS PE=1 SV=3	HUMAN	10
88	20.05	20.05	37.96	29.69	21.12	sp|P16435|NCPR_HUMAN	NADPH--cytochrome P450 reductase OS=Homo sapiens GN=POR PE=1 SV=2	HUMAN	10
91	19.91	19.91	17.41	9.27	8.333	sp|Q9P219|DAPLE_HUMAN	Protein Daple OS=Homo sapiens GN=CCDC88C PE=1 SV=3	HUMAN	10
93	19.56	19.56	84.47	82.52	82.52	sp|Q99417|MYCBP_HUMAN	C-Myc-binding protein OS=Homo sapiens GN=MYCBP PE=1 SV=3	HUMAN	10
94	19.54	19.54	20.92	19.6	19.6	sp|P04843|RPN1_HUMAN	Dolichyl-diphosphooligosaccharide--protein glycosyltransferase subunit 1 OS=Homo sapiens GN=RPN1 PE=1 SV=1	HUMAN	10
96	19.45	19.45	58.17	38.02	29.28	sp|P62701|RS4X_HUMAN	40S ribosomal protein S4, X isoform OS=Homo sapiens GN=RPS4X PE=1 SV=2	HUMAN	10
97	19.41	19.41	41.24	34.54	27.32	sp|P46781|RS9_HUMAN	40S ribosomal protein S9 OS=Homo sapiens GN=RPS9 PE=1 SV=3	HUMAN	10
99	19.15	19.15	48.39	44.7	40.09	sp|P62906|RL10A_HUMAN	60S ribosomal protein L10a OS=Homo sapiens GN=RPL10A PE=1 SV=2	HUMAN	10
100	18.95	18.95	70.91	69.09	69.09	sp|P30050|RL12_HUMAN	60S ribosomal protein L12 OS=Homo sapiens GN=RPL12 PE=1 SV=1	HUMAN	10
101	18.9	18.9	15.77	8.605	8.017	sp|Q3V6T2|GRDN_HUMAN	Girdin OS=Homo sapiens GN=CCDC88A PE=1 SV=2	HUMAN	10
103	18.63	18.63	61.54	60.58	48.56	sp|P62241|RS8_HUMAN	40S ribosomal protein S8 OS=Homo sapiens GN=RPS8 PE=1 SV=2	HUMAN	10
110	17.68	17.68	34.59	34.59	34.59	sp|P60891|PRPS1_HUMAN	Ribose-phosphate pyrophosphokinase 1 OS=Homo sapiens GN=PRPS1 PE=1 SV=2	HUMAN	10
115	17.24	17.27	20.81	15.12	12.56	sp|Q58WW2|DCAF6_HUMAN	DDB1- and CUL4-associated factor 6 OS=Homo sapiens GN=DCAF6 PE=1 SV=1	HUMAN	10
120	16.77	16.77	40.82	33.67	33.16	sp|P84098|RL19_HUMAN	60S ribosomal protein L19 OS=Homo sapiens GN=RPL19 PE=1 SV=1	HUMAN	10
151	14	14	46.84	46.84	46.84	sp|P54105|ICLN_HUMAN	Methylosome subunit pICln OS=Homo sapiens GN=CLNS1A PE=1 SV=1	HUMAN	10
89	19.99	19.99	18.07	15.68	11.16	sp|Q92900|RENT1_HUMAN	Regulator of nonsense transcripts 1 OS=Homo sapiens GN=UPF1 PE=1 SV=2	HUMAN	9
102	18.77	18.77	23.42	21.32	17.24	sp|P02786|TFR1_HUMAN	Transferrin receptor protein 1 OS=Homo sapiens GN=TFRC PE=1 SV=2	HUMAN	9
104	18.38	18.38	50.98	45.59	44.12	sp|P61313|RL15_HUMAN	60S ribosomal protein L15 OS=Homo sapiens GN=RPL15 PE=1 SV=2	HUMAN	9
107	18.05	18.05	17.59	12.34	9.197	sp|Q14202|ZMYM3_HUMAN	Zinc finger MYM-type protein 3 OS=Homo sapiens GN=ZMYM3 PE=1 SV=2	HUMAN	9
108	17.91	17.91	27.36	25.14	23.11	sp|P48643|TCPE_HUMAN	T-complex protein 1 subunit epsilon OS=Homo sapiens GN=CCT5 PE=1 SV=1	HUMAN	9
111	17.65	17.65	25.46	23.28	21.94	sp|Q5TAQ9|DCAF8_HUMAN	DDB1- and CUL4-associated factor 8 OS=Homo sapiens GN=DCAF8 PE=1 SV=1	HUMAN	9
116	17.2	17.2	21.06	14.08	12.97	sp|Q7Z2W4|ZCCHV_HUMAN	Zinc finger CCCH-type antiviral protein 1 OS=Homo sapiens GN=ZC3HAV1 PE=1 SV=3	HUMAN	9
118	17.12	17.12	60.81	52.7	52.7	sp|P46776|RL27A_HUMAN	60S ribosomal protein L27a OS=Homo sapiens GN=RPL27A PE=1 SV=2	HUMAN	9
119	16.99	16.99	32.78	28.91	26.15	sp|Q99832|TCPH_HUMAN	T-complex protein 1 subunit eta OS=Homo sapiens GN=CCT7 PE=1 SV=2	HUMAN	9
125	16.02	16.02	60.14	59.44	59.44	sp|P62266|RS23_HUMAN	40S ribosomal protein S23 OS=Homo sapiens GN=RPS23 PE=1 SV=3	HUMAN	9
126	16.02	16.02	43.58	34.51	30.73	sp|P31689|DNJA1_HUMAN	DnaJ homolog subfamily A member 1 OS=Homo sapiens GN=DNAJA1 PE=1 SV=2	HUMAN	9
127	15.91	15.91	33.69	28.51	21.6	sp|Q9Y230|RUVB2_HUMAN	RuvB-like 2 OS=Homo sapiens GN=RUVBL2 PE=1 SV=3	HUMAN	9
129	15.73	15.73	43.88	43.88	41.84	sp|P06748|NPM_HUMAN	Nucleophosmin OS=Homo sapiens GN=NPM1 PE=1 SV=2	HUMAN	9
132	15.54	15.54	45.7	45.7	45.7	sp|P62263|RS14_HUMAN	40S ribosomal protein S14 OS=Homo sapiens GN=RPS14 PE=1 SV=3	HUMAN	9
133	15.51	15.51	20.04	17.11	14.96	sp|P05023|AT1A1_HUMAN	Sodium/potassium-transporting ATPase subunit alpha-1 OS=Homo sapiens GN=ATP1A1 PE=1 SV=1	HUMAN	9
147	14.19	14.19	19.52	12.19	11.57	sp|P46379|BAG6_HUMAN	Large proline-rich protein BAG6 OS=Homo sapiens GN=BAG6 PE=1 SV=2	HUMAN	9
157	13.23	13.23	57.53	29.77	29.77	sp|Q99623|PHB2_HUMAN	Prohibitin-2 OS=Homo sapiens GN=PHB2 PE=1 SV=2	HUMAN	9
109	17.68	17.68	18.04	7.837	5.225	sp|P15924|DESP_HUMAN	Desmoplakin OS=Homo sapiens GN=DSP PE=1 SV=3	HUMAN	8
121	16.34	16.34	47.59	34.43	23.9	sp|Q9Y265|RUVB1_HUMAN	RuvB-like 1 OS=Homo sapiens GN=RUVBL1 PE=1 SV=1	HUMAN	8
123	16.17	16.17	41.78	41.78	36.3	sp|P62249|RS16_HUMAN	40S ribosomal protein S16 OS=Homo sapiens GN=RPS16 PE=1 SV=2	HUMAN	8
130	15.63	15.63	18.89	11.09	8.839	sp|P23458|JAK1_HUMAN	Tyrosine-protein kinase JAK1 OS=Homo sapiens GN=JAK1 PE=1 SV=2	HUMAN	8
131	15.55	15.55	24.59	22.02	20.73	sp|P49368|TCPG_HUMAN	T-complex protein 1 subunit gamma OS=Homo sapiens GN=CCT3 PE=1 SV=4	HUMAN	8
134	15.44	15.44	47.59	47.59	40.69	sp|P39019|RS19_HUMAN	40S ribosomal protein S19 OS=Homo sapiens GN=RPS19 PE=1 SV=2	HUMAN	8
135	15.34	15.34	49.46	45.65	39.13	sp|P18621|RL17_HUMAN	60S ribosomal protein L17 OS=Homo sapiens GN=RPL17 PE=1 SV=3	HUMAN	8
136	15.13	15.13	43.06	43.06	30.96	sp|P29692|EF1D_HUMAN	Elongation factor 1-delta OS=Homo sapiens GN=EEF1D PE=1 SV=5	HUMAN	8
138	14.83	14.83	74.15	46.34	46.34	sp|P04792|HSPB1_HUMAN	Heat shock protein beta-1 OS=Homo sapiens GN=HSPB1 PE=1 SV=2	HUMAN	8
141	14.61	14.61	22.63	13.8	13.8	sp|O60506|HNRPQ_HUMAN	Heterogeneous nuclear ribonucleoprotein Q OS=Homo sapiens GN=SYNCRIP PE=1 SV=2	HUMAN	8
144	14.48	14.48	31.54	21.76	19.76	sp|P14868|SYDC_HUMAN	Aspartate--tRNA ligase, cytoplasmic OS=Homo sapiens GN=DARS PE=1 SV=2	HUMAN	8
145	14.48	14.48	16.95	14.13	13.02	sp|P55884|EIF3B_HUMAN	Eukaryotic translation initiation factor 3 subunit B OS=Homo sapiens GN=EIF3B PE=1 SV=3	HUMAN	8
149	14.07	14.07	63.73	40.69	40.69	sp|P46782|RS5_HUMAN	40S ribosomal protein S5 OS=Homo sapiens GN=RPS5 PE=1 SV=4	HUMAN	8
152	13.97	13.97	64.44	57.04	57.04	sp|P0CW22|RS17L_HUMAN	40S ribosomal protein S17-like OS=Homo sapiens GN=RPS17L PE=1 SV=1	HUMAN	8
152	0	13.97	64.44	57.04	57.04	sp|P08708|RS17_HUMAN	40S ribosomal protein S17 OS=Homo sapiens GN=RPS17 PE=1 SV=2	HUMAN	8
154	13.9	13.9	17.02	14.22	13.29	sp|P13639|EF2_HUMAN	Elongation factor 2 OS=Homo sapiens GN=EEF2 PE=1 SV=4	HUMAN	8
155	13.55	13.55	37.5	37.5	33.55	sp|P62269|RS18_HUMAN	40S ribosomal protein S18 OS=Homo sapiens GN=RPS18 PE=1 SV=3	HUMAN	8
164	12.92	12.92	60.9	53.85	46.79	sp|P62750|RL23A_HUMAN	60S ribosomal protein L23a OS=Homo sapiens GN=RPL23A PE=1 SV=1	HUMAN	8
167	12.37	12.37	9.096	5.468	4.957	sp|Q5T5U3|RHG21_HUMAN	Rho GTPase-activating protein 21 OS=Homo sapiens GN=ARHGAP21 PE=1 SV=1	HUMAN	8
175	12.08	12.08	29.77	25.58	25.12	sp|P50914|RL14_HUMAN	60S ribosomal protein L14 OS=Homo sapiens GN=RPL14 PE=1 SV=4	HUMAN	8
214	10	10	60.5	60.5	60.5	sp|P62314|SMD1_HUMAN	Small nuclear ribonucleoprotein Sm D1 OS=Homo sapiens GN=SNRPD1 PE=1 SV=1	HUMAN	8
270	6.84	12.37	21.19	17.37	14.83	sp|P02533|K1C14_HUMAN	Keratin, type I cytoskeletal 14 OS=Homo sapiens GN=KRT14 PE=1 SV=4	HUMAN	8
137	14.95	14.95	39.1	39.1	29.81	sp|Q12904|AIMP1_HUMAN	Aminoacyl tRNA synthase complex-interacting multifunctional protein 1 OS=Homo sapiens GN=AIMP1 PE=1 SV=2	HUMAN	7
139	14.8	14.8	53.14	53.14	43.54	sp|P21964|COMT_HUMAN	Catechol O-methyltransferase OS=Homo sapiens GN=COMT PE=1 SV=2	HUMAN	7
140	14.67	14.67	23.38	14.12	11.31	sp|Q9P2J5|SYLC_HUMAN	Leucine--tRNA ligase, cytoplasmic OS=Homo sapiens GN=LARS PE=1 SV=2	HUMAN	7
146	14.45	14.45	32.18	19.87	17.06	sp|P61978|HNRPK_HUMAN	Heterogeneous nuclear ribonucleoprotein K OS=Homo sapiens GN=HNRNPK PE=1 SV=1	HUMAN	7
156	13.36	13.36	56.78	51.76	51.76	sp|Q06830|PRDX1_HUMAN	Peroxiredoxin-1 OS=Homo sapiens GN=PRDX1 PE=1 SV=1	HUMAN	7
160	13.13	13.13	31.43	19.34	15.37	sp|O00425|IF2B3_HUMAN	Insulin-like growth factor 2 mRNA-binding protein 3 OS=Homo sapiens GN=IGF2BP3 PE=1 SV=2	HUMAN	7
162	13.04	13.04	28.61	28.61	28.61	sp|Q9BUA3|CK084_HUMAN	Uncharacterized protein C11orf84 OS=Homo sapiens GN=C11orf84 PE=1 SV=3	HUMAN	7
163	13.01	13.01	19.96	19.96	17.51	sp|P40227|TCPZ_HUMAN	T-complex protein 1 subunit zeta OS=Homo sapiens GN=CCT6A PE=1 SV=3	HUMAN	7
165	12.74	12.74	12.54	7.82	5.618	sp|P27708|PYR1_HUMAN	CAD protein OS=Homo sapiens GN=CAD PE=1 SV=3	HUMAN	7
169	12.27	12.27	47.86	47.86	47.86	sp|P62829|RL23_HUMAN	60S ribosomal protein L23 OS=Homo sapiens GN=RPL23 PE=1 SV=1	HUMAN	7
170	12.18	12.18	15.57	7.061	6.095	sp|P46940|IQGA1_HUMAN	Ras GTPase-activating-like protein IQGAP1 OS=Homo sapiens GN=IQGAP1 PE=1 SV=1	HUMAN	7
171	12.15	12.15	18.99	11.87	8.703	sp|P26640|SYVC_HUMAN	Valine--tRNA ligase OS=Homo sapiens GN=VARS PE=1 SV=4	HUMAN	7
179	11.76	11.76	18.29	18.29	18.29	sp|Q15646|OASL_HUMAN	2'-5'-oligoadenylate synthase-like protein OS=Homo sapiens GN=OASL PE=1 SV=2	HUMAN	7
180	11.6	11.6	50	50	46.88	sp|P35268|RL22_HUMAN	60S ribosomal protein L22 OS=Homo sapiens GN=RPL22 PE=1 SV=2	HUMAN	7
181	11.56	11.56	71.21	62.12	46.97	sp|P25398|RS12_HUMAN	40S ribosomal protein S12 OS=Homo sapiens GN=RPS12 PE=1 SV=3	HUMAN	7
186	11.25	11.25	67.69	61.54	61.54	sp|P62244|RS15A_HUMAN	40S ribosomal protein S15a OS=Homo sapiens GN=RPS15A PE=1 SV=2	HUMAN	7
194	10.61	10.61	52.94	50.74	50.74	sp|P61353|RL27_HUMAN	60S ribosomal protein L27 OS=Homo sapiens GN=RPL27 PE=1 SV=2	HUMAN	7
241	8.16	8.16	36.91	22.15	22.15	sp|O00560|SDCB1_HUMAN	Syntenin-1 OS=Homo sapiens GN=SDCBP PE=1 SV=1	HUMAN	7
270	0	10.7	14.16	14.16	11.63	sp|P08779|K1C16_HUMAN	Keratin, type I cytoskeletal 16 OS=Homo sapiens GN=KRT16 PE=1 SV=4	HUMAN	7
153	13.93	13.93	25.68	17.08	13.69	sp|Q08J23|NSUN2_HUMAN	tRNA (cytosine(34)-C(5))-methyltransferase OS=Homo sapiens GN=NSUN2 PE=1 SV=2	HUMAN	6
158	13.21	13.21	19.11	16.09	12.74	sp|Q13435|SF3B2_HUMAN	Splicing factor 3B subunit 2 OS=Homo sapiens GN=SF3B2 PE=1 SV=2	HUMAN	6
159	13.14	13.14	18.39	11.06	6.238	sp|Q9NYU2|UGGG1_HUMAN	UDP-glucose:glycoprotein glucosyltransferase 1 OS=Homo sapiens GN=UGGT1 PE=1 SV=3	HUMAN	6
161	13.05	13.05	29.26	18.42	13.94	sp|Q9P270|SLAI2_HUMAN	SLAIN motif-containing protein 2 OS=Homo sapiens GN=SLAIN2 PE=1 SV=2	HUMAN	6
173	12.12	12.12	30.6	30.12	28.67	sp|P52597|HNRPF_HUMAN	Heterogeneous nuclear ribonucleoprotein F OS=Homo sapiens GN=HNRNPF PE=1 SV=3	HUMAN	6
174	12.11	12.11	19.61	16.67	16.67	sp|P07910|HNRPC_HUMAN	Heterogeneous nuclear ribonucleoproteins C1/C2 OS=Homo sapiens GN=HNRNPC PE=1 SV=4	HUMAN	6
176	12	12	74.42	72.09	72.09	sp|Q9H3K6|BOLA2_HUMAN	BolA-like protein 2 OS=Homo sapiens GN=BOLA2 PE=1 SV=1	HUMAN	6
178	11.78	11.78	13.95	5.285	4.775	sp|P48634|PRC2A_HUMAN	Protein PRRC2A OS=Homo sapiens GN=PRRC2A PE=1 SV=3	HUMAN	6
182	11.38	11.38	26.65	23.65	23.65	sp|P17707|DCAM_HUMAN	S-adenosylmethionine decarboxylase proenzyme OS=Homo sapiens GN=AMD1 PE=1 SV=2	HUMAN	6
183	11.35	11.35	27.45	23.77	23.77	sp|Q8NC51|PAIRB_HUMAN	Plasminogen activator inhibitor 1 RNA-binding protein OS=Homo sapiens GN=SERBP1 PE=1 SV=2	HUMAN	6
184	11.29	11.29	38.36	38.36	38.36	sp|P47914|RL29_HUMAN	60S ribosomal protein L29 OS=Homo sapiens GN=RPL29 PE=1 SV=2	HUMAN	6
187	11.12	11.12	21.12	21.12	21.12	sp|O60884|DNJA2_HUMAN	DnaJ homolog subfamily A member 2 OS=Homo sapiens GN=DNAJA2 PE=1 SV=1	HUMAN	6
190	10.82	12.77	29.68	21.89	17.63	sp|P50991|TCPD_HUMAN	T-complex protein 1 subunit delta OS=Homo sapiens GN=CCT4 PE=1 SV=4	HUMAN	6
191	10.67	12.71	23.92	15.42	13.69	sp|Q9NZI8|IF2B1_HUMAN	Insulin-like growth factor 2 mRNA-binding protein 1 OS=Homo sapiens GN=IGF2BP1 PE=1 SV=2	HUMAN	6
192	10.64	10.64	68.64	61.86	37.29	sp|P62316|SMD2_HUMAN	Small nuclear ribonucleoprotein Sm D2 OS=Homo sapiens GN=SNRPD2 PE=1 SV=1	HUMAN	6
201	10.3	10.3	21.17	15.33	15.33	sp|P50990|TCPQ_HUMAN	T-complex protein 1 subunit theta OS=Homo sapiens GN=CCT8 PE=1 SV=4	HUMAN	6
202	10.2	10.2	34.39	14.86	14.86	sp|Q15233|NONO_HUMAN	Non-POU domain-containing octamer-binding protein OS=Homo sapiens GN=NONO PE=1 SV=4	HUMAN	6
203	10.16	10.16	18.21	15.29	15.29	sp|Q86UE4|LYRIC_HUMAN	Protein LYRIC OS=Homo sapiens GN=MTDH PE=1 SV=2	HUMAN	6
207	10.06	10.06	33.02	26.42	26.42	sp|Q969Q0|RL36L_HUMAN	60S ribosomal protein L36a-like OS=Homo sapiens GN=RPL36AL PE=1 SV=3	HUMAN	6
207	0	10.06	33.02	26.42	26.42	sp|P83881|RL36A_HUMAN	60S ribosomal protein L36a OS=Homo sapiens GN=RPL36A PE=1 SV=2	HUMAN	6
208	10.04	10.04	71.65	48.66	38.7	sp|Q99714|HCD2_HUMAN	3-hydroxyacyl-CoA dehydrogenase type-2 OS=Homo sapiens GN=HSD17B10 PE=1 SV=3	HUMAN	6
209	10	10	26.25	17.32	17.32	sp|P10644|KAP0_HUMAN	cAMP-dependent protein kinase type I-alpha regulatory subunit OS=Homo sapiens GN=PRKAR1A PE=1 SV=1	HUMAN	6
210	10	10	47.12	39.42	39.42	sp|P84090|ERH_HUMAN	Enhancer of rudimentary homolog OS=Homo sapiens GN=ERH PE=1 SV=1	HUMAN	6
219	9.83	9.83	39.84	36.59	30.89	sp|P42766|RL35_HUMAN	60S ribosomal protein L35 OS=Homo sapiens GN=RPL35 PE=1 SV=2	HUMAN	6
222	9.67	9.67	18.48	18.48	18.48	sp|P12268|IMDH2_HUMAN	Inosine-5'-monophosphate dehydrogenase 2 OS=Homo sapiens GN=IMPDH2 PE=1 SV=2	HUMAN	6
225	9.52	9.52	20.27	20.27	20.27	sp|P31943|HNRH1_HUMAN	Heterogeneous nuclear ribonucleoprotein H OS=Homo sapiens GN=HNRNPH1 PE=1 SV=4	HUMAN	6
227	9.49	9.49	27.2	19.26	19.26	sp|P27824|CALX_HUMAN	Calnexin OS=Homo sapiens GN=CANX PE=1 SV=2	HUMAN	6
229	9.19	9.19	49.43	43.68	43.68	sp|O43324|MCA3_HUMAN	Eukaryotic translation elongation factor 1 epsilon-1 OS=Homo sapiens GN=EEF1E1 PE=1 SV=1	HUMAN	6
231	8.92	8.92	30.2	30.2	30.2	sp|P36542|ATPG_HUMAN	ATP synthase subunit gamma, mitochondrial OS=Homo sapiens GN=ATP5C1 PE=1 SV=1	HUMAN	6
326	5	11.2	28.16	16.56	16.56	sp|P05787|K2C8_HUMAN	Keratin, type II cytoskeletal 8 OS=Homo sapiens GN=KRT8 PE=1 SV=7	HUMAN	6
326	0	11.2	28.16	16.56	16.56	cont_P05787	SWISS-PROT:P05787 Tax_Id=9606 Gene_Symbol=KRT8 Keratin, type II cytoskeletal 8	P05787	6
497	2	10.13	25.54	15.59	15.59	sp|P16989|YBOX3_HUMAN	Y-box-binding protein 3 OS=Homo sapiens GN=YBX3 PE=1 SV=4	HUMAN	6
695	0.6	10.55	29.26	22.87	11.97	sp|Q562R1|ACTBL_HUMAN	Beta-actin-like protein 2 OS=Homo sapiens GN=ACTBL2 PE=1 SV=2	HUMAN	6
177	11.8	11.8	22.49	15.81	11.05	sp|Q15057|ACAP2_HUMAN	Arf-GAP with coiled-coil, ANK repeat and PH domain-containing protein 2 OS=Homo sapiens GN=ACAP2 PE=1 SV=3	HUMAN	5
185	11.27	11.27	36.92	36.92	21.23	sp|Q13347|EIF3I_HUMAN	Eukaryotic translation initiation factor 3 subunit I OS=Homo sapiens GN=EIF3I PE=1 SV=1	HUMAN	5
193	10.61	10.61	11.23	5.376	4.898	sp|P49327|FAS_HUMAN	Fatty acid synthase OS=Homo sapiens GN=FASN PE=1 SV=3	HUMAN	5
195	10.6	10.6	27.35	27.35	17.95	sp|P49207|RL34_HUMAN	60S ribosomal protein L34 OS=Homo sapiens GN=RPL34 PE=1 SV=3	HUMAN	5
196	10.49	10.49	22.96	19.42	16.91	sp|O75688|PPM1B_HUMAN	Protein phosphatase 1B OS=Homo sapiens GN=PPM1B PE=1 SV=1	HUMAN	5
197	10.35	10.35	25.8	15.24	14.07	sp|Q8NHQ1|CEP70_HUMAN	Centrosomal protein of 70 kDa OS=Homo sapiens GN=CEP70 PE=1 SV=2	HUMAN	5
199	10.32	10.32	14.15	9.56	5.354	sp|O15294|OGT1_HUMAN	UDP-N-acetylglucosamine--peptide N-acetylglucosaminyltransferase 110 kDa subunit OS=Homo sapiens GN=OGT PE=1 SV=3	HUMAN	5
200	10.32	10.32	46.07	30.9	30.9	sp|P62913|RL11_HUMAN	60S ribosomal protein L11 OS=Homo sapiens GN=RPL11 PE=1 SV=2	HUMAN	5
206	10.08	10.08	16.89	8.556	5.111	sp|P56192|SYMC_HUMAN	Methionine--tRNA ligase, cytoplasmic OS=Homo sapiens GN=MARS PE=1 SV=2	HUMAN	5
211	10	10	21.88	18.18	18.18	sp|Q9NYL9|TMOD3_HUMAN	Tropomodulin-3 OS=Homo sapiens GN=TMOD3 PE=1 SV=1	HUMAN	5
212	10	10	20.14	14.93	14.93	sp|P17987|TCPA_HUMAN	T-complex protein 1 subunit alpha OS=Homo sapiens GN=TCP1 PE=1 SV=1	HUMAN	5
213	10	10	12.79	9.361	9.361	sp|Q14974|IMB1_HUMAN	Importin subunit beta-1 OS=Homo sapiens GN=KPNB1 PE=1 SV=2	HUMAN	5
215	10	10	58.57	58.57	58.57	sp|P63173|RL38_HUMAN	60S ribosomal protein L38 OS=Homo sapiens GN=RPL38 PE=1 SV=2	HUMAN	5
216	10	10	26	26	26	sp|P61026|RAB10_HUMAN	Ras-related protein Rab-10 OS=Homo sapiens GN=RAB10 PE=1 SV=1	HUMAN	5
217	10	10	14.61	14.61	14.61	sp|P50395|GDIB_HUMAN	Rab GDP dissociation inhibitor beta OS=Homo sapiens GN=GDI2 PE=1 SV=2	HUMAN	5
220	9.8	9.8	34.27	27.81	19.1	sp|Q15365|PCBP1_HUMAN	Poly(rC)-binding protein 1 OS=Homo sapiens GN=PCBP1 PE=1 SV=2	HUMAN	5
221	9.72	9.72	18.93	16.06	13.58	sp|Q8WXF1|PSPC1_HUMAN	Paraspeckle component 1 OS=Homo sapiens GN=PSPC1 PE=1 SV=1	HUMAN	5
224	9.63	9.63	36.15	36.15	31.92	sp|P48047|ATPO_HUMAN	ATP synthase subunit O, mitochondrial OS=Homo sapiens GN=ATP5O PE=1 SV=1	HUMAN	5
226	9.49	9.49	8.591	3.896	3.347	sp|Q6N021|TET2_HUMAN	Methylcytosine dioxygenase TET2 OS=Homo sapiens GN=TET2 PE=1 SV=3	HUMAN	5
228	9.28	9.28	8.973	5.499	4.848	sp|Q14152|EIF3A_HUMAN	Eukaryotic translation initiation factor 3 subunit A OS=Homo sapiens GN=EIF3A PE=1 SV=1	HUMAN	5
230	8.92	8.92	26.28	15.82	15.82	sp|Q9Y383|LC7L2_HUMAN	Putative RNA-binding protein Luc7-like 2 OS=Homo sapiens GN=LUC7L2 PE=1 SV=2	HUMAN	5
232	8.83	8.83	44.8	44.8	30.4	sp|P62899|RL31_HUMAN	60S ribosomal protein L31 OS=Homo sapiens GN=RPL31 PE=1 SV=1	HUMAN	5
233	8.73	8.73	12.2	4.4	4.4	sp|P31327|CPSM_HUMAN	Carbamoyl-phosphate synthase [ammonia], mitochondrial OS=Homo sapiens GN=CPS1 PE=1 SV=2	HUMAN	5
239	8.45	8.45	24.66	24.66	22.49	sp|O60256|KPRB_HUMAN	Phosphoribosyl pyrophosphate synthase-associated protein 2 OS=Homo sapiens GN=PRPSAP2 PE=1 SV=1	HUMAN	5
242	8.09	8.09	23.65	13.9	12.03	sp|P11182|ODB2_HUMAN	Lipoamide acyltransferase component of branched-chain alpha-keto acid dehydrogenase complex, mitochondrial OS=Homo sapiens GN=DBT PE=1 SV=3	HUMAN	5
244	8	8	36	25.33	21.33	sp|P21266|GSTM3_HUMAN	Glutathione S-transferase Mu 3 OS=Homo sapiens GN=GSTM3 PE=1 SV=3	HUMAN	5
251	7.98	7.98	22.94	22.94	22.94	sp|Q15907|RB11B_HUMAN	Ras-related protein Rab-11B OS=Homo sapiens GN=RAB11B PE=1 SV=4	HUMAN	5
251	0	7.98	23.15	23.15	23.15	sp|P62491|RB11A_HUMAN	Ras-related protein Rab-11A OS=Homo sapiens GN=RAB11A PE=1 SV=3	HUMAN	5
260	7.49	7.49	52.38	52.38	52.38	sp|Q6ICB0|DESI1_HUMAN	Desumoylating isopeptidase 1 OS=Homo sapiens GN=DESI1 PE=1 SV=1	HUMAN	5
275	6.68	6.68	55.92	37.5	37.5	sp|P22392|NDKB_HUMAN	Nucleoside diphosphate kinase B OS=Homo sapiens GN=NME2 PE=1 SV=1	HUMAN	5
777	0.11	10.32	19.86	9.752	7.979	sp|P02538|K2C6A_HUMAN	Keratin, type II cytoskeletal 6A OS=Homo sapiens GN=KRT6A PE=1 SV=3	HUMAN	5
234	8.71	8.71	28.39	22.88	13.14	sp|P41091|IF2G_HUMAN	Eukaryotic translation initiation factor 2 subunit 3 OS=Homo sapiens GN=EIF2S3 PE=1 SV=3	HUMAN	4
234	0	7.66	22.03	16.53	13.14	sp|Q2VIR3|IF2GL_HUMAN	Putative eukaryotic translation initiation factor 2 subunit 3-like protein OS=Homo sapiens GN=EIF2S3L PE=5 SV=2	HUMAN	4
235	8.64	8.64	24.78	22.39	19.1	sp|P04406|G3P_HUMAN	Glyceraldehyde-3-phosphate dehydrogenase OS=Homo sapiens GN=GAPDH PE=1 SV=3	HUMAN	4
237	8.52	8.52	26.1	26.1	23.39	sp|P08865|RSSA_HUMAN	40S ribosomal protein SA OS=Homo sapiens GN=RPSA PE=1 SV=4	HUMAN	4
238	8.5	8.5	13.55	5.274	3.939	sp|Q08378|GOGA3_HUMAN	Golgin subfamily A member 3 OS=Homo sapiens GN=GOLGA3 PE=1 SV=2	HUMAN	4
240	8.16	8.16	14.23	9.023	6.233	sp|Q8WWM7|ATX2L_HUMAN	Ataxin-2-like protein OS=Homo sapiens GN=ATXN2L PE=1 SV=2	HUMAN	4
243	8.08	8.08	44.85	35.76	35.76	sp|P46783|RS10_HUMAN	40S ribosomal protein S10 OS=Homo sapiens GN=RPS10 PE=1 SV=1	HUMAN	4
245	8	8	27.27	22.27	22.27	sp|Q13501|SQSTM_HUMAN	Sequestosome-1 OS=Homo sapiens GN=SQSTM1 PE=1 SV=1	HUMAN	4
246	8	8	35.15	35.15	35.15	sp|P62937|PPIA_HUMAN	Peptidyl-prolyl cis-trans isomerase A OS=Homo sapiens GN=PPIA PE=1 SV=2	HUMAN	4
247	8	8	41.35	18.8	18.8	sp|P06310|KV206_HUMAN	Ig kappa chain V-II region RPMI 6410 OS=Homo sapiens PE=4 SV=1	HUMAN	4
248	8	8	19.38	19.38	19.38	sp|Q9UJZ1|STML2_HUMAN	Stomatin-like protein 2, mitochondrial OS=Homo sapiens GN=STOML2 PE=1 SV=1	HUMAN	4
249	8	8	40.48	40.48	40.48	sp|P42677|RS27_HUMAN	40S ribosomal protein S27 OS=Homo sapiens GN=RPS27 PE=1 SV=3	HUMAN	4
250	8	8	11.27	11.27	11.27	sp|P11279|LAMP1_HUMAN	Lysosome-associated membrane glycoprotein 1 OS=Homo sapiens GN=LAMP1 PE=1 SV=3	HUMAN	4
252	7.86	7.86	48.82	37.8	37.8	sp|P53999|TCP4_HUMAN	Activated RNA polymerase II transcriptional coactivator p15 OS=Homo sapiens GN=SUB1 PE=1 SV=3	HUMAN	4
253	7.69	7.69	44.35	44.35	31.3	sp|P62854|RS26_HUMAN	40S ribosomal protein S26 OS=Homo sapiens GN=RPS26 PE=1 SV=3	HUMAN	4
254	7.66	7.66	24.71	14.42	11.67	sp|P26641|EF1G_HUMAN	Elongation factor 1-gamma OS=Homo sapiens GN=EEF1G PE=1 SV=3	HUMAN	4
255	7.64	7.64	23.24	20.29	20.29	sp|P62873|GBB1_HUMAN	Guanine nucleotide-binding protein G(I)/G(S)/G(T) subunit beta-1 OS=Homo sapiens GN=GNB1 PE=1 SV=3	HUMAN	4
256	7.6	7.6	39.05	26.67	26.67	sp|Q9Y3U8|RL36_HUMAN	60S ribosomal protein L36 OS=Homo sapiens GN=RPL36 PE=1 SV=3	HUMAN	4
257	7.57	7.57	16.33	16.33	16.33	sp|Q16637|SMN_HUMAN	Survival motor neuron protein OS=Homo sapiens GN=SMN1 PE=1 SV=1	HUMAN	4
258	7.55	7.55	10.61	8.568	7.161	sp|P06396|GELS_HUMAN	Gelsolin OS=Homo sapiens GN=GSN PE=1 SV=1	HUMAN	4
261	7.35	7.35	21.15	11.51	9.928	sp|Q7Z417|NUFP2_HUMAN	Nuclear fragile X mental retardation-interacting protein 2 OS=Homo sapiens GN=NUFIP2 PE=1 SV=1	HUMAN	4
262	7.32	7.32	15.48	6.986	6.986	sp|P52272|HNRPM_HUMAN	Heterogeneous nuclear ribonucleoprotein M OS=Homo sapiens GN=HNRNPM PE=1 SV=3	HUMAN	4
263	7.26	7.26	25.97	16.74	16.74	sp|Q13283|G3BP1_HUMAN	Ras GTPase-activating protein-binding protein 1 OS=Homo sapiens GN=G3BP1 PE=1 SV=1	HUMAN	4
264	7.22	7.22	16.81	7.345	7.345	sp|Q86TG7|PEG10_HUMAN	Retrotransposon-derived protein PEG10 OS=Homo sapiens GN=PEG10 PE=1 SV=2	HUMAN	4
265	7.19	7.19	9.667	9.667	9.667	sp|P04844|RPN2_HUMAN	Dolichyl-diphosphooligosaccharide--protein glycosyltransferase subunit 2 OS=Homo sapiens GN=RPN2 PE=1 SV=3	HUMAN	4
267	7.18	7.18	28.97	28.97	26.21	sp|Q03393|PTPS_HUMAN	6-pyruvoyl tetrahydrobiopterin synthase OS=Homo sapiens GN=PTS PE=1 SV=1	HUMAN	4
268	7.01	7.01	32.91	16.46	14.14	sp|P55084|ECHB_HUMAN	Trifunctional enzyme subunit beta, mitochondrial OS=Homo sapiens GN=HADHB PE=1 SV=3	HUMAN	4
271	6.82	6.82	15.01	12.38	12.38	sp|O43175|SERA_HUMAN	D-3-phosphoglycerate dehydrogenase OS=Homo sapiens GN=PHGDH PE=1 SV=4	HUMAN	4
272	6.79	6.79	58.43	41.57	41.57	sp|P23528|COF1_HUMAN	Cofilin-1 OS=Homo sapiens GN=CFL1 PE=1 SV=3	HUMAN	4
273	6.75	6.75	20.34	20.34	20.34	sp|P62861|RS30_HUMAN	40S ribosomal protein S30 OS=Homo sapiens GN=FAU PE=1 SV=1	HUMAN	4
275	0.01	5.08	55.92	30.92	30.92	sp|P15531|NDKA_HUMAN	Nucleoside diphosphate kinase A OS=Homo sapiens GN=NME1 PE=1 SV=1	HUMAN	4
276	6.66	6.66	13.81	13.81	13.81	sp|P20042|IF2B_HUMAN	Eukaryotic translation initiation factor 2 subunit 2 OS=Homo sapiens GN=EIF2S2 PE=1 SV=2	HUMAN	4
277	6.53	6.53	23.29	19.45	16.44	sp|P01891|1A68_HUMAN	HLA class I histocompatibility antigen, A-68 alpha chain OS=Homo sapiens GN=HLA-A PE=1 SV=4	HUMAN	4
278	6.51	6.51	21.86	10.38	10.38	sp|Q9BVP2|GNL3_HUMAN	Guanine nucleotide-binding protein-like 3 OS=Homo sapiens GN=GNL3 PE=1 SV=2	HUMAN	4
279	6.5	6.5	13.56	6.846	6.846	sp|P14923|PLAK_HUMAN	Junction plakoglobin OS=Homo sapiens GN=JUP PE=1 SV=3	HUMAN	4
287	6.11	6.11	15.64	15.64	13	sp|Q5SWX8|ODR4_HUMAN	Protein odr-4 homolog OS=Homo sapiens GN=ODR4 PE=2 SV=1	HUMAN	4
290	6.08	6.08	6.566	3.471	2.509	sp|Q5D862|FILA2_HUMAN	Filaggrin-2 OS=Homo sapiens GN=FLG2 PE=1 SV=1	HUMAN	4
290	0	6.08	6.566	3.471	2.509	cont_Q5D862	SWISS-PROT:Q5D862 Tax_Id=9606 Gene_Symbol=FLG2 Filaggrin-2	Q5D862	4
292	6.02	6.02	49.09	37.27	30	sp|P18077|RL35A_HUMAN	60S ribosomal protein L35a OS=Homo sapiens GN=RPL35A PE=1 SV=2	HUMAN	4
304	6	6	17.46	17.46	17.46	sp|P62318|SMD3_HUMAN	Small nuclear ribonucleoprotein Sm D3 OS=Homo sapiens GN=SNRPD3 PE=1 SV=1	HUMAN	4
308	5.74	5.74	21.58	17.21	13.93	sp|Q9H568|ACTL8_HUMAN	Actin-like protein 8 OS=Homo sapiens GN=ACTL8 PE=2 SV=1	HUMAN	4
312	5.58	5.58	16.67	6.748	6.748	sp|Q6UB35|C1TM_HUMAN	Monofunctional C1-tetrahydrofolate synthase, mitochondrial OS=Homo sapiens GN=MTHFD1L PE=1 SV=1	HUMAN	4
315	5.46	5.46	6.915	4.186	4.186	sp|Q15032|R3HD1_HUMAN	R3H domain-containing protein 1 OS=Homo sapiens GN=R3HDM1 PE=1 SV=3	HUMAN	4
318	5.4	5.4	32.52	22.73	22.73	sp|P52907|CAZA1_HUMAN	F-actin-capping protein subunit alpha-1 OS=Homo sapiens GN=CAPZA1 PE=1 SV=3	HUMAN	4
332	4.77	6	7.921	7.921	7.921	sp|P23246|SFPQ_HUMAN	Splicing factor, proline- and glutamine-rich OS=Homo sapiens GN=SFPQ PE=1 SV=2	HUMAN	4
333	4.77	4.77	25.49	25.49	25.49	sp|Q59GN2|R39L5_HUMAN	Putative 60S ribosomal protein L39-like 5 OS=Homo sapiens GN=RPL39P5 PE=5 SV=2	HUMAN	4
333	0	4.77	25.49	25.49	25.49	sp|P62891|RL39_HUMAN	60S ribosomal protein L39 OS=Homo sapiens GN=RPL39 PE=1 SV=2	HUMAN	4
404	3.88	8.05	32.05	13.42	13.42	sp|Q15366|PCBP2_HUMAN	Poly(rC)-binding protein 2 OS=Homo sapiens GN=PCBP2 PE=1 SV=1	HUMAN	4
410	3.64	5.69	12.36	12.36	12.36	sp|Q14558|KPRA_HUMAN	Phosphoribosyl pyrophosphate synthase-associated protein 1 OS=Homo sapiens GN=PRPSAP1 PE=1 SV=2	HUMAN	4
443	2.73	6.91	20.88	17.94	17.94	sp|P62879|GBB2_HUMAN	Guanine nucleotide-binding protein G(I)/G(S)/G(T) subunit beta-2 OS=Homo sapiens GN=GNB2 PE=1 SV=3	HUMAN	4
266	7.18	7.18	20.59	12.1	8.493	sp|P23381|SYWC_HUMAN	Tryptophan--tRNA ligase, cytoplasmic OS=Homo sapiens GN=WARS PE=1 SV=2	HUMAN	3
269	6.93	6.93	15.56	13.28	10.79	sp|Q9UN86|G3BP2_HUMAN	Ras GTPase-activating protein-binding protein 2 OS=Homo sapiens GN=G3BP2 PE=1 SV=2	HUMAN	3
274	6.71	6.71	23.02	14.83	11.51	sp|P55209|NP1L1_HUMAN	Nucleosome assembly protein 1-like 1 OS=Homo sapiens GN=NAP1L1 PE=1 SV=1	HUMAN	3
277	0	4.33	23.84	15.89	12.88	sp|P10316|1A69_HUMAN	HLA class I histocompatibility antigen, A-69 alpha chain OS=Homo sapiens GN=HLA-A PE=1 SV=2	HUMAN	3
280	6.49	6.49	8.776	3.343	2.388	sp|Q00610|CLH1_HUMAN	Clathrin heavy chain 1 OS=Homo sapiens GN=CLTC PE=1 SV=5	HUMAN	3
281	6.45	6.45	31.21	19.13	13.76	sp|P05141|ADT2_HUMAN	ADP/ATP translocase 2 OS=Homo sapiens GN=SLC25A5 PE=1 SV=7	HUMAN	3
281	0	6.45	19.13	19.13	13.76	sp|P12236|ADT3_HUMAN	ADP/ATP translocase 3 OS=Homo sapiens GN=SLC25A6 PE=1 SV=4	HUMAN	3
281	0	6.09	21.48	16.44	13.76	sp|P12235|ADT1_HUMAN	ADP/ATP translocase 1 OS=Homo sapiens GN=SLC25A4 PE=1 SV=4	HUMAN	3
282	6.3	6.3	17.5	17.5	14.58	sp|P63162|RSMN_HUMAN	Small nuclear ribonucleoprotein-associated protein N OS=Homo sapiens GN=SNRPN PE=1 SV=1	HUMAN	3
282	0	6.3	17.5	17.5	14.58	sp|P14678|RSMB_HUMAN	Small nuclear ribonucleoprotein-associated proteins B and B' OS=Homo sapiens GN=SNRPB PE=1 SV=2	HUMAN	3
283	6.22	6.22	13.67	7.597	6.354	sp|P08238|HS90B_HUMAN	Heat shock protein HSP 90-beta OS=Homo sapiens GN=HSP90AB1 PE=1 SV=4	HUMAN	3
284	6.21	6.21	10.59	3.819	2.951	sp|P27816|MAP4_HUMAN	Microtubule-associated protein 4 OS=Homo sapiens GN=MAP4 PE=1 SV=3	HUMAN	3
286	6.12	6.12	15.26	9.517	8.006	sp|O00571|DDX3X_HUMAN	ATP-dependent RNA helicase DDX3X OS=Homo sapiens GN=DDX3X PE=1 SV=3	HUMAN	3
288	6.1	6.1	26.22	26.22	22.22	sp|P24534|EF1B_HUMAN	Elongation factor 1-beta OS=Homo sapiens GN=EEF1B2 PE=1 SV=3	HUMAN	3
289	6.09	6.09	9.343	5.01	4.333	cont_ENSEMBL:ENSBTAP00000024146	(Bos taurus) similar to alpha-2-macroglobulin isoform 1	ENSEMBL:ENSBTAP00000024146	3
291	6.06	6.06	13.21	6.706	6.706	sp|Q01650|LAT1_HUMAN	Large neutral amino acids transporter small subunit 1 OS=Homo sapiens GN=SLC7A5 PE=1 SV=2	HUMAN	3
294	6.01	6.01	7.445	1.739	1.739	sp|O75165|DJC13_HUMAN	DnaJ homolog subfamily C member 13 OS=Homo sapiens GN=DNAJC13 PE=1 SV=5	HUMAN	3
296	6	6	8.058	4.605	4.605	sp|Q9UPT8|ZC3H4_HUMAN	Zinc finger CCCH domain-containing protein 4 OS=Homo sapiens GN=ZC3H4 PE=1 SV=3	HUMAN	3
297	6	6	7.018	4.993	4.993	sp|Q15003|CND2_HUMAN	Condensin complex subunit 2 OS=Homo sapiens GN=NCAPH PE=1 SV=3	HUMAN	3
298	6	6	30.56	22.22	22.22	sp|P51148|RAB5C_HUMAN	Ras-related protein Rab-5C OS=Homo sapiens GN=RAB5C PE=1 SV=2	HUMAN	3
299	6	6	5.524	3.874	3.874	sp|P42704|LPPRC_HUMAN	Leucine-rich PPR motif-containing protein, mitochondrial OS=Homo sapiens GN=LRPPRC PE=1 SV=3	HUMAN	3
300	6	6	39.52	21.43	21.43	sp|O75638|CTAG2_HUMAN	Cancer/testis antigen 2 OS=Homo sapiens GN=CTAG2 PE=1 SV=2	HUMAN	3
301	6	6	5.569	5.569	5.569	sp|Q32MZ4|LRRF1_HUMAN	Leucine-rich repeat flightless-interacting protein 1 OS=Homo sapiens GN=LRRFIP1 PE=1 SV=2	HUMAN	3
302	6	6	24	24	24	sp|P62851|RS25_HUMAN	40S ribosomal protein S25 OS=Homo sapiens GN=RPS25 PE=1 SV=1	HUMAN	3
303	6	6	20.3	20.3	20.3	sp|P62847|RS24_HUMAN	40S ribosomal protein S24 OS=Homo sapiens GN=RPS24 PE=1 SV=1	HUMAN	3
305	6	6	10.65	10.65	10.65	sp|P35613|BASI_HUMAN	Basigin OS=Homo sapiens GN=BSG PE=1 SV=2	HUMAN	3
306	5.97	5.97	34.13	27.78	27.78	sp|P33778|H2B1B_HUMAN	Histone H2B type 1-B OS=Homo sapiens GN=HIST1H2BB PE=1 SV=2	HUMAN	3
306	0	5.96	27.78	27.78	27.78	sp|Q99880|H2B1L_HUMAN	Histone H2B type 1-L OS=Homo sapiens GN=HIST1H2BL PE=1 SV=3	HUMAN	3
306	0	5.96	27.78	27.78	27.78	sp|Q99879|H2B1M_HUMAN	Histone H2B type 1-M OS=Homo sapiens GN=HIST1H2BM PE=1 SV=3	HUMAN	3
306	0	5.96	27.78	27.78	27.78	sp|Q99877|H2B1N_HUMAN	Histone H2B type 1-N OS=Homo sapiens GN=HIST1H2BN PE=1 SV=3	HUMAN	3
306	0	5.96	27.78	27.78	27.78	sp|Q93079|H2B1H_HUMAN	Histone H2B type 1-H OS=Homo sapiens GN=HIST1H2BH PE=1 SV=3	HUMAN	3
306	0	5.96	27.78	27.78	27.78	sp|Q8N257|H2B3B_HUMAN	Histone H2B type 3-B OS=Homo sapiens GN=HIST3H2BB PE=1 SV=3	HUMAN	3
306	0	5.96	27.78	27.78	27.78	sp|Q5QNW6|H2B2F_HUMAN	Histone H2B type 2-F OS=Homo sapiens GN=HIST2H2BF PE=1 SV=3	HUMAN	3
306	0	5.96	27.78	27.78	27.78	sp|Q16778|H2B2E_HUMAN	Histone H2B type 2-E OS=Homo sapiens GN=HIST2H2BE PE=1 SV=3	HUMAN	3
306	0	5.96	27.78	27.78	27.78	sp|P62807|H2B1C_HUMAN	Histone H2B type 1-C/E/F/G/I OS=Homo sapiens GN=HIST1H2BC PE=1 SV=4	HUMAN	3
306	0	5.96	27.78	27.78	27.78	sp|P58876|H2B1D_HUMAN	Histone H2B type 1-D OS=Homo sapiens GN=HIST1H2BD PE=1 SV=2	HUMAN	3
306	0	5.96	27.78	27.78	27.78	sp|P57053|H2BFS_HUMAN	Histone H2B type F-S OS=Homo sapiens GN=H2BFS PE=1 SV=2	HUMAN	3
306	0	5.96	27.78	27.78	27.78	sp|P23527|H2B1O_HUMAN	Histone H2B type 1-O OS=Homo sapiens GN=HIST1H2BO PE=1 SV=3	HUMAN	3
306	0	5.96	27.78	27.78	27.78	sp|P06899|H2B1J_HUMAN	Histone H2B type 1-J OS=Homo sapiens GN=HIST1H2BJ PE=1 SV=3	HUMAN	3
306	0	5.96	27.78	27.78	27.78	sp|O60814|H2B1K_HUMAN	Histone H2B type 1-K OS=Homo sapiens GN=HIST1H2BK PE=1 SV=3	HUMAN	3
307	5.91	5.91	36.42	31.79	18.54	sp|P62277|RS13_HUMAN	40S ribosomal protein S13 OS=Homo sapiens GN=RPS13 PE=1 SV=2	HUMAN	3
309	5.7	5.7	14.11	11.14	11.14	sp|P13861|KAP2_HUMAN	cAMP-dependent protein kinase type II-alpha regulatory subunit OS=Homo sapiens GN=PRKAR2A PE=1 SV=2	HUMAN	3
310	5.66	5.66	6.595	0.8633	0.8633	sp|Q9Y520|PRC2C_HUMAN	Protein PRRC2C OS=Homo sapiens GN=PRRC2C PE=1 SV=4	HUMAN	3
313	5.57	5.57	12.41	4.836	4.836	sp|Q6PKG0|LARP1_HUMAN	La-related protein 1 OS=Homo sapiens GN=LARP1 PE=1 SV=2	HUMAN	3
314	5.52	5.52	42.39	42.39	41.3	sp|P61513|RL37A_HUMAN	60S ribosomal protein L37a OS=Homo sapiens GN=RPL37A PE=1 SV=2	HUMAN	3
316	5.44	5.46	35.62	34.93	34.93	sp|P32320|CDD_HUMAN	Cytidine deaminase OS=Homo sapiens GN=CDA PE=1 SV=2	HUMAN	3
317	5.44	5.44	39.81	38.83	38.83	sp|P62805|H4_HUMAN	Histone H4 OS=Homo sapiens GN=HIST1H4A PE=1 SV=2	HUMAN	3
319	5.38	5.46	8.169	8.169	7.11	sp|Q9H7D7|WDR26_HUMAN	WD repeat-containing protein 26 OS=Homo sapiens GN=WDR26 PE=1 SV=3	HUMAN	3
320	5.37	5.38	39.13	28.99	18.84	sp|P51149|RAB7A_HUMAN	Ras-related protein Rab-7a OS=Homo sapiens GN=RAB7A PE=1 SV=1	HUMAN	3
321	5.35	5.35	32.44	27.86	22.14	sp|Q9Y657|SPIN1_HUMAN	Spindlin-1 OS=Homo sapiens GN=SPIN1 PE=1 SV=3	HUMAN	3
323	5.16	5.16	12.09	3.169	2.948	sp|Q86UP2|KTN1_HUMAN	Kinectin OS=Homo sapiens GN=KTN1 PE=1 SV=1	HUMAN	3
324	5.06	5.06	10.88	8.203	6.452	sp|O00268|TAF4_HUMAN	Transcription initiation factor TFIID subunit 4 OS=Homo sapiens GN=TAF4 PE=1 SV=2	HUMAN	3
325	5.05	5.05	26.71	26.71	26.09	sp|O75947|ATP5H_HUMAN	ATP synthase subunit d, mitochondrial OS=Homo sapiens GN=ATP5H PE=1 SV=3	HUMAN	3
326	0	5	7.901	7.901	7.901	cont_H-INV:HIT000292931	Tax_Id=9606 Gene_Symbol=- Similar to Keratin, type II cytoskeletal 8	H-INV:HIT000292931	3
327	4.99	4.99	18.81	14.82	10.18	sp|Q9NR50|EI2BG_HUMAN	Translation initiation factor eIF-2B subunit gamma OS=Homo sapiens GN=EIF2B3 PE=1 SV=1	HUMAN	3
328	4.88	4.88	18.86	4.603	4.603	sp|Q12965|MYO1E_HUMAN	Unconventional myosin-Ie OS=Homo sapiens GN=MYO1E PE=1 SV=2	HUMAN	3
329	4.83	6.82	21.16	15.81	9.767	sp|P05783|K1C18_HUMAN	Keratin, type I cytoskeletal 18 OS=Homo sapiens GN=KRT18 PE=1 SV=2	HUMAN	3
330	4.79	4.79	18.27	14.03	7.015	sp|O95831|AIFM1_HUMAN	Apoptosis-inducing factor 1, mitochondrial OS=Homo sapiens GN=AIFM1 PE=1 SV=1	HUMAN	3
331	4.78	4.78	8.047	6.332	5.541	sp|Q12797|ASPH_HUMAN	Aspartyl/asparaginyl beta-hydroxylase OS=Homo sapiens GN=ASPH PE=1 SV=3	HUMAN	3
334	4.74	4.74	28.49	28.49	28.49	sp|Q14011|CIRBP_HUMAN	Cold-inducible RNA-binding protein OS=Homo sapiens GN=CIRBP PE=1 SV=1	HUMAN	3
335	4.71	4.71	72.46	60.87	60.87	sp|P62857|RS28_HUMAN	40S ribosomal protein S28 OS=Homo sapiens GN=RPS28 PE=1 SV=1	HUMAN	3
336	4.67	4.67	16.06	14.05	11.68	sp|O15371|EIF3D_HUMAN	Eukaryotic translation initiation factor 3 subunit D OS=Homo sapiens GN=EIF3D PE=1 SV=1	HUMAN	3
337	4.66	4.66	4.13	1.56	1.56	sp|O15027|SC16A_HUMAN	Protein transport protein Sec16A OS=Homo sapiens GN=SEC16A PE=1 SV=3	HUMAN	3
338	4.66	4.66	14.04	7.692	5	sp|Q16875|F263_HUMAN	6-phosphofructo-2-kinase/fructose-2,6-bisphosphatase 3 OS=Homo sapiens GN=PFKFB3 PE=1 SV=1	HUMAN	3
339	4.64	4.64	32.96	32.96	32.96	sp|O60888|CUTA_HUMAN	Protein CutA OS=Homo sapiens GN=CUTA PE=1 SV=2	HUMAN	3
340	4.61	4.61	24.55	13.39	13.39	sp|P30041|PRDX6_HUMAN	Peroxiredoxin-6 OS=Homo sapiens GN=PRDX6 PE=1 SV=3	HUMAN	3
341	4.6	4.6	44.12	44.12	19.85	sp|P84243|H33_HUMAN	Histone H3.3 OS=Homo sapiens GN=H3F3A PE=1 SV=2	HUMAN	3
341	0	4.59	19.85	19.85	19.85	sp|Q71DI3|H32_HUMAN	Histone H3.2 OS=Homo sapiens GN=HIST2H3A PE=1 SV=3	HUMAN	3
341	0	4.59	19.85	19.85	19.85	sp|Q16695|H31T_HUMAN	Histone H3.1t OS=Homo sapiens GN=HIST3H3 PE=1 SV=3	HUMAN	3
341	0	4.59	19.85	19.85	19.85	sp|P68431|H31_HUMAN	Histone H3.1 OS=Homo sapiens GN=HIST1H3A PE=1 SV=2	HUMAN	3
343	4.56	4.56	8.607	8.607	8.607	sp|Q92769|HDAC2_HUMAN	Histone deacetylase 2 OS=Homo sapiens GN=HDAC2 PE=1 SV=2	HUMAN	3
348	4.44	4.44	11.66	11.66	11.66	sp|Q9UI10|EI2BD_HUMAN	Translation initiation factor eIF-2B subunit delta OS=Homo sapiens GN=EIF2B4 PE=1 SV=2	HUMAN	3
350	4.34	4.34	6.286	1.453	1.453	sp|Q9UQ35|SRRM2_HUMAN	Serine/arginine repetitive matrix protein 2 OS=Homo sapiens GN=SRRM2 PE=1 SV=2	HUMAN	3
353	4.21	4.21	17.23	11.04	7.16	sp|Q9UHI6|DDX20_HUMAN	Probable ATP-dependent RNA helicase DDX20 OS=Homo sapiens GN=DDX20 PE=1 SV=2	HUMAN	3
362	4.06	4.06	16.04	10.3	10.3	sp|P30101|PDIA3_HUMAN	Protein disulfide-isomerase A3 OS=Homo sapiens GN=PDIA3 PE=1 SV=4	HUMAN	3
371	4.01	4.01	17.47	9.14	9.14	sp|P09651|ROA1_HUMAN	Heterogeneous nuclear ribonucleoprotein A1 OS=Homo sapiens GN=HNRNPA1 PE=1 SV=5	HUMAN	3
403	3.89	3.89	15.85	15.85	15.85	sp|P84103|SRSF3_HUMAN	Serine/arginine-rich splicing factor 3 OS=Homo sapiens GN=SRSF3 PE=1 SV=1	HUMAN	3
430	3.11	4.68	6.233	4.274	3.295	sp|P78332|RBM6_HUMAN	RNA-binding protein 6 OS=Homo sapiens GN=RBM6 PE=1 SV=5	HUMAN	3
435	3.01	3.01	24.42	24.42	24.42	sp|P62306|RUXF_HUMAN	Small nuclear ribonucleoprotein F OS=Homo sapiens GN=SNRPF PE=1 SV=1	HUMAN	3
438	2.86	2.86	24.15	24.15	20.29	cont_P02663	SWISS-PROT:P02663 Alpha-S2-casein [Contains: Casocidin-1 - Bos taurus (Bovine).	P02663	3
445	2.7	2.7	33.6	33.6	33.6	sp|Q9Y3B4|SF3B6_HUMAN	Splicing factor 3B subunit 6 OS=Homo sapiens GN=SF3B6 PE=1 SV=1	HUMAN	3
447	2.66	2.66	24.59	15.98	15.98	sp|Q9Y224|CN166_HUMAN	UPF0568 protein C14orf166 OS=Homo sapiens GN=C14orf166 PE=1 SV=1	HUMAN	3
473	2.06	6.09	26.83	22.93	22.93	sp|P62820|RAB1A_HUMAN	Ras-related protein Rab-1A OS=Homo sapiens GN=RAB1A PE=1 SV=3	HUMAN	3
498	2	6	10.48	2.126	2.126	sp|P35580|MYH10_HUMAN	Myosin-10 OS=Homo sapiens GN=MYH10 PE=1 SV=3	HUMAN	3
625	1.42	1.42	12.78	5.792	5.792	sp|P46060|RAGP1_HUMAN	Ran GTPase-activating protein 1 OS=Homo sapiens GN=RANGAP1 PE=1 SV=1	HUMAN	3
283	0	4.18	8.743	5.328	4.098	sp|P07900|HS90A_HUMAN	Heat shock protein HSP 90-alpha OS=Homo sapiens GN=HSP90AA1 PE=1 SV=5	HUMAN	2
322	5.21	5.21	10.07	6.58	2.891	sp|Q9HCE1|MOV10_HUMAN	Putative helicase MOV-10 OS=Homo sapiens GN=MOV10 PE=1 SV=2	HUMAN	2
341	0	2.67	11.85	11.85	11.85	sp|Q6NXT2|H3C_HUMAN	Histone H3.3C OS=Homo sapiens GN=H3F3C PE=1 SV=3	HUMAN	2
342	4.59	4.59	32.82	32.82	28.21	sp|O00264|PGRC1_HUMAN	Membrane-associated progesterone receptor component 1 OS=Homo sapiens GN=PGRMC1 PE=1 SV=3	HUMAN	2
343	0	2.35	5.187	5.187	5.187	sp|Q13547|HDAC1_HUMAN	Histone deacetylase 1 OS=Homo sapiens GN=HDAC1 PE=1 SV=1	HUMAN	2
344	4.55	4.55	18.92	13.24	8.784	sp|Q92499|DDX1_HUMAN	ATP-dependent RNA helicase DDX1 OS=Homo sapiens GN=DDX1 PE=1 SV=2	HUMAN	2
345	4.53	4.53	54.29	54.29	45.71	sp|P10599|THIO_HUMAN	Thioredoxin OS=Homo sapiens GN=TXN PE=1 SV=3	HUMAN	2
346	4.48	4.48	30.34	30.34	30.34	sp|Q96FJ2|DYL2_HUMAN	Dynein light chain 2, cytoplasmic OS=Homo sapiens GN=DYNLL2 PE=1 SV=1	HUMAN	2
346	0	4.48	30.34	30.34	30.34	sp|P63167|DYL1_HUMAN	Dynein light chain 1, cytoplasmic OS=Homo sapiens GN=DYNLL1 PE=1 SV=1	HUMAN	2
347	4.45	4.45	10.21	10.21	7.708	sp|Q96EY1|DNJA3_HUMAN	DnaJ homolog subfamily A member 3, mitochondrial OS=Homo sapiens GN=DNAJA3 PE=1 SV=2	HUMAN	2
349	4.37	4.37	44.72	22.11	11.06	cont_P02662	SWISS-PROT:P02662 Alpha-S1-casein - Bos taurus (Bovine).	P02662	2
351	4.3	4.3	6.126	5.171	2.307	sp|P32004|L1CAM_HUMAN	Neural cell adhesion molecule L1 OS=Homo sapiens GN=L1CAM PE=1 SV=2	HUMAN	2
352	4.23	4.23	6.601	3.842	2.759	sp|Q9BPX3|CND3_HUMAN	Condensin complex subunit 3 OS=Homo sapiens GN=NCAPG PE=1 SV=1	HUMAN	2
354	4.2	4.2	14.35	5.476	2.519	sp|Q99613|EIF3C_HUMAN	Eukaryotic translation initiation factor 3 subunit C OS=Homo sapiens GN=EIF3C PE=1 SV=1	HUMAN	2
354	0	4.11	12.36	3.501	2.516	sp|B5ME19|EIFCL_HUMAN	Eukaryotic translation initiation factor 3 subunit C-like protein OS=Homo sapiens GN=EIF3CL PE=3 SV=1	HUMAN	2
355	4.18	4.18	25.45	25.45	25.45	sp|Q7RTV0|PHF5A_HUMAN	PHD finger-like domain-containing protein 5A OS=Homo sapiens GN=PHF5A PE=1 SV=1	HUMAN	2
356	4.15	4.15	6.176	1.888	1.613	sp|Q8IWZ3|ANKH1_HUMAN	Ankyrin repeat and KH domain-containing protein 1 OS=Homo sapiens GN=ANKHD1 PE=1 SV=1	HUMAN	2
357	4.15	4.15	15.09	14.74	9.825	sp|P06753|TPM3_HUMAN	Tropomyosin alpha-3 chain OS=Homo sapiens GN=TPM3 PE=1 SV=2	HUMAN	2
358	4.15	4.15	10.43	6.435	4.348	sp|O95817|BAG3_HUMAN	BAG family molecular chaperone regulator 3 OS=Homo sapiens GN=BAG3 PE=1 SV=3	HUMAN	2
359	4.13	4.13	10.47	2.441	1.732	sp|Q08211|DHX9_HUMAN	ATP-dependent RNA helicase A OS=Homo sapiens GN=DHX9 PE=1 SV=4	HUMAN	2
360	4.09	4.09	24.24	11.62	11.62	sp|P52815|RM12_HUMAN	39S ribosomal protein L12, mitochondrial OS=Homo sapiens GN=MRPL12 PE=1 SV=2	HUMAN	2
361	4.08	4.08	4.494	3.043	1.639	sp|O75643|U520_HUMAN	U5 small nuclear ribonucleoprotein 200 kDa helicase OS=Homo sapiens GN=SNRNP200 PE=1 SV=2	HUMAN	2
363	4.05	4.05	13.85	9.586	9.586	sp|Q8NE71|ABCF1_HUMAN	ATP-binding cassette sub-family F member 1 OS=Homo sapiens GN=ABCF1 PE=1 SV=2	HUMAN	2
364	4.05	4.05	14.61	10.06	10.06	sp|Q9NZ01|TECR_HUMAN	Very-long-chain enoyl-CoA reductase OS=Homo sapiens GN=TECR PE=1 SV=1	HUMAN	2
365	4.05	4.05	26.15	13.85	13.85	sp|Q3MHD2|LSM12_HUMAN	Protein LSM12 homolog OS=Homo sapiens GN=LSM12 PE=1 SV=2	HUMAN	2
366	4.04	4.04	11.11	6.332	6.332	sp|Q13724|MOGS_HUMAN	Mannosyl-oligosaccharide glucosidase OS=Homo sapiens GN=MOGS PE=1 SV=5	HUMAN	2
367	4.04	4.04	23.13	11.87	11.87	sp|Q13155|AIMP2_HUMAN	Aminoacyl tRNA synthase complex-interacting multifunctional protein 2 OS=Homo sapiens GN=AIMP2 PE=1 SV=2	HUMAN	2
368	4.04	4.04	10.63	5.153	5.153	sp|P51114|FXR1_HUMAN	Fragile X mental retardation syndrome-related protein 1 OS=Homo sapiens GN=FXR1 PE=1 SV=3	HUMAN	2
369	4.02	4.02	8.342	3.513	3.513	sp|Q96AV8|E2F7_HUMAN	Transcription factor E2F7 OS=Homo sapiens GN=E2F7 PE=1 SV=3	HUMAN	2
372	4.01	4.01	7.8	7.2	7.2	sp|P53985|MOT1_HUMAN	Monocarboxylate transporter 1 OS=Homo sapiens GN=SLC16A1 PE=1 SV=3	HUMAN	2
374	4	4	41.23	15.79	15.79	sp|Q9NWU2|GID8_HUMAN	Glucose-induced degradation protein 8 homolog OS=Homo sapiens GN=GID8 PE=1 SV=1	HUMAN	2
375	4	4	14.61	6.173	6.173	sp|Q96CU9|FXRD1_HUMAN	FAD-dependent oxidoreductase domain-containing protein 1 OS=Homo sapiens GN=FOXRED1 PE=1 SV=2	HUMAN	2
376	4	4	7.173	2.998	2.998	sp|P43246|MSH2_HUMAN	DNA mismatch repair protein Msh2 OS=Homo sapiens GN=MSH2 PE=1 SV=1	HUMAN	2
377	4	4	18.25	8.929	8.929	sp|Q15750|TAB1_HUMAN	TGF-beta-activated kinase 1 and MAP3K7-binding protein 1 OS=Homo sapiens GN=TAB1 PE=1 SV=1	HUMAN	2
378	4	4	12.18	6.723	6.723	sp|Q15654|TRIP6_HUMAN	Thyroid receptor-interacting protein 6 OS=Homo sapiens GN=TRIP6 PE=1 SV=3	HUMAN	2
379	4	4	47.35	23.27	23.27	sp|P56537|IF6_HUMAN	Eukaryotic translation initiation factor 6 OS=Homo sapiens GN=EIF6 PE=1 SV=1	HUMAN	2
380	4	4	20.7	8.984	8.984	sp|P30048|PRDX3_HUMAN	Thioredoxin-dependent peroxide reductase, mitochondrial OS=Homo sapiens GN=PRDX3 PE=1 SV=3	HUMAN	2
381	4	4	13.57	4.523	4.523	cont_Q1RMK2	TREMBL:Q1RMK2 (Bos taurus) IGHM protein	Q1RMK2	2
382	4	4	12.54	7.921	7.921	sp|Q9UBR2|CATZ_HUMAN	Cathepsin Z OS=Homo sapiens GN=CTSZ PE=1 SV=1	HUMAN	2
383	4	4	17.36	6.792	6.792	sp|Q14498|RBM39_HUMAN	RNA-binding protein 39 OS=Homo sapiens GN=RBM39 PE=1 SV=2	HUMAN	2
384	4	4	18.44	14.89	14.89	sp|Q07021|C1QBP_HUMAN	Complement component 1 Q subcomponent-binding protein, mitochondrial OS=Homo sapiens GN=C1QBP PE=1 SV=1	HUMAN	2
385	4	4	14.29	14.29	14.29	sp|P07919|QCR6_HUMAN	Cytochrome b-c1 complex subunit 6, mitochondrial OS=Homo sapiens GN=UQCRH PE=1 SV=2	HUMAN	2
386	4	4	16.83	10.16	10.16	sp|P05198|IF2A_HUMAN	Eukaryotic translation initiation factor 2 subunit 1 OS=Homo sapiens GN=EIF2S1 PE=1 SV=3	HUMAN	2
387	4	4	50	25	25	sp|P01605|KV113_HUMAN	Ig kappa chain V-I region Lay OS=Homo sapiens PE=1 SV=1	HUMAN	2
388	4	4	14.76	8.735	8.735	sp|P00338|LDHA_HUMAN	L-lactate dehydrogenase A chain OS=Homo sapiens GN=LDHA PE=1 SV=2	HUMAN	2
389	4	4	9.091	8.485	8.485	sp|O95218|ZRAB2_HUMAN	Zinc finger Ran-binding domain-containing protein 2 OS=Homo sapiens GN=ZRANB2 PE=1 SV=2	HUMAN	2
390	4	4	4.593	4.593	4.593	sp|Q9Y4F1|FARP1_HUMAN	FERM, RhoGEF and pleckstrin domain-containing protein 1 OS=Homo sapiens GN=FARP1 PE=1 SV=1	HUMAN	2
391	4	4	16.77	16.77	16.77	sp|Q8WXD5|GEMI6_HUMAN	Gem-associated protein 6 OS=Homo sapiens GN=GEMIN6 PE=1 SV=1	HUMAN	2
392	4	4	5.42	5.42	5.42	sp|Q15942|ZYX_HUMAN	Zyxin OS=Homo sapiens GN=ZYX PE=1 SV=1	HUMAN	2
393	4	4	29.35	29.35	29.35	sp|P62304|RUXE_HUMAN	Small nuclear ribonucleoprotein E OS=Homo sapiens GN=SNRPE PE=1 SV=1	HUMAN	2
394	4	4	8.696	8.696	8.696	sp|P55735|SEC13_HUMAN	Protein SEC13 homolog OS=Homo sapiens GN=SEC13 PE=1 SV=3	HUMAN	2
395	4	4	5.904	5.904	5.904	sp|P43003|EAA1_HUMAN	Excitatory amino acid transporter 1 OS=Homo sapiens GN=SLC1A3 PE=1 SV=1	HUMAN	2
396	4	4	33.33	33.33	33.33	sp|P09382|LEG1_HUMAN	Galectin-1 OS=Homo sapiens GN=LGALS1 PE=1 SV=2	HUMAN	2
397	4	4	56.14	56.14	56.14	sp|P05386|RLA1_HUMAN	60S acidic ribosomal protein P1 OS=Homo sapiens GN=RPLP1 PE=1 SV=1	HUMAN	2
398	4	4	11.16	11.16	11.16	sp|O75396|SC22B_HUMAN	Vesicle-trafficking protein SEC22b OS=Homo sapiens GN=SEC22B PE=1 SV=4	HUMAN	2
399	3.97	3.97	18.5	6.74	6.74	sp|Q13409|DC1I2_HUMAN	Cytoplasmic dynein 1 intermediate chain 2 OS=Homo sapiens GN=DYNC1I2 PE=1 SV=3	HUMAN	2
400	3.95	3.95	20.12	20.12	14.2	cont_P02668	SWISS-PROT:P02668 Kappa-casein [Contains: Casoxin C; Casoxin 6; Casoxin A; Casoxin B; Casoplatelin] - Bos taurus (Bovine).	Contains: Casoxin C; Casoxin 6; Casoxin A; Casoxin B; Casoplatelin	2
401	3.93	3.93	5.836	2.719	1.79	sp|Q8TEQ6|GEMI5_HUMAN	Gem-associated protein 5 OS=Homo sapiens GN=GEMIN5 PE=1 SV=3	HUMAN	2
405	3.87	3.87	14.63	8.597	6.486	sp|Q9NX95|SYBU_HUMAN	Syntabulin OS=Homo sapiens GN=SYBU PE=1 SV=2	HUMAN	2
406	3.83	3.87	6.538	3.566	3.566	sp|P51116|FXR2_HUMAN	Fragile X mental retardation syndrome-related protein 2 OS=Homo sapiens GN=FXR2 PE=1 SV=2	HUMAN	2
407	3.81	3.81	6.29	1.123	1.123	sp|Q92616|GCN1L_HUMAN	Translational activator GCN1 OS=Homo sapiens GN=GCN1L1 PE=1 SV=6	HUMAN	2
408	3.73	3.73	7.527	7.527	5.197	sp|O00592|PODXL_HUMAN	Podocalyxin OS=Homo sapiens GN=PODXL PE=1 SV=2	HUMAN	2
409	3.66	3.66	5.897	5.897	5.897	sp|Q6NZI2|PTRF_HUMAN	Polymerase I and transcript release factor OS=Homo sapiens GN=PTRF PE=1 SV=1	HUMAN	2
411	3.6	3.6	8.761	2.131	2.131	sp|Q5JPE7|NOMO2_HUMAN	Nodal modulator 2 OS=Homo sapiens GN=NOMO2 PE=1 SV=1	HUMAN	2
411	0	3.6	9.083	2.209	2.209	sp|P69849|NOMO3_HUMAN	Nodal modulator 3 OS=Homo sapiens GN=NOMO3 PE=2 SV=2	HUMAN	2
411	0	3.6	5.646	2.209	2.209	sp|Q15155|NOMO1_HUMAN	Nodal modulator 1 OS=Homo sapiens GN=NOMO1 PE=1 SV=5	HUMAN	2
415	3.39	3.39	7.804	5.626	5.626	sp|Q16630|CPSF6_HUMAN	Cleavage and polyadenylation specificity factor subunit 6 OS=Homo sapiens GN=CPSF6 PE=1 SV=2	HUMAN	2
416	3.37	3.37	13.18	8.14	8.14	sp|O95721|SNP29_HUMAN	Synaptosomal-associated protein 29 OS=Homo sapiens GN=SNAP29 PE=1 SV=1	HUMAN	2
417	3.34	3.34	20.86	10	10	sp|Q9Y3F4|STRAP_HUMAN	Serine-threonine kinase receptor-associated protein OS=Homo sapiens GN=STRAP PE=1 SV=1	HUMAN	2
418	3.34	3.34	12.12	6.734	6.734	sp|P06493|CDK1_HUMAN	Cyclin-dependent kinase 1 OS=Homo sapiens GN=CDK1 PE=1 SV=3	HUMAN	2
419	3.31	3.31	11.28	2.757	2.757	sp|O95347|SMC2_HUMAN	Structural maintenance of chromosomes protein 2 OS=Homo sapiens GN=SMC2 PE=1 SV=2	HUMAN	2
420	3.29	3.29	13.47	7.481	7.481	sp|Q13561|DCTN2_HUMAN	Dynactin subunit 2 OS=Homo sapiens GN=DCTN2 PE=1 SV=4	HUMAN	2
421	3.24	3.24	3.072	3.072	3.072	sp|Q86XN7|PRSR1_HUMAN	Proline and serine-rich protein 1 OS=Homo sapiens GN=PROSER1 PE=1 SV=2	HUMAN	2
422	3.19	3.19	17.26	17.26	4.563	sp|Q9UMS4|PRP19_HUMAN	Pre-mRNA-processing factor 19 OS=Homo sapiens GN=PRPF19 PE=1 SV=1	HUMAN	2
423	3.18	3.18	10.82	3.667	3.667	sp|Q9NZB2|F120A_HUMAN	Constitutive coactivator of PPAR-gamma-like protein 1 OS=Homo sapiens GN=FAM120A PE=1 SV=2	HUMAN	2
424	3.17	3.17	4.872	0.8879	0.576	sp|Q8TCU4|ALMS1_HUMAN	Alstrom syndrome protein 1 OS=Homo sapiens GN=ALMS1 PE=1 SV=3	HUMAN	2
425	3.17	3.17	21.3	7.519	7.519	sp|O95684|FR1OP_HUMAN	FGFR1 oncogene partner OS=Homo sapiens GN=FGFR1OP PE=1 SV=1	HUMAN	2
426	3.17	3.17	9.737	9.737	9.737	sp|Q96G23|CERS2_HUMAN	Ceramide synthase 2 OS=Homo sapiens GN=CERS2 PE=1 SV=1	HUMAN	2
427	3.15	3.17	3.076	1.862	0.9713	sp|Q04721|NOTC2_HUMAN	Neurogenic locus notch homolog protein 2 OS=Homo sapiens GN=NOTCH2 PE=1 SV=3	HUMAN	2
428	3.15	3.15	6.535	3.168	3.168	sp|P22102|PUR2_HUMAN	Trifunctional purine biosynthetic protein adenosine-3 OS=Homo sapiens GN=GART PE=1 SV=1	HUMAN	2
429	3.13	3.13	35.53	20.3	14.21	sp|P36969|GPX4_HUMAN	Phospholipid hydroperoxide glutathione peroxidase, mitochondrial OS=Homo sapiens GN=GPX4 PE=1 SV=3	HUMAN	2
431	3.11	3.11	25.13	14.57	14.57	sp|P37802|TAGL2_HUMAN	Transgelin-2 OS=Homo sapiens GN=TAGLN2 PE=1 SV=3	HUMAN	2
433	3.06	3.06	10.1	6.139	6.139	sp|Q9Y3I0|RTCB_HUMAN	tRNA-splicing ligase RtcB homolog OS=Homo sapiens GN=RTCB PE=1 SV=1	HUMAN	2
436	2.92	2.92	6.36	4.386	4.386	sp|P39656|OST48_HUMAN	Dolichyl-diphosphooligosaccharide--protein glycosyltransferase 48 kDa subunit OS=Homo sapiens GN=DDOST PE=1 SV=4	HUMAN	2
439	2.82	2.82	9.472	4.27	4.27	sp|Q9NTJ3|SMC4_HUMAN	Structural maintenance of chromosomes protein 4 OS=Homo sapiens GN=SMC4 PE=1 SV=2	HUMAN	2
440	2.81	2.82	24.62	12.31	12.31	sp|P08574|CY1_HUMAN	Cytochrome c1, heme protein, mitochondrial OS=Homo sapiens GN=CYC1 PE=1 SV=3	HUMAN	2
441	2.79	2.79	4.482	4.482	4.482	sp|O00303|EIF3F_HUMAN	Eukaryotic translation initiation factor 3 subunit F OS=Homo sapiens GN=EIF3F PE=1 SV=1	HUMAN	2
442	2.76	2.76	5.034	1.468	1.468	sp|Q5JRA6|MIA3_HUMAN	Melanoma inhibitory activity protein 3 OS=Homo sapiens GN=MIA3 PE=1 SV=1	HUMAN	2
444	2.73	2.73	3.443	1.721	1.721	sp|O60841|IF2P_HUMAN	Eukaryotic translation initiation factor 5B OS=Homo sapiens GN=EIF5B PE=1 SV=4	HUMAN	2
446	2.68	2.68	13.53	2.273	1.732	sp|Q9ULV0|MYO5B_HUMAN	Unconventional myosin-Vb OS=Homo sapiens GN=MYO5B PE=1 SV=3	HUMAN	2
449	2.58	2.58	9.766	9.766	9.766	sp|P24539|AT5F1_HUMAN	ATP synthase F(0) complex subunit B1, mitochondrial OS=Homo sapiens GN=ATP5F1 PE=1 SV=2	HUMAN	2
450	2.53	2.53	7.815	2.101	2.101	sp|Q9UDY2|ZO2_HUMAN	Tight junction protein ZO-2 OS=Homo sapiens GN=TJP2 PE=1 SV=2	HUMAN	2
456	2.36	2.36	8.007	2.042	2.042	sp|P53621|COPA_HUMAN	Coatomer subunit alpha OS=Homo sapiens GN=COPA PE=1 SV=2	HUMAN	2
499	2	4	7.202	2.263	2.263	sp|Q15029|U5S1_HUMAN	116 kDa U5 small nuclear ribonucleoprotein component OS=Homo sapiens GN=EFTUD2 PE=1 SV=1	HUMAN	2
500	2	4	5.6	5.6	5.6	sp|Q99733|NP1L4_HUMAN	Nucleosome assembly protein 1-like 4 OS=Homo sapiens GN=NAP1L4 PE=1 SV=1	HUMAN	2
501	2	3.8	14.65	14.65	14.65	sp|P32119|PRDX2_HUMAN	Peroxiredoxin-2 OS=Homo sapiens GN=PRDX2 PE=1 SV=5	HUMAN	2
502	2	2.87	7.032	2.503	2.503	sp|O95757|HS74L_HUMAN	Heat shock 70 kDa protein 4L OS=Homo sapiens GN=HSPA4L PE=1 SV=3	HUMAN	2
615	1.62	1.62	8.942	5.292	5.292	cont_Q3MHN2	SWISS-PROT:Q3MHN2 (Bos taurus) Complement component C9 precursor	Q3MHN2	2
656	0.96	3.12	16.61	8.487	8.487	sp|Q13162|PRDX4_HUMAN	Peroxiredoxin-4 OS=Homo sapiens GN=PRDX4 PE=1 SV=1	HUMAN	2
721	0.36	3.27	16.76	13.82	6.765	sp|Q9HAV0|GBB4_HUMAN	Guanine nucleotide-binding protein subunit beta-4 OS=Homo sapiens GN=GNB4 PE=1 SV=3	HUMAN	2
723	0.33	4.46	40.48	40.48	25	sp|Q71UM5|RS27L_HUMAN	40S ribosomal protein S27-like OS=Homo sapiens GN=RPS27L PE=1 SV=3	HUMAN	2
357	0.02	2.43	27.82	11.69	6.048	sp|P67936|TPM4_HUMAN	Tropomyosin alpha-4 chain OS=Homo sapiens GN=TPM4 PE=1 SV=3	HUMAN	1
387	0	2	28.45	7.759	7.759	sp|P04434|KV310_HUMAN	Ig kappa chain V-III region VH (Fragment) OS=Homo sapiens PE=4 SV=1	HUMAN	1
387	0	2	28.44	8.257	8.257	sp|P01624|KV306_HUMAN	Ig kappa chain V-III region POM OS=Homo sapiens PE=1 SV=1	HUMAN	1
387	0	2	6.977	6.977	6.977	sp|P04207|KV308_HUMAN	Ig kappa chain V-III region CLL OS=Homo sapiens PE=1 SV=2	HUMAN	1
388	0	2	11.14	3.614	3.614	sp|P07864|LDHC_HUMAN	L-lactate dehydrogenase C chain OS=Homo sapiens GN=LDHC PE=1 SV=4	HUMAN	1
388	0	2	4.462	4.462	4.462	sp|Q9BYZ2|LDH6B_HUMAN	L-lactate dehydrogenase A-like 6B OS=Homo sapiens GN=LDHAL6B PE=1 SV=3	HUMAN	1
388	0	2	3.614	3.614	3.614	sp|Q6ZMR3|LDH6A_HUMAN	L-lactate dehydrogenase A-like 6A OS=Homo sapiens GN=LDHAL6A PE=2 SV=1	HUMAN	1
388	0	2	3.593	3.593	3.593	sp|P07195|LDHB_HUMAN	L-lactate dehydrogenase B chain OS=Homo sapiens GN=LDHB PE=1 SV=2	HUMAN	1
418	0	1.2	11.71	0.9259	0.5291	sp|Q14004|CDK13_HUMAN	Cyclin-dependent kinase 13 OS=Homo sapiens GN=CDK13 PE=1 SV=2	HUMAN	1
418	0	1.18	10.28	1.266	1.266	sp|Q9UPZ9|ICK_HUMAN	Serine/threonine-protein kinase ICK OS=Homo sapiens GN=ICK PE=1 SV=1	HUMAN	1
418	0	1.18	12.5	1.695	1.695	sp|Q07002|CDK18_HUMAN	Cyclin-dependent kinase 18 OS=Homo sapiens GN=CDK18 PE=1 SV=3	HUMAN	1
418	0	1.18	12.05	1.53	1.53	sp|Q00537|CDK17_HUMAN	Cyclin-dependent kinase 17 OS=Homo sapiens GN=CDK17 PE=1 SV=2	HUMAN	1
418	0	1.18	5.611	0.9975	0.9975	sp|P22455|FGFR4_HUMAN	Fibroblast growth factor receptor 4 OS=Homo sapiens GN=FGFR4 PE=1 SV=2	HUMAN	1
418	0	1.18	5.293	1.512	1.512	sp|P09769|FGR_HUMAN	Tyrosine-protein kinase Fgr OS=Homo sapiens GN=FGR PE=1 SV=2	HUMAN	1
418	0	1.18	10.65	1.521	1.521	sp|P08631|HCK_HUMAN	Tyrosine-protein kinase HCK OS=Homo sapiens GN=HCK PE=1 SV=5	HUMAN	1
418	0	1.18	3.427	1.613	1.613	sp|Q00536|CDK16_HUMAN	Cyclin-dependent kinase 16 OS=Homo sapiens GN=CDK16 PE=1 SV=1	HUMAN	1
418	0	1.18	4.95	1.584	1.584	sp|P51451|BLK_HUMAN	Tyrosine-protein kinase Blk OS=Homo sapiens GN=BLK PE=1 SV=3	HUMAN	1
418	0	1.18	5.968	0.9744	0.9744	sp|P21802|FGFR2_HUMAN	Fibroblast growth factor receptor 2 OS=Homo sapiens GN=FGFR2 PE=1 SV=1	HUMAN	1
418	0	1.18	3.711	1.563	1.563	sp|P07948|LYN_HUMAN	Tyrosine-protein kinase Lyn OS=Homo sapiens GN=LYN PE=1 SV=3	HUMAN	1
418	0	1.18	4.236	1.473	1.473	sp|P07947|YES_HUMAN	Tyrosine-protein kinase Yes OS=Homo sapiens GN=YES1 PE=1 SV=3	HUMAN	1
418	0	1.18	0.5369	0.5369	0.5369	sp|Q9NYV4|CDK12_HUMAN	Cyclin-dependent kinase 12 OS=Homo sapiens GN=CDK12 PE=1 SV=2	HUMAN	1
418	0	1.18	1.839	1.839	1.839	sp|Q96Q40|CDK15_HUMAN	Cyclin-dependent kinase 15 OS=Homo sapiens GN=CDK15 PE=1 SV=2	HUMAN	1
418	0	1.18	2.312	2.312	2.312	sp|Q8IZL9|CDK20_HUMAN	Cyclin-dependent kinase 20 OS=Homo sapiens GN=CDK20 PE=1 SV=1	HUMAN	1
418	0	1.18	2.74	2.74	2.74	sp|Q00535|CDK5_HUMAN	Cyclin-dependent kinase 5 OS=Homo sapiens GN=CDK5 PE=1 SV=3	HUMAN	1
418	0	1.18	2.454	2.454	2.454	sp|Q00534|CDK6_HUMAN	Cyclin-dependent kinase 6 OS=Homo sapiens GN=CDK6 PE=1 SV=1	HUMAN	1
418	0	1.18	2.623	2.623	2.623	sp|Q00526|CDK3_HUMAN	Cyclin-dependent kinase 3 OS=Homo sapiens GN=CDK3 PE=1 SV=1	HUMAN	1
418	0	1.18	2.151	2.151	2.151	sp|P50750|CDK9_HUMAN	Cyclin-dependent kinase 9 OS=Homo sapiens GN=CDK9 PE=1 SV=3	HUMAN	1
418	0	1.18	2.685	2.685	2.685	sp|P24941|CDK2_HUMAN	Cyclin-dependent kinase 2 OS=Homo sapiens GN=CDK2 PE=1 SV=2	HUMAN	1
418	0	1.18	0.9926	0.9926	0.9926	sp|P22607|FGFR3_HUMAN	Fibroblast growth factor receptor 3 OS=Homo sapiens GN=FGFR3 PE=1 SV=1	HUMAN	1
418	0	1.18	1.284	1.284	1.284	sp|P20794|MAK_HUMAN	Serine/threonine-protein kinase MAK OS=Homo sapiens GN=MAK PE=1 SV=2	HUMAN	1
418	0	1.18	2.64	2.64	2.64	sp|P11802|CDK4_HUMAN	Cyclin-dependent kinase 4 OS=Homo sapiens GN=CDK4 PE=1 SV=2	HUMAN	1
418	0	1.18	0.9732	0.9732	0.9732	sp|P11362|FGFR1_HUMAN	Fibroblast growth factor receptor 1 OS=Homo sapiens GN=FGFR1 PE=1 SV=3	HUMAN	1
418	0	1.18	1.49	1.49	1.49	sp|P06241|FYN_HUMAN	Tyrosine-protein kinase Fyn OS=Homo sapiens GN=FYN PE=1 SV=3	HUMAN	1
418	0	1.18	1.572	1.572	1.572	sp|P06239|LCK_HUMAN	Tyrosine-protein kinase Lck OS=Homo sapiens GN=LCK PE=1 SV=6	HUMAN	1
418	0	1.18	1.706	1.706	1.706	sp|O94921|CDK14_HUMAN	Cyclin-dependent kinase 14 OS=Homo sapiens GN=CDK14 PE=1 SV=3	HUMAN	1
452	2.49	2.49	9.569	7.018	3.19	sp|Q9UHB9|SRP68_HUMAN	Signal recognition particle subunit SRP68 OS=Homo sapiens GN=SRP68 PE=1 SV=2	HUMAN	1
453	2.44	2.44	13.31	13.31	9.215	sp|Q13868|EXOS2_HUMAN	Exosome complex component RRP4 OS=Homo sapiens GN=EXOSC2 PE=1 SV=2	HUMAN	1
454	2.41	2.41	6.149	2.196	0.9517	sp|Q8IY17|PLPL6_HUMAN	Neuropathy target esterase OS=Homo sapiens GN=PNPLA6 PE=1 SV=2	HUMAN	1
455	2.41	2.41	19.12	7.834	3.456	sp|P06733|ENOA_HUMAN	Alpha-enolase OS=Homo sapiens GN=ENO1 PE=1 SV=2	HUMAN	1
455	0	2.03	8.525	3.456	3.456	sp|P13929|ENOB_HUMAN	Beta-enolase OS=Homo sapiens GN=ENO3 PE=1 SV=5	HUMAN	1
457	2.35	2.35	17.26	5.238	1.786	sp|P34932|HSP74_HUMAN	Heat shock 70 kDa protein 4 OS=Homo sapiens GN=HSPA4 PE=1 SV=4	HUMAN	1
458	2.34	2.34	15.44	7.389	4.926	sp|P12956|XRCC6_HUMAN	X-ray repair cross-complementing protein 6 OS=Homo sapiens GN=XRCC6 PE=1 SV=2	HUMAN	1
459	2.3	2.3	26.74	26.74	17.44	sp|Q9BWJ5|SF3B5_HUMAN	Splicing factor 3B subunit 5 OS=Homo sapiens GN=SF3B5 PE=1 SV=1	HUMAN	1
460	2.29	2.29	7.061	4.433	2.463	sp|P02768|ALBU_HUMAN	Serum albumin OS=Homo sapiens GN=ALB PE=1 SV=2	HUMAN	1
461	2.24	2.24	13.81	7.735	3.315	sp|Q00325|MPCP_HUMAN	Phosphate carrier protein, mitochondrial OS=Homo sapiens GN=SLC25A3 PE=1 SV=2	HUMAN	1
462	2.22	2.22	8.394	0.9471	0.5166	sp|Q14204|DYHC1_HUMAN	Cytoplasmic dynein 1 heavy chain 1 OS=Homo sapiens GN=DYNC1H1 PE=1 SV=5	HUMAN	1
463	2.18	2.18	9.647	9.647	4.941	sp|P22234|PUR6_HUMAN	Multifunctional protein ADE2 OS=Homo sapiens GN=PAICS PE=1 SV=3	HUMAN	1
464	2.15	2.15	13.4	13.4	8.247	sp|Q15024|EXOS7_HUMAN	Exosome complex component RRP42 OS=Homo sapiens GN=EXOSC7 PE=1 SV=3	HUMAN	1
465	2.12	2.12	8.925	4.868	2.535	sp|Q92974|ARHG2_HUMAN	Rho guanine nucleotide exchange factor 2 OS=Homo sapiens GN=ARHGEF2 PE=1 SV=4	HUMAN	1
466	2.11	2.11	7.925	1.865	1.865	sp|Q92598|HS105_HUMAN	Heat shock protein 105 kDa OS=Homo sapiens GN=HSPH1 PE=1 SV=1	HUMAN	1
467	2.09	2.09	7.756	7.756	3.324	sp|Q99873|ANM1_HUMAN	Protein arginine N-methyltransferase 1 OS=Homo sapiens GN=PRMT1 PE=1 SV=2	HUMAN	1
468	2.08	2.12	6.89	6.89	2.756	sp|Q9Y285|SYFA_HUMAN	Phenylalanine--tRNA ligase alpha subunit OS=Homo sapiens GN=FARSA PE=1 SV=3	HUMAN	1
469	2.07	2.07	4.753	2.064	0.8755	sp|Q04637|IF4G1_HUMAN	Eukaryotic translation initiation factor 4 gamma 1 OS=Homo sapiens GN=EIF4G1 PE=1 SV=4	HUMAN	1
470	2.07	2.07	18.32	11.58	5.474	sp|P26368|U2AF2_HUMAN	Splicing factor U2AF 65 kDa subunit OS=Homo sapiens GN=U2AF2 PE=1 SV=4	HUMAN	1
471	2.07	2.07	19.14	19.14	15.79	cont_P02666	SWISS-PROT:P02666 Beta-casein - Bos taurus (Bovine).	P02666	1
474	2.06	2.06	6.739	3.235	1.617	sp|P16070|CD44_HUMAN	CD44 antigen OS=Homo sapiens GN=CD44 PE=1 SV=3	HUMAN	1
475	2.06	2.06	11.51	11.51	3.357	sp|Q9HCU5|PREB_HUMAN	Prolactin regulatory element-binding protein OS=Homo sapiens GN=PREB PE=1 SV=2	HUMAN	1
476	2.05	2.05	10.71	0.9601	0.9601	sp|Q13464|ROCK1_HUMAN	Rho-associated protein kinase 1 OS=Homo sapiens GN=ROCK1 PE=1 SV=1	HUMAN	1
476	0	2	6.34	0.9366	0.9366	sp|O75116|ROCK2_HUMAN	Rho-associated protein kinase 2 OS=Homo sapiens GN=ROCK2 PE=1 SV=4	HUMAN	1
477	2.05	2.05	11.57	1.909	0.8729	sp|Q9UPQ9|TNR6B_HUMAN	Trinucleotide repeat-containing gene 6B protein OS=Homo sapiens GN=TNRC6B PE=1 SV=4	HUMAN	1
478	2.05	2.05	9.684	7.789	6.316	sp|Q9UBB4|ATX10_HUMAN	Ataxin-10 OS=Homo sapiens GN=ATXN10 PE=1 SV=1	HUMAN	1
479	2.05	2.05	6.196	2.017	2.017	sp|P42166|LAP2A_HUMAN	Lamina-associated polypeptide 2, isoform alpha OS=Homo sapiens GN=TMPO PE=1 SV=2	HUMAN	1
479	0	2.03	10.13	3.084	3.084	sp|P42167|LAP2B_HUMAN	Lamina-associated polypeptide 2, isoforms beta/gamma OS=Homo sapiens GN=TMPO PE=1 SV=2	HUMAN	1
480	2.05	2.05	12.07	3.13	3.13	sp|O76094|SRP72_HUMAN	Signal recognition particle subunit SRP72 OS=Homo sapiens GN=SRP72 PE=1 SV=3	HUMAN	1
481	2.04	2.04	10.33	3.819	3.819	sp|Q6NZY4|ZCHC8_HUMAN	Zinc finger CCHC domain-containing protein 8 OS=Homo sapiens GN=ZCCHC8 PE=1 SV=2	HUMAN	1
482	2.04	2.04	4.25	2.479	2.479	sp|P43243|MATR3_HUMAN	Matrin-3 OS=Homo sapiens GN=MATR3 PE=1 SV=2	HUMAN	1
483	2.03	2.04	5.62	0.8468	0.8468	sp|Q6Y7W6|PERQ2_HUMAN	PERQ amino acid-rich with GYF domain-containing protein 2 OS=Homo sapiens GN=GIGYF2 PE=1 SV=1	HUMAN	1
484	2.03	2.03	11.87	1.63	1.63	sp|Q9UKV8|AGO2_HUMAN	Protein argonaute-2 OS=Homo sapiens GN=AGO2 PE=1 SV=3	HUMAN	1
485	2.03	2.03	11.86	5.273	5.273	sp|P14618|KPYM_HUMAN	Pyruvate kinase PKM OS=Homo sapiens GN=PKM PE=1 SV=4	HUMAN	1
486	2.03	2.03	17.18	2.308	2.308	sp|O43815|STRN_HUMAN	Striatin OS=Homo sapiens GN=STRN PE=1 SV=4	HUMAN	1
487	2.03	2.03	28.57	14.29	14.29	sp|P62273|RS29_HUMAN	40S ribosomal protein S29 OS=Homo sapiens GN=RPS29 PE=1 SV=2	HUMAN	1
488	2.02	2.02	11.84	2.24	2.24	sp|Q14677|EPN4_HUMAN	Clathrin interactor 1 OS=Homo sapiens GN=CLINT1 PE=1 SV=1	HUMAN	1
489	2.02	2.02	24.8	15.04	9.35	sp|P51572|BAP31_HUMAN	B-cell receptor-associated protein 31 OS=Homo sapiens GN=BCAP31 PE=1 SV=3	HUMAN	1
490	2.02	2.02	5.372	0.9917	0.9917	sp|P00533|EGFR_HUMAN	Epidermal growth factor receptor OS=Homo sapiens GN=EGFR PE=1 SV=2	HUMAN	1
491	2.02	2.02	9.244	9.244	9.244	sp|P60866|RS20_HUMAN	40S ribosomal protein S20 OS=Homo sapiens GN=RPS20 PE=1 SV=1	HUMAN	1
492	2.01	2.01	4.526	0.7623	0.7623	sp|Q8NF50|DOCK8_HUMAN	Dedicator of cytokinesis protein 8 OS=Homo sapiens GN=DOCK8 PE=1 SV=3	HUMAN	1
493	2.01	2.01	6.654	1.061	1.061	sp|Q5JWF2|GNAS1_HUMAN	Guanine nucleotide-binding protein G(s) subunit alpha isoforms XLas OS=Homo sapiens GN=GNAS PE=1 SV=2	HUMAN	1
493	0	2.01	15.48	2.792	2.792	sp|P63092|GNAS2_HUMAN	Guanine nucleotide-binding protein G(s) subunit alpha isoforms short OS=Homo sapiens GN=GNAS PE=1 SV=1	HUMAN	1
493	0	2	17.51	3.107	3.107	sp|A8MTJ3|GNAT3_HUMAN	Guanine nucleotide-binding protein G(t) subunit alpha-3 OS=Homo sapiens GN=GNAT3 PE=2 SV=2	HUMAN	1
493	0	2	12.47	2.918	2.918	sp|Q14344|GNA13_HUMAN	Guanine nucleotide-binding protein subunit alpha-13 OS=Homo sapiens GN=GNA13 PE=1 SV=2	HUMAN	1
493	0	2	12	3.143	3.143	sp|P11488|GNAT1_HUMAN	Guanine nucleotide-binding protein G(t) subunit alpha-1 OS=Homo sapiens GN=GNAT1 PE=1 SV=5	HUMAN	1
493	0	2	5.774	2.887	2.887	sp|Q03113|GNA12_HUMAN	Guanine nucleotide-binding protein subunit alpha-12 OS=Homo sapiens GN=GNA12 PE=1 SV=4	HUMAN	1
493	0	2	6.037	2.887	2.887	sp|P38405|GNAL_HUMAN	Guanine nucleotide-binding protein G(olf) subunit alpha OS=Homo sapiens GN=GNAL PE=1 SV=1	HUMAN	1
493	0	2	7.627	3.107	3.107	sp|P08754|GNAI3_HUMAN	Guanine nucleotide-binding protein G(k) subunit alpha OS=Homo sapiens GN=GNAI3 PE=1 SV=3	HUMAN	1
493	0	2	3.107	3.107	3.107	sp|P63096|GNAI1_HUMAN	Guanine nucleotide-binding protein G(i) subunit alpha-1 OS=Homo sapiens GN=GNAI1 PE=1 SV=2	HUMAN	1
493	0	2	3.107	3.107	3.107	sp|P19087|GNAT2_HUMAN	Guanine nucleotide-binding protein G(t) subunit alpha-2 OS=Homo sapiens GN=GNAT2 PE=1 SV=4	HUMAN	1
493	0	2	3.107	3.107	3.107	sp|P09471|GNAO_HUMAN	Guanine nucleotide-binding protein G(o) subunit alpha OS=Homo sapiens GN=GNAO1 PE=1 SV=4	HUMAN	1
493	0	2	3.099	3.099	3.099	sp|P04899|GNAI2_HUMAN	Guanine nucleotide-binding protein G(i) subunit alpha-2 OS=Homo sapiens GN=GNAI2 PE=1 SV=3	HUMAN	1
494	2.01	2.01	7.88	1.178	1.178	sp|Q9BSJ8|ESYT1_HUMAN	Extended synaptotagmin-1 OS=Homo sapiens GN=ESYT1 PE=1 SV=1	HUMAN	1
495	2.01	2.01	12.88	3.981	3.981	sp|P24752|THIL_HUMAN	Acetyl-CoA acetyltransferase, mitochondrial OS=Homo sapiens GN=ACAT1 PE=1 SV=1	HUMAN	1
503	2	2	9.239	0.8399	0.8399	sp|Q9Y4B5|MTCL1_HUMAN	Microtubule cross-linking factor 1 OS=Homo sapiens GN=MTCL1 PE=1 SV=5	HUMAN	1
505	2	2	8.711	1.79	1.79	sp|Q9Y6A5|TACC3_HUMAN	Transforming acidic coiled-coil-containing protein 3 OS=Homo sapiens GN=TACC3 PE=1 SV=1	HUMAN	1
506	2	2	6.379	0.9259	0.9259	sp|Q9H1A4|APC1_HUMAN	Anaphase-promoting complex subunit 1 OS=Homo sapiens GN=ANAPC1 PE=1 SV=1	HUMAN	1
507	2	2	8.397	0.8482	0.8482	sp|Q92896|GSLG1_HUMAN	Golgi apparatus protein 1 OS=Homo sapiens GN=GLG1 PE=1 SV=2	HUMAN	1
508	2	2	13.19	3.148	3.148	sp|Q13438|OS9_HUMAN	Protein OS-9 OS=Homo sapiens GN=OS9 PE=1 SV=1	HUMAN	1
509	2	2	22.5	5	5	sp|P83369|LSM11_HUMAN	U7 snRNA-associated Sm-like protein LSm11 OS=Homo sapiens GN=LSM11 PE=1 SV=2	HUMAN	1
510	2	2	25.31	3.704	3.704	sp|P25686|DNJB2_HUMAN	DnaJ homolog subfamily B member 2 OS=Homo sapiens GN=DNAJB2 PE=1 SV=3	HUMAN	1
511	2	2	8.307	0.9346	0.9346	sp|Q15020|SART3_HUMAN	Squamous cell carcinoma antigen recognized by T-cells 3 OS=Homo sapiens GN=SART3 PE=1 SV=1	HUMAN	1
512	2	2	16.92	4.798	4.798	sp|Q15007|FL2D_HUMAN	Pre-mRNA-splicing regulator WTAP OS=Homo sapiens GN=WTAP PE=1 SV=2	HUMAN	1
513	2	2	8.719	2.634	2.634	sp|P53396|ACLY_HUMAN	ATP-citrate synthase OS=Homo sapiens GN=ACLY PE=1 SV=3	HUMAN	1
514	2	2	13.45	1.811	1.811	sp|P50416|CPT1A_HUMAN	Carnitine O-palmitoyltransferase 1, liver isoform OS=Homo sapiens GN=CPT1A PE=1 SV=2	HUMAN	1
515	2	2	10.02	1.821	1.821	sp|P28288|ABCD3_HUMAN	ATP-binding cassette sub-family D member 3 OS=Homo sapiens GN=ABCD3 PE=1 SV=1	HUMAN	1
517	2	2	20.29	4.571	4.571	sp|P19784|CSK22_HUMAN	Casein kinase II subunit alpha' OS=Homo sapiens GN=CSNK2A2 PE=1 SV=1	HUMAN	1
518	2	2	13.2	2.279	2.279	sp|O15084|ANR28_HUMAN	Serine/threonine-protein phosphatase 6 regulatory ankyrin repeat subunit A OS=Homo sapiens GN=ANKRD28 PE=1 SV=5	HUMAN	1
519	2	2	37.01	7.792	7.792	sp|Q9UHV9|PFD2_HUMAN	Prefoldin subunit 2 OS=Homo sapiens GN=PFDN2 PE=1 SV=1	HUMAN	1
520	2	2	6.97	0.9848	0.9848	sp|Q86TC9|MYPN_HUMAN	Myopalladin OS=Homo sapiens GN=MYPN PE=1 SV=2	HUMAN	1
521	2	2	5.711	1.865	1.865	sp|Q7L1W4|LRC8D_HUMAN	Volume-regulated anion channel subunit LRRC8D OS=Homo sapiens GN=LRRC8D PE=1 SV=1	HUMAN	1
522	2	2	7.372	1.665	1.665	sp|Q3KQU3|MA7D1_HUMAN	MAP7 domain-containing protein 1 OS=Homo sapiens GN=MAP7D1 PE=1 SV=1	HUMAN	1
523	2	2	16.88	5.882	5.882	sp|P68400|CSK21_HUMAN	Casein kinase II subunit alpha OS=Homo sapiens GN=CSNK2A1 PE=1 SV=1	HUMAN	1
523	0	2	9.207	5.882	5.882	sp|Q8NEV1|CSK23_HUMAN	Casein kinase II subunit alpha 3 OS=Homo sapiens GN=CSNK2A3 PE=1 SV=2	HUMAN	1
524	2	2	20.39	9.412	9.412	sp|P62258|1433E_HUMAN	14-3-3 protein epsilon OS=Homo sapiens GN=YWHAE PE=1 SV=1	HUMAN	1
525	2	2	16.9	7.931	7.931	sp|P30084|ECHM_HUMAN	Enoyl-CoA hydratase, mitochondrial OS=Homo sapiens GN=ECHS1 PE=1 SV=4	HUMAN	1
527	2	2	20.08	4.819	4.819	sp|P13984|T2FB_HUMAN	General transcription factor IIF subunit 2 OS=Homo sapiens GN=GTF2F2 PE=1 SV=2	HUMAN	1
528	2	2	45.11	6.767	6.767	sp|P06313|KV403_HUMAN	Ig kappa chain V-IV region JI OS=Homo sapiens PE=4 SV=1	HUMAN	1
528	0	2	49.59	7.438	7.438	sp|P06312|KV401_HUMAN	Ig kappa chain V-IV region (Fragment) OS=Homo sapiens GN=IGKV4-1 PE=4 SV=1	HUMAN	1
528	0	2	24.63	6.716	6.716	sp|P06314|KV404_HUMAN	Ig kappa chain V-IV region B17 OS=Homo sapiens PE=2 SV=1	HUMAN	1
528	0	2	28.95	7.895	7.895	sp|P01625|KV402_HUMAN	Ig kappa chain V-IV region Len OS=Homo sapiens PE=1 SV=2	HUMAN	1
529	2	2	5.157	1.42	1.42	sp|O15067|PUR4_HUMAN	Phosphoribosylformylglycinamidine synthase OS=Homo sapiens GN=PFAS PE=1 SV=4	HUMAN	1
530	2	2	11.58	5.263	5.263	sp|Q9Y3D9|RT23_HUMAN	28S ribosomal protein S23, mitochondrial OS=Homo sapiens GN=MRPS23 PE=1 SV=2	HUMAN	1
531	2	2	6.44	3.936	3.936	sp|Q9UHX1|PUF60_HUMAN	Poly(U)-binding-splicing factor PUF60 OS=Homo sapiens GN=PUF60 PE=1 SV=1	HUMAN	1
532	2	2	6.436	3.713	3.713	sp|Q9NYS7|WSB2_HUMAN	WD repeat and SOCS box-containing protein 2 OS=Homo sapiens GN=WSB2 PE=2 SV=1	HUMAN	1
533	2	2	36.36	16.16	16.16	sp|Q9C005|DPY30_HUMAN	Protein dpy-30 homolog OS=Homo sapiens GN=DPY30 PE=1 SV=1	HUMAN	1
534	2	2	15.33	10.73	10.73	sp|Q9BZX2|UCK2_HUMAN	Uridine-cytidine kinase 2 OS=Homo sapiens GN=UCK2 PE=1 SV=1	HUMAN	1
535	2	2	12.68	5.854	5.854	sp|Q9BYN8|RT26_HUMAN	28S ribosomal protein S26, mitochondrial OS=Homo sapiens GN=MRPS26 PE=1 SV=1	HUMAN	1
536	2	2	4.421	2.287	2.287	sp|Q9BW27|NUP85_HUMAN	Nuclear pore complex protein Nup85 OS=Homo sapiens GN=NUP85 PE=1 SV=1	HUMAN	1
537	2	2	10.5	5.75	5.75	sp|Q8N9N2|ASCC1_HUMAN	Activating signal cointegrator 1 complex subunit 1 OS=Homo sapiens GN=ASCC1 PE=1 SV=1	HUMAN	1
538	2	2	4.615	2.308	2.308	sp|Q8N1N4|K2C78_HUMAN	Keratin, type II cytoskeletal 78 OS=Homo sapiens GN=KRT78 PE=2 SV=2	HUMAN	1
538	0	2	4.607	2.303	2.303	cont_Q8N1N4-2	SWISS-PROT:Q8N1N4-2 Tax_Id=9606 Gene_Symbol=KRT78 Isoform 2 of Keratin, type II cytoskeletal 78	Q8N1N4-2	1
539	2	2	9.322	4.52	4.52	sp|Q15165|PON2_HUMAN	Serum paraoxonase/arylesterase 2 OS=Homo sapiens GN=PON2 PE=1 SV=3	HUMAN	1
540	2	2	9.545	5.682	5.682	sp|Q15084|PDIA6_HUMAN	Protein disulfide-isomerase A6 OS=Homo sapiens GN=PDIA6 PE=1 SV=1	HUMAN	1
541	2	2	15.14	7.571	7.571	sp|Q14257|RCN2_HUMAN	Reticulocalbin-2 OS=Homo sapiens GN=RCN2 PE=1 SV=1	HUMAN	1
542	2	2	4.167	2.885	2.885	sp|Q14145|KEAP1_HUMAN	Kelch-like ECH-associated protein 1 OS=Homo sapiens GN=KEAP1 PE=1 SV=2	HUMAN	1
543	2	2	6.479	3.38	3.38	sp|Q14103|HNRPD_HUMAN	Heterogeneous nuclear ribonucleoprotein D0 OS=Homo sapiens GN=HNRNPD PE=1 SV=1	HUMAN	1
544	2	2	7.442	6.977	6.977	sp|Q02539|H11_HUMAN	Histone H1.1 OS=Homo sapiens GN=HIST1H1A PE=1 SV=3	HUMAN	1
544	0	2	7.729	7.246	7.246	sp|P22492|H1T_HUMAN	Histone H1t OS=Homo sapiens GN=HIST1H1T PE=2 SV=4	HUMAN	1
544	0	2	7.512	7.042	7.042	sp|P16403|H12_HUMAN	Histone H1.2 OS=Homo sapiens GN=HIST1H1C PE=1 SV=2	HUMAN	1
544	0	2	7.24	6.787	6.787	sp|P16402|H13_HUMAN	Histone H1.3 OS=Homo sapiens GN=HIST1H1D PE=1 SV=2	HUMAN	1
544	0	2	7.306	6.849	6.849	sp|P10412|H14_HUMAN	Histone H1.4 OS=Homo sapiens GN=HIST1H1E PE=1 SV=2	HUMAN	1
545	2	2	7.517	4.556	4.556	sp|P55081|MFAP1_HUMAN	Microfibrillar-associated protein 1 OS=Homo sapiens GN=MFAP1 PE=1 SV=2	HUMAN	1
546	2	2	6.656	2.322	2.322	sp|P43121|MUC18_HUMAN	Cell surface glycoprotein MUC18 OS=Homo sapiens GN=MCAM PE=1 SV=2	HUMAN	1
547	2	2	6.19	3.675	3.675	sp|P35269|T2FA_HUMAN	General transcription factor IIF subunit 1 OS=Homo sapiens GN=GTF2F1 PE=1 SV=2	HUMAN	1
548	2	2	5.873	2.108	2.108	sp|P31040|SDHA_HUMAN	Succinate dehydrogenase [ubiquinone] flavoprotein subunit, mitochondrial OS=Homo sapiens GN=SDHA PE=1 SV=2	HUMAN	1
549	2	2	11.71	8.228	8.228	sp|P30519|HMOX2_HUMAN	Heme oxygenase 2 OS=Homo sapiens GN=HMOX2 PE=1 SV=2	HUMAN	1
550	2	2	29.17	5.357	5.357	sp|P30049|ATPD_HUMAN	ATP synthase subunit delta, mitochondrial OS=Homo sapiens GN=ATP5D PE=1 SV=2	HUMAN	1
551	2	2	13.47	9.796	9.796	sp|P27348|1433T_HUMAN	14-3-3 protein theta OS=Homo sapiens GN=YWHAQ PE=1 SV=1	HUMAN	1
552	2	2	17.54	5.848	5.848	sp|P19105|ML12A_HUMAN	Myosin regulatory light chain 12A OS=Homo sapiens GN=MYL12A PE=1 SV=2	HUMAN	1
552	0	2	17.44	5.814	5.814	sp|O14950|ML12B_HUMAN	Myosin regulatory light chain 12B OS=Homo sapiens GN=MYL12B PE=1 SV=2	HUMAN	1
553	2	2	5.562	1.935	1.935	sp|A2RRH5|WDR27_HUMAN	WD repeat-containing protein 27 OS=Homo sapiens GN=WDR27 PE=2 SV=3	HUMAN	1
554	2	2	4.651	4.651	4.651	sp|Q9Y676|RT18B_HUMAN	28S ribosomal protein S18b, mitochondrial OS=Homo sapiens GN=MRPS18B PE=1 SV=1	HUMAN	1
555	2	2	3.132	3.132	3.132	sp|Q9Y4P3|TBL2_HUMAN	Transducin beta-like protein 2 OS=Homo sapiens GN=TBL2 PE=1 SV=1	HUMAN	1
556	2	2	6.962	6.962	6.962	sp|Q9Y448|SKAP_HUMAN	Small kinetochore-associated protein OS=Homo sapiens GN=KNSTRN PE=1 SV=2	HUMAN	1
557	2	2	5.242	5.242	5.242	sp|Q9Y3Y2|CHTOP_HUMAN	Chromatin target of PRMT1 protein OS=Homo sapiens GN=CHTOP PE=1 SV=2	HUMAN	1
558	2	2	3.368	3.368	3.368	sp|Q9ULA0|DNPEP_HUMAN	Aspartyl aminopeptidase OS=Homo sapiens GN=DNPEP PE=1 SV=1	HUMAN	1
560	2	2	3.55	3.55	3.55	sp|Q9NYK5|RM39_HUMAN	39S ribosomal protein L39, mitochondrial OS=Homo sapiens GN=MRPL39 PE=1 SV=3	HUMAN	1
561	2	2	6.324	6.324	6.324	sp|Q9NVK5|FGOP2_HUMAN	FGFR1 oncogene partner 2 OS=Homo sapiens GN=FGFR1OP2 PE=2 SV=1	HUMAN	1
562	2	2	12.78	12.78	12.78	sp|Q9NUG6|PDRG1_HUMAN	p53 and DNA damage-regulated protein 1 OS=Homo sapiens GN=PDRG1 PE=1 SV=2	HUMAN	1
563	2	2	5.093	5.093	5.093	sp|Q9H8S9|MOB1A_HUMAN	MOB kinase activator 1A OS=Homo sapiens GN=MOB1A PE=1 SV=4	HUMAN	1
563	0	2	5.093	5.093	5.093	sp|Q7L9L4|MOB1B_HUMAN	MOB kinase activator 1B OS=Homo sapiens GN=MOB1B PE=1 SV=3	HUMAN	1
564	2	2	20.61	20.61	20.61	sp|Q9H840|GEMI7_HUMAN	Gem-associated protein 7 OS=Homo sapiens GN=GEMIN7 PE=1 SV=1	HUMAN	1
565	2	2	7.843	7.843	7.843	sp|Q9GZV4|IF5A2_HUMAN	Eukaryotic translation initiation factor 5A-2 OS=Homo sapiens GN=EIF5A2 PE=1 SV=3	HUMAN	1
565	0	2	7.792	7.792	7.792	sp|Q6IS14|IF5AL_HUMAN	Eukaryotic translation initiation factor 5A-1-like OS=Homo sapiens GN=EIF5AL1 PE=1 SV=2	HUMAN	1
565	0	2	7.792	7.792	7.792	sp|P63241|IF5A1_HUMAN	Eukaryotic translation initiation factor 5A-1 OS=Homo sapiens GN=EIF5A PE=1 SV=2	HUMAN	1
566	2	2	6.186	6.186	6.186	sp|Q9BRJ6|CG050_HUMAN	Uncharacterized protein C7orf50 OS=Homo sapiens GN=C7orf50 PE=1 SV=1	HUMAN	1
567	2	2	7.975	7.975	7.975	sp|Q9BQB6|VKOR1_HUMAN	Vitamin K epoxide reductase complex subunit 1 OS=Homo sapiens GN=VKORC1 PE=1 SV=1	HUMAN	1
568	2	2	6.369	6.369	6.369	sp|Q96GK7|FAH2A_HUMAN	Fumarylacetoacetate hydrolase domain-containing protein 2A OS=Homo sapiens GN=FAHD2A PE=1 SV=1	HUMAN	1
568	0	2	6.369	6.369	6.369	sp|Q6P2I3|FAH2B_HUMAN	Fumarylacetoacetate hydrolase domain-containing protein 2B OS=Homo sapiens GN=FAHD2B PE=2 SV=1	HUMAN	1
569	2	2	6.706	6.706	6.706	sp|Q96F63|CCD97_HUMAN	Coiled-coil domain-containing protein 97 OS=Homo sapiens GN=CCDC97 PE=1 SV=1	HUMAN	1
570	2	2	13.82	13.82	13.82	sp|Q969L4|LSM10_HUMAN	U7 snRNA-associated Sm-like protein LSm10 OS=Homo sapiens GN=LSM10 PE=1 SV=1	HUMAN	1
571	2	2	4.468	4.468	4.468	sp|Q8NFQ8|TOIP2_HUMAN	Torsin-1A-interacting protein 2 OS=Homo sapiens GN=TOR1AIP2 PE=1 SV=1	HUMAN	1
572	2	2	2.809	2.809	2.809	sp|Q8NF37|PCAT1_HUMAN	Lysophosphatidylcholine acyltransferase 1 OS=Homo sapiens GN=LPCAT1 PE=1 SV=2	HUMAN	1
573	2	2	3.989	3.989	3.989	sp|Q8NEW0|ZNT7_HUMAN	Zinc transporter 7 OS=Homo sapiens GN=SLC30A7 PE=2 SV=1	HUMAN	1
574	2	2	10.51	10.51	10.51	sp|Q86V81|THOC4_HUMAN	THO complex subunit 4 OS=Homo sapiens GN=ALYREF PE=1 SV=3	HUMAN	1
575	2	2	7.28	7.28	7.28	sp|Q7Z7H8|RM10_HUMAN	39S ribosomal protein L10, mitochondrial OS=Homo sapiens GN=MRPL10 PE=1 SV=3	HUMAN	1
576	2	2	4.962	4.962	4.962	sp|Q6PID6|TTC33_HUMAN	Tetratricopeptide repeat protein 33 OS=Homo sapiens GN=TTC33 PE=1 SV=2	HUMAN	1
577	2	2	6.529	6.529	6.529	sp|Q5BJD5|TM41B_HUMAN	Transmembrane protein 41B OS=Homo sapiens GN=TMEM41B PE=1 SV=1	HUMAN	1
578	2	2	5.556	5.556	5.556	sp|Q16543|CDC37_HUMAN	Hsp90 co-chaperone Cdc37 OS=Homo sapiens GN=CDC37 PE=1 SV=1	HUMAN	1
579	2	2	3.248	3.248	3.248	sp|Q08380|LG3BP_HUMAN	Galectin-3-binding protein OS=Homo sapiens GN=LGALS3BP PE=1 SV=1	HUMAN	1
581	2	2	10.14	10.14	10.14	sp|Q04837|SSBP_HUMAN	Single-stranded DNA-binding protein, mitochondrial OS=Homo sapiens GN=SSBP1 PE=1 SV=1	HUMAN	1
582	2	2	1.531	1.531	1.531	sp|Q01813|PFKAP_HUMAN	ATP-dependent 6-phosphofructokinase, platelet type OS=Homo sapiens GN=PFKP PE=1 SV=2	HUMAN	1
583	2	2	44.78	44.78	44.78	sp|P62875|RPAB5_HUMAN	DNA-directed RNA polymerases I, II, and III subunit RPABC5 OS=Homo sapiens GN=POLR2L PE=1 SV=1	HUMAN	1
584	2	2	17.11	17.11	17.11	sp|P62308|RUXG_HUMAN	Small nuclear ribonucleoprotein G OS=Homo sapiens GN=SNRPG PE=1 SV=1	HUMAN	1
584	0	2	17.11	17.11	17.11	sp|A8MWD9|RUXGL_HUMAN	Putative small nuclear ribonucleoprotein G-like protein 15 OS=Homo sapiens GN=SNRPGP15 PE=5 SV=2	HUMAN	1
585	2	2	4.724	4.724	4.724	sp|P50402|EMD_HUMAN	Emerin OS=Homo sapiens GN=EMD PE=1 SV=1	HUMAN	1
586	2	2	5.109	5.109	5.109	sp|P48507|GSH0_HUMAN	Glutamate--cysteine ligase regulatory subunit OS=Homo sapiens GN=GCLM PE=1 SV=1	HUMAN	1
587	2	2	2.698	2.698	2.698	sp|P28799|GRN_HUMAN	Granulins OS=Homo sapiens GN=GRN PE=1 SV=2	HUMAN	1
588	2	2	10.96	10.96	10.96	sp|P21926|CD9_HUMAN	CD9 antigen OS=Homo sapiens GN=CD9 PE=1 SV=4	HUMAN	1
589	2	2	6.452	6.452	6.452	sp|P18827|SDC1_HUMAN	Syndecan-1 OS=Homo sapiens GN=SDC1 PE=1 SV=3	HUMAN	1
590	2	2	7.826	7.826	7.826	sp|P14174|MIF_HUMAN	Macrophage migration inhibitory factor OS=Homo sapiens GN=MIF PE=1 SV=4	HUMAN	1
591	2	2	4.72	4.72	4.72	sp|P07355|ANXA2_HUMAN	Annexin A2 OS=Homo sapiens GN=ANXA2 PE=1 SV=2	HUMAN	1
591	0	2	4.72	4.72	4.72	sp|A6NMY6|AXA2L_HUMAN	Putative annexin A2-like protein OS=Homo sapiens GN=ANXA2P2 PE=5 SV=2	HUMAN	1
592	2	2	3.431	3.431	3.431	sp|P05455|LA_HUMAN	Lupus La protein OS=Homo sapiens GN=SSB PE=1 SV=2	HUMAN	1
593	2	2	5.054	5.054	5.054	sp|O95229|ZWINT_HUMAN	ZW10 interactor OS=Homo sapiens GN=ZWINT PE=1 SV=2	HUMAN	1
594	2	2	9.659	9.659	9.659	sp|O15372|EIF3H_HUMAN	Eukaryotic translation initiation factor 3 subunit H OS=Homo sapiens GN=EIF3H PE=1 SV=1	HUMAN	1
595	2	2	3.864	3.864	3.864	sp|O14763|TR10B_HUMAN	Tumor necrosis factor receptor superfamily member 10B OS=Homo sapiens GN=TNFRSF10B PE=1 SV=2	HUMAN	1
597	2	2	4.286	4.286	4.286	sp|O00217|NDUS8_HUMAN	NADH dehydrogenase [ubiquinone] iron-sulfur protein 8, mitochondrial OS=Homo sapiens GN=NDUFS8 PE=1 SV=1	HUMAN	1
598	1.96	2	7.407	3.989	3.989	sp|P17612|KAPCA_HUMAN	cAMP-dependent protein kinase catalytic subunit alpha OS=Homo sapiens GN=PRKACA PE=1 SV=2	HUMAN	1
599	1.92	1.92	7.957	2.796	2.796	sp|O15427|MOT4_HUMAN	Monocarboxylate transporter 4 OS=Homo sapiens GN=SLC16A3 PE=1 SV=1	HUMAN	1
600	1.92	1.92	1.203	1.203	1.203	sp|Q9ULF5|S39AA_HUMAN	Zinc transporter ZIP10 OS=Homo sapiens GN=SLC39A10 PE=1 SV=2	HUMAN	1
601	1.89	1.89	6.069	6.069	6.069	sp|O15160|RPAC1_HUMAN	DNA-directed RNA polymerases I and III subunit RPAC1 OS=Homo sapiens GN=POLR1C PE=1 SV=1	HUMAN	1
602	1.85	1.85	4.363	1.112	1.112	sp|Q9P2R3|ANFY1_HUMAN	Ankyrin repeat and FYVE domain-containing protein 1 OS=Homo sapiens GN=ANKFY1 PE=1 SV=2	HUMAN	1
603	1.85	1.85	3.774	3.774	3.774	sp|Q9UKS6|PACN3_HUMAN	Protein kinase C and casein kinase substrate in neurons protein 3 OS=Homo sapiens GN=PACSIN3 PE=1 SV=2	HUMAN	1
604	1.85	1.85	10.84	10.84	10.84	sp|P63220|RS21_HUMAN	40S ribosomal protein S21 OS=Homo sapiens GN=RPS21 PE=1 SV=1	HUMAN	1
605	1.82	1.82	26.99	3.374	3.374	sp|Q15717|ELAV1_HUMAN	ELAV-like protein 1 OS=Homo sapiens GN=ELAVL1 PE=1 SV=2	HUMAN	1
606	1.81	1.81	11.29	2.688	2.688	sp|Q9H0G5|NSRP1_HUMAN	Nuclear speckle splicing regulatory protein 1 OS=Homo sapiens GN=NSRP1 PE=1 SV=1	HUMAN	1
607	1.77	1.77	4.559	0.9936	0.9936	sp|Q9Y5S2|MRCKB_HUMAN	Serine/threonine-protein kinase MRCK beta OS=Homo sapiens GN=CDC42BPB PE=1 SV=2	HUMAN	1
608	1.77	1.77	8.852	3.607	3.607	sp|Q14232|EI2BA_HUMAN	Translation initiation factor eIF-2B subunit alpha OS=Homo sapiens GN=EIF2B1 PE=1 SV=1	HUMAN	1
609	1.77	1.77	10.74	10.74	10.74	sp|P62158|CALM_HUMAN	Calmodulin OS=Homo sapiens GN=CALM1 PE=1 SV=2	HUMAN	1
610	1.73	1.73	26.62	6.818	6.818	sp|O14579|COPE_HUMAN	Coatomer subunit epsilon OS=Homo sapiens GN=COPE PE=1 SV=3	HUMAN	1
611	1.7	1.7	23.08	6.509	6.509	sp|P13073|COX41_HUMAN	Cytochrome c oxidase subunit 4 isoform 1, mitochondrial OS=Homo sapiens GN=COX4I1 PE=1 SV=1	HUMAN	1
612	1.66	1.66	9.284	1.857	1.857	sp|Q8WXD0|RXFP2_HUMAN	Relaxin receptor 2 OS=Homo sapiens GN=RXFP2 PE=1 SV=1	HUMAN	1
613	1.66	1.66	2.717	2.717	2.717	sp|Q9Y2S7|PDIP2_HUMAN	Polymerase delta-interacting protein 2 OS=Homo sapiens GN=POLDIP2 PE=1 SV=1	HUMAN	1
614	1.65	1.65	3.47	1.893	1.893	sp|Q9BZE4|NOG1_HUMAN	Nucleolar GTP-binding protein 1 OS=Homo sapiens GN=GTPBP4 PE=1 SV=3	HUMAN	1
616	1.62	1.62	9.804	9.804	9.804	sp|Q9BRP8|WIBG_HUMAN	Partner of Y14 and mago OS=Homo sapiens GN=WIBG PE=1 SV=1	HUMAN	1
617	1.6	1.6	13.11	13.11	13.11	sp|P0DJI9|SAA2_HUMAN	Serum amyloid A-2 protein OS=Homo sapiens GN=SAA2 PE=1 SV=1	HUMAN	1
618	1.57	1.57	26.71	4.723	2.443	sp|P17844|DDX5_HUMAN	Probable ATP-dependent RNA helicase DDX5 OS=Homo sapiens GN=DDX5 PE=1 SV=1	HUMAN	1
619	1.57	1.57	4.18	2.632	1.393	sp|Q9ULX6|AKP8L_HUMAN	A-kinase anchor protein 8-like OS=Homo sapiens GN=AKAP8L PE=1 SV=3	HUMAN	1
620	1.57	1.57	2.348	2.348	2.348	sp|P48444|COPD_HUMAN	Coatomer subunit delta OS=Homo sapiens GN=ARCN1 PE=1 SV=1	HUMAN	1
621	1.52	1.52	34.35	6.87	6.87	sp|Q96QV6|H2A1A_HUMAN	Histone H2A type 1-A OS=Homo sapiens GN=HIST1H2AA PE=1 SV=3	HUMAN	1
621	0	1.52	6.977	6.977	6.977	sp|Q9BTM1|H2AJ_HUMAN	Histone H2A.J OS=Homo sapiens GN=H2AFJ PE=1 SV=1	HUMAN	1
621	0	1.52	7.031	7.031	7.031	sp|Q99878|H2A1J_HUMAN	Histone H2A type 1-J OS=Homo sapiens GN=HIST1H2AJ PE=1 SV=3	HUMAN	1
621	0	1.52	7.031	7.031	7.031	sp|Q96KK5|H2A1H_HUMAN	Histone H2A type 1-H OS=Homo sapiens GN=HIST1H2AH PE=1 SV=3	HUMAN	1
621	0	1.52	6.923	6.923	6.923	sp|Q93077|H2A1C_HUMAN	Histone H2A type 1-C OS=Homo sapiens GN=HIST1H2AC PE=1 SV=3	HUMAN	1
621	0	1.52	6.923	6.923	6.923	sp|Q8IUE6|H2A2B_HUMAN	Histone H2A type 2-B OS=Homo sapiens GN=HIST2H2AB PE=1 SV=3	HUMAN	1
621	0	1.52	6.923	6.923	6.923	sp|Q7L7L0|H2A3_HUMAN	Histone H2A type 3 OS=Homo sapiens GN=HIST3H2A PE=1 SV=3	HUMAN	1
621	0	1.52	7.031	7.031	7.031	sp|Q71UI9|H2AV_HUMAN	Histone H2A.V OS=Homo sapiens GN=H2AFV PE=1 SV=3	HUMAN	1
621	0	1.52	6.923	6.923	6.923	sp|Q6FI13|H2A2A_HUMAN	Histone H2A type 2-A OS=Homo sapiens GN=HIST2H2AA3 PE=1 SV=3	HUMAN	1
621	0	1.52	6.977	6.977	6.977	sp|Q16777|H2A2C_HUMAN	Histone H2A type 2-C OS=Homo sapiens GN=HIST2H2AC PE=1 SV=4	HUMAN	1
621	0	1.52	6.923	6.923	6.923	sp|P20671|H2A1D_HUMAN	Histone H2A type 1-D OS=Homo sapiens GN=HIST1H2AD PE=1 SV=2	HUMAN	1
621	0	1.52	6.294	6.294	6.294	sp|P16104|H2AX_HUMAN	Histone H2AX OS=Homo sapiens GN=H2AFX PE=1 SV=2	HUMAN	1
621	0	1.52	6.923	6.923	6.923	sp|P0C0S8|H2A1_HUMAN	Histone H2A type 1 OS=Homo sapiens GN=HIST1H2AG PE=1 SV=2	HUMAN	1
621	0	1.52	7.031	7.031	7.031	sp|P0C0S5|H2AZ_HUMAN	Histone H2A.Z OS=Homo sapiens GN=H2AFZ PE=1 SV=2	HUMAN	1
621	0	1.52	6.923	6.923	6.923	sp|P04908|H2A1B_HUMAN	Histone H2A type 1-B/E OS=Homo sapiens GN=HIST1H2AB PE=1 SV=2	HUMAN	1
622	1.51	1.51	6.965	4.312	2.156	sp|P0CW18|PRS56_HUMAN	Serine protease 56 OS=Homo sapiens GN=PRSS56 PE=1 SV=1	HUMAN	1
623	1.46	1.46	7.9	2.312	2.312	sp|Q8NCA5|FA98A_HUMAN	Protein FAM98A OS=Homo sapiens GN=FAM98A PE=1 SV=1	HUMAN	1
624	1.45	1.45	3.922	1.569	1.569	sp|P49257|LMAN1_HUMAN	Protein ERGIC-53 OS=Homo sapiens GN=LMAN1 PE=1 SV=2	HUMAN	1
626	1.4	1.4	31.86	13.27	13.27	cont_ENSEMBL:ENSBTAP00000014147	(Bos taurus) 12 kDa protein	ENSEMBL:ENSBTAP00000014147	1
627	1.38	1.38	18.6	3.719	3.719	sp|Q9NWZ8|GEMI8_HUMAN	Gem-associated protein 8 OS=Homo sapiens GN=GEMIN8 PE=1 SV=1	HUMAN	1
628	1.36	1.36	4.611	4.611	4.611	sp|O14828|SCAM3_HUMAN	Secretory carrier-associated membrane protein 3 OS=Homo sapiens GN=SCAMP3 PE=1 SV=3	HUMAN	1
629	1.33	1.33	21.05	11.4	11.4	RRRRRsp|P42830|CXCL5_HUMAN	REVERSED C-X-C motif chemokine 5 OS=Homo sapiens GN=CXCL5 PE=1 SV=1	HUMAN	1
630	1.32	1.32	3.293	1.56	1.56	sp|P26038|MOES_HUMAN	Moesin OS=Homo sapiens GN=MSN PE=1 SV=3	HUMAN	1
630	0	1.32	1.544	1.544	1.544	sp|P35241|RADI_HUMAN	Radixin OS=Homo sapiens GN=RDX PE=1 SV=1	HUMAN	1
630	0	1.32	1.536	1.536	1.536	sp|P15311|EZRI_HUMAN	Ezrin OS=Homo sapiens GN=EZR PE=1 SV=4	HUMAN	1
631	1.31	1.31	18.25	18.25	7.299	sp|Q8IXM3|RM41_HUMAN	39S ribosomal protein L41, mitochondrial OS=Homo sapiens GN=MRPL41 PE=1 SV=1	HUMAN	1
632	1.31	1.31	34.88	34.88	22.09	sp|P49458|SRP09_HUMAN	Signal recognition particle 9 kDa protein OS=Homo sapiens GN=SRP9 PE=1 SV=2	HUMAN	1
633	1.28	1.28	5.076	2.03	2.03	sp|P17812|PYRG1_HUMAN	CTP synthase 1 OS=Homo sapiens GN=CTPS1 PE=1 SV=2	HUMAN	1
634	1.27	1.27	7.143	7.143	7.143	sp|Q16629|SRSF7_HUMAN	Serine/arginine-rich splicing factor 7 OS=Homo sapiens GN=SRSF7 PE=1 SV=1	HUMAN	1
635	1.24	1.24	7.113	2.51	2.51	sp|Q14108|SCRB2_HUMAN	Lysosome membrane protein 2 OS=Homo sapiens GN=SCARB2 PE=1 SV=2	HUMAN	1
636	1.24	1.24	9.897	3.093	3.093	sp|P51648|AL3A2_HUMAN	Fatty aldehyde dehydrogenase OS=Homo sapiens GN=ALDH3A2 PE=1 SV=1	HUMAN	1
637	1.24	1.24	3.448	3.448	3.448	sp|Q9GZT8|GTPC1_HUMAN	Putative GTP cyclohydrolase 1 type 2 NIF3L1 OS=Homo sapiens GN=NIF3L1 PE=1 SV=2	HUMAN	1
638	1.18	1.18	9.549	4.197	3.148	sp|P53618|COPB_HUMAN	Coatomer subunit beta OS=Homo sapiens GN=COPB1 PE=1 SV=3	HUMAN	1
639	1.17	1.18	7.143	4.135	1.128	sp|P05556|ITB1_HUMAN	Integrin beta-1 OS=Homo sapiens GN=ITGB1 PE=1 SV=2	HUMAN	1
640	1.17	1.17	8.23	2.332	2.332	sp|Q96S59|RANB9_HUMAN	Ran-binding protein 9 OS=Homo sapiens GN=RANBP9 PE=1 SV=1	HUMAN	1
640	0	1.14	5.161	2.742	2.742	sp|Q6VN20|RBP10_HUMAN	Ran-binding protein 10 OS=Homo sapiens GN=RANBP10 PE=1 SV=1	HUMAN	1
641	1.16	1.17	13.73	13.73	13.73	sp|P62310|LSM3_HUMAN	U6 snRNA-associated Sm-like protein LSm3 OS=Homo sapiens GN=LSM3 PE=1 SV=2	HUMAN	1
642	1.15	1.49	10.21	10.21	5.282	sp|P07951|TPM2_HUMAN	Tropomyosin beta chain OS=Homo sapiens GN=TPM2 PE=1 SV=1	HUMAN	1
643	1.11	1.11	22	11.33	6.667	sp|P20674|COX5A_HUMAN	Cytochrome c oxidase subunit 5A, mitochondrial OS=Homo sapiens GN=COX5A PE=1 SV=2	HUMAN	1
644	1.1	1.1	6.015	3.571	3.571	sp|P05362|ICAM1_HUMAN	Intercellular adhesion molecule 1 OS=Homo sapiens GN=ICAM1 PE=1 SV=2	HUMAN	1
645	1.09	1.09	22.02	9.174	9.174	sp|Q9GZT3|SLIRP_HUMAN	SRA stem-loop-interacting RNA-binding protein, mitochondrial OS=Homo sapiens GN=SLIRP PE=1 SV=1	HUMAN	1
646	1.09	1.09	2.707	2.707	2.707	sp|O94952|FBX21_HUMAN	F-box only protein 21 OS=Homo sapiens GN=FBXO21 PE=2 SV=2	HUMAN	1
648	1.08	1.08	10.74	2.761	2.761	sp|P01859|IGHG2_HUMAN	Ig gamma-2 chain C region OS=Homo sapiens GN=IGHG2 PE=1 SV=2	HUMAN	1
649	1.08	1.08	3.323	3.323	3.323	sp|Q9Y266|NUDC_HUMAN	Nuclear migration protein nudC OS=Homo sapiens GN=NUDC PE=1 SV=1	HUMAN	1
650	1.02	1.02	10.92	7.471	2.299	sp|O43172|PRP4_HUMAN	U4/U6 small nuclear ribonucleoprotein Prp4 OS=Homo sapiens GN=PRPF4 PE=1 SV=2	HUMAN	1
651	1.01	1.01	8.538	1.035	1.035	RRRRRsp|Q04727|TLE4_HUMAN	REVERSED Transducin-like enhancer protein 4 OS=Homo sapiens GN=TLE4 PE=1 SV=3	HUMAN	1
651	0	1.01	2.979	1.036	1.036	RRRRRsp|Q04726|TLE3_HUMAN	REVERSED Transducin-like enhancer protein 3 OS=Homo sapiens GN=TLE3 PE=1 SV=2	HUMAN	1
651	0	1.01	3.117	1.039	1.039	RRRRRsp|Q04724|TLE1_HUMAN	REVERSED Transducin-like enhancer protein 1 OS=Homo sapiens GN=TLE1 PE=1 SV=2	HUMAN	1
652	0.99	0.99	4.414	4.414	4.414	sp|Q9HD45|TM9S3_HUMAN	Transmembrane 9 superfamily member 3 OS=Homo sapiens GN=TM9SF3 PE=1 SV=2	HUMAN	1
653	0.99	0.99	2.418	2.418	2.418	sp|Q13867|BLMH_HUMAN	Bleomycin hydrolase OS=Homo sapiens GN=BLMH PE=1 SV=1	HUMAN	1
654	0.98	0.98	10.14	3.934	3.934	sp|Q9BZI7|REN3B_HUMAN	Regulator of nonsense transcripts 3B OS=Homo sapiens GN=UPF3B PE=1 SV=1	HUMAN	1
655	0.97	0.97	5.236	5.236	5.236	sp|P60953|CDC42_HUMAN	Cell division control protein 42 homolog OS=Homo sapiens GN=CDC42 PE=1 SV=2	HUMAN	1
655	0	0.97	4.878	4.878	4.878	sp|P17081|RHOQ_HUMAN	Rho-related GTP-binding protein RhoQ OS=Homo sapiens GN=RHOQ PE=1 SV=2	HUMAN	1
657	0.96	0.96	22.41	22.41	22.41	sp|Q16718|NDUA5_HUMAN	NADH dehydrogenase [ubiquinone] 1 alpha subcomplex subunit 5 OS=Homo sapiens GN=NDUFA5 PE=1 SV=3	HUMAN	1
658	0.96	0.96	3.035	3.035	3.035	sp|O43823|AKAP8_HUMAN	A-kinase anchor protein 8 OS=Homo sapiens GN=AKAP8 PE=1 SV=1	HUMAN	1
659	0.95	0.95	4.726	1.134	1.134	sp|P57678|GEMI4_HUMAN	Gem-associated protein 4 OS=Homo sapiens GN=GEMIN4 PE=1 SV=2	HUMAN	1
660	0.94	0.94	7.092	0.7634	0.197	sp|P20930|FILA_HUMAN	Filaggrin OS=Homo sapiens GN=FLG PE=1 SV=3	HUMAN	1
660	0	0.94	7.092	0.7634	0.197	cont_P20930	SWISS-PROT:P20930 Tax_Id=9606 Gene_Symbol=FLG Filaggrin	P20930	1
661	0.94	0.94	4.938	4.938	4.938	sp|Q9BVC6|TM109_HUMAN	Transmembrane protein 109 OS=Homo sapiens GN=TMEM109 PE=1 SV=1	HUMAN	1
662	0.93	0.93	5.475	0.2422	0.2422	sp|P78527|PRKDC_HUMAN	DNA-dependent protein kinase catalytic subunit OS=Homo sapiens GN=PRKDC PE=1 SV=3	HUMAN	1
663	0.91	0.91	7.51	4.216	3.03	sp|Q13619|CUL4A_HUMAN	Cullin-4A OS=Homo sapiens GN=CUL4A PE=1 SV=3	HUMAN	1
664	0.9	0.9	1.089	1.089	1.089	sp|Q13255|GRM1_HUMAN	Metabotropic glutamate receptor 1 OS=Homo sapiens GN=GRM1 PE=1 SV=3	HUMAN	1
666	0.89	0.89	21.77	12.9	12.9	sp|P31947|1433S_HUMAN	14-3-3 protein sigma OS=Homo sapiens GN=SFN PE=1 SV=1	HUMAN	1
667	0.87	0.87	3.916	3.916	3.916	sp|Q99729|ROAA_HUMAN	Heterogeneous nuclear ribonucleoprotein A/B OS=Homo sapiens GN=HNRNPAB PE=1 SV=2	HUMAN	1
668	0.87	0.87	1.828	1.828	1.828	sp|Q92945|FUBP2_HUMAN	Far upstream element-binding protein 2 OS=Homo sapiens GN=KHSRP PE=1 SV=4	HUMAN	1
669	0.86	0.86	7.692	7.692	7.692	sp|Q13070|GAGE6_HUMAN	G antigen 6 OS=Homo sapiens GN=GAGE6 PE=1 SV=1	HUMAN	1
669	0	0.86	7.692	7.692	7.692	sp|Q13069|GAGE5_HUMAN	G antigen 5 OS=Homo sapiens GN=GAGE5 PE=1 SV=1	HUMAN	1
669	0	0.86	7.692	7.692	7.692	sp|Q13068|GAGE4_HUMAN	G antigen 4 OS=Homo sapiens GN=GAGE4 PE=1 SV=2	HUMAN	1
669	0	0.86	7.627	7.627	7.627	sp|Q13067|GAGE3_HUMAN	G antigen 3 OS=Homo sapiens GN=GAGE3 PE=1 SV=1	HUMAN	1
669	0	0.86	6.475	6.475	6.475	sp|Q13065|GAGE1_HUMAN	G antigen 1 OS=Homo sapiens GN=GAGE1 PE=1 SV=2	HUMAN	1
669	0	0.86	7.692	7.692	7.692	sp|P0CL82|GG12I_HUMAN	G antigen 12I OS=Homo sapiens GN=GAGE12I PE=1 SV=1	HUMAN	1
669	0	0.86	7.692	7.692	7.692	sp|P0CL81|GG12G_HUMAN	G antigen 12G OS=Homo sapiens GN=GAGE12G PE=3 SV=1	HUMAN	1
669	0	0.86	7.692	7.692	7.692	sp|P0CL80|GG12F_HUMAN	G antigen 12F OS=Homo sapiens GN=GAGE12F PE=3 SV=1	HUMAN	1
669	0	0.86	7.692	7.692	7.692	sp|O76087|GAGE7_HUMAN	G antigen 7 OS=Homo sapiens GN=GAGE7 PE=2 SV=1	HUMAN	1
669	0	0.86	7.692	7.692	7.692	sp|A6NER3|GG12J_HUMAN	G antigen 12J OS=Homo sapiens GN=GAGE12J PE=2 SV=1	HUMAN	1
669	0	0.86	7.692	7.692	7.692	sp|A6NDE8|GG12H_HUMAN	G antigen 12H OS=Homo sapiens GN=GAGE12H PE=2 SV=1	HUMAN	1
669	0	0.86	7.692	7.692	7.692	sp|A1L429|GG12C_HUMAN	G antigen 12B/C/D/E OS=Homo sapiens GN=GAGE12B PE=3 SV=1	HUMAN	1
670	0.85	0.85	20.12	9.329	9.329	sp|Q53RT3|APRV1_HUMAN	Retroviral-like aspartic protease 1 OS=Homo sapiens GN=ASPRV1 PE=1 SV=1	HUMAN	1
671	0.82	0.82	13.31	1.23	1.23	sp|Q12906|ILF3_HUMAN	Interleukin enhancer-binding factor 3 OS=Homo sapiens GN=ILF3 PE=1 SV=3	HUMAN	1
672	0.82	0.82	5.57	2.785	2.785	sp|P31153|METK2_HUMAN	S-adenosylmethionine synthase isoform type-2 OS=Homo sapiens GN=MAT2A PE=1 SV=1	HUMAN	1
673	0.81	0.81	1.672	1.672	1.672	sp|Q9H089|LSG1_HUMAN	Large subunit GTPase 1 homolog OS=Homo sapiens GN=LSG1 PE=1 SV=2	HUMAN	1
674	0.8	0.8	22.7	4.908	4.908	sp|P63208|SKP1_HUMAN	S-phase kinase-associated protein 1 OS=Homo sapiens GN=SKP1 PE=1 SV=2	HUMAN	1
675	0.8	0.8	8.661	2.1	2.1	sp|P08174|DAF_HUMAN	Complement decay-accelerating factor OS=Homo sapiens GN=CD55 PE=1 SV=4	HUMAN	1
676	0.79	0.79	2.418	2.418	2.418	RRRRRsp|O00519|FAAH1_HUMAN	REVERSED Fatty-acid amide hydrolase 1 OS=Homo sapiens GN=FAAH PE=1 SV=2	HUMAN	1
677	0.77	0.77	8.564	4.348	2.503	sp|Q9UHB6|LIMA1_HUMAN	LIM domain and actin-binding protein 1 OS=Homo sapiens GN=LIMA1 PE=1 SV=1	HUMAN	1
678	0.77	0.77	3.367	0.8419	0.8419	sp|P01024|CO3_HUMAN	Complement C3 OS=Homo sapiens GN=C3 PE=1 SV=2	HUMAN	1
679	0.76	0.76	5.446	4.332	1.733	sp|P25205|MCM3_HUMAN	DNA replication licensing factor MCM3 OS=Homo sapiens GN=MCM3 PE=1 SV=3	HUMAN	1
680	0.75	0.75	10.62	1.947	1.947	sp|Q9UBW5|BIN2_HUMAN	Bridging integrator 2 OS=Homo sapiens GN=BIN2 PE=1 SV=3	HUMAN	1
681	0.75	0.75	12.86	12.86	12.86	RRRRRsp|O15239|NDUA1_HUMAN	REVERSED NADH dehydrogenase [ubiquinone] 1 alpha subcomplex subunit 1 OS=Homo sapiens GN=NDUFA1 PE=1 SV=1	HUMAN	1
682	0.74	0.74	6.137	0.9928	0.9928	sp|P51841|GUC2F_HUMAN	Retinal guanylyl cyclase 2 OS=Homo sapiens GN=GUCY2F PE=2 SV=2	HUMAN	1
683	0.7	0.7	6.587	2.036	2.036	sp|Q13263|TIF1B_HUMAN	Transcription intermediary factor 1-beta OS=Homo sapiens GN=TRIM28 PE=1 SV=5	HUMAN	1
684	0.69	0.69	4.926	4.926	4.926	sp|Q15041|AR6P1_HUMAN	ADP-ribosylation factor-like protein 6-interacting protein 1 OS=Homo sapiens GN=ARL6IP1 PE=1 SV=2	HUMAN	1
685	0.68	0.68	8.1	8.1	4.05	sp|P22087|FBRL_HUMAN	rRNA 2'-O-methyltransferase fibrillarin OS=Homo sapiens GN=FBL PE=1 SV=2	HUMAN	1
686	0.68	0.68	2.158	2.158	2.158	sp|P27797|CALR_HUMAN	Calreticulin OS=Homo sapiens GN=CALR PE=1 SV=1	HUMAN	1
687	0.67	0.67	6.75	2.487	2.487	sp|Q969V3|NCLN_HUMAN	Nicalin OS=Homo sapiens GN=NCLN PE=1 SV=2	HUMAN	1
688	0.67	0.67	7.568	7.568	7.568	sp|Q9UNL2|SSRG_HUMAN	Translocon-associated protein subunit gamma OS=Homo sapiens GN=SSR3 PE=1 SV=1	HUMAN	1
689	0.65	0.65	3.244	1.269	1.269	sp|Q14444|CAPR1_HUMAN	Caprin-1 OS=Homo sapiens GN=CAPRIN1 PE=1 SV=2	HUMAN	1
690	0.65	0.65	2.917	2.917	2.917	cont_Q05B55	TREMBL:Q05B55 (Bos taurus) Similar to Ig kappa chain C region	Q05B55	1
692	0.63	0.63	5.702	5.702	5.702	sp|Q15631|TSN_HUMAN	Translin OS=Homo sapiens GN=TSN PE=1 SV=1	HUMAN	1
693	0.62	0.62	5.108	3.065	1.362	sp|Q9H4G0|E41L1_HUMAN	Band 4.1-like protein 1 OS=Homo sapiens GN=EPB41L1 PE=1 SV=2	HUMAN	1
694	0.61	0.61	3.922	3.922	3.922	sp|Q6PIU2|NCEH1_HUMAN	Neutral cholesterol ester hydrolase 1 OS=Homo sapiens GN=NCEH1 PE=1 SV=3	HUMAN	1
696	0.6	0.6	10.08	3.551	2.015	sp|P16615|AT2A2_HUMAN	Sarcoplasmic/endoplasmic reticulum calcium ATPase 2 OS=Homo sapiens GN=ATP2A2 PE=1 SV=1	HUMAN	1
697	0.6	0.6	1.881	0.8467	0.8467	sp|O00159|MYO1C_HUMAN	Unconventional myosin-Ic OS=Homo sapiens GN=MYO1C PE=1 SV=4	HUMAN	1
698	0.59	0.6	11.45	4.405	4.405	sp|O43809|CPSF5_HUMAN	Cleavage and polyadenylation specificity factor subunit 5 OS=Homo sapiens GN=NUDT21 PE=1 SV=1	HUMAN	1
699	0.59	0.59	11.88	1.353	1.353	sp|Q9H6T3|RPAP3_HUMAN	RNA polymerase II-associated protein 3 OS=Homo sapiens GN=RPAP3 PE=1 SV=2	HUMAN	1
701	0.57	0.57	6.977	2.616	2.616	sp|Q13247|SRSF6_HUMAN	Serine/arginine-rich splicing factor 6 OS=Homo sapiens GN=SRSF6 PE=1 SV=2	HUMAN	1
701	0	0.57	3.441	1.822	1.822	sp|Q08170|SRSF4_HUMAN	Serine/arginine-rich splicing factor 4 OS=Homo sapiens GN=SRSF4 PE=1 SV=2	HUMAN	1
701	0	0.57	3.309	3.309	3.309	sp|Q13243|SRSF5_HUMAN	Serine/arginine-rich splicing factor 5 OS=Homo sapiens GN=SRSF5 PE=1 SV=1	HUMAN	1
702	0.56	0.56	3.61	3.61	3.61	sp|P47756|CAPZB_HUMAN	F-actin-capping protein subunit beta OS=Homo sapiens GN=CAPZB PE=1 SV=4	HUMAN	1
704	0.54	0.54	5.128	5.128	5.128	RRRRRsp|Q99653|CHP1_HUMAN	REVERSED Calcineurin B homologous protein 1 OS=Homo sapiens GN=CHP1 PE=1 SV=3	HUMAN	1
705	0.52	0.52	12.16	1.216	1.216	sp|Q8WUT4|LRRN4_HUMAN	Leucine-rich repeat neuronal protein 4 OS=Homo sapiens GN=LRRN4 PE=1 SV=3	HUMAN	1
706	0.52	0.52	8.029	3.65	3.65	sp|P38919|IF4A3_HUMAN	Eukaryotic initiation factor 4A-III OS=Homo sapiens GN=EIF4A3 PE=1 SV=4	HUMAN	1
707	0.48	0.48	3.049	0.3977	0.3977	RRRRRsp|A6NMZ7|CO6A6_HUMAN	REVERSED Collagen alpha-6(VI) chain OS=Homo sapiens GN=COL6A6 PE=1 SV=2	HUMAN	1
708	0.46	0.46	4.79	3.505	2.57	sp|Q9BUJ2|HNRL1_HUMAN	Heterogeneous nuclear ribonucleoprotein U-like protein 1 OS=Homo sapiens GN=HNRNPUL1 PE=1 SV=2	HUMAN	1
709	0.44	0.44	2.186	2.186	2.186	sp|Q9Y6S9|RPKL1_HUMAN	Ribosomal protein S6 kinase-like 1 OS=Homo sapiens GN=RPS6KL1 PE=2 SV=1	HUMAN	1
710	0.43	0.43	3.58	1.295	1.295	sp|Q99700|ATX2_HUMAN	Ataxin-2 OS=Homo sapiens GN=ATXN2 PE=1 SV=2	HUMAN	1
713	0.42	0.42	11.76	4.202	4.202	sp|P61619|S61A1_HUMAN	Protein transport protein Sec61 subunit alpha isoform 1 OS=Homo sapiens GN=SEC61A1 PE=1 SV=2	HUMAN	1
714	0.42	0.42	6.481	6.481	6.481	sp|P18859|ATP5J_HUMAN	ATP synthase-coupling factor 6, mitochondrial OS=Homo sapiens GN=ATP5J PE=1 SV=1	HUMAN	1
715	0.41	0.42	4.528	2.756	2.756	sp|Q92575|UBXN4_HUMAN	UBX domain-containing protein 4 OS=Homo sapiens GN=UBXN4 PE=1 SV=2	HUMAN	1
716	0.41	0.41	12.55	7.359	7.359	RRRRRsp|Q9BZD7|TMG3_HUMAN	REVERSED Transmembrane gamma-carboxyglutamic acid protein 3 OS=Homo sapiens GN=PRRG3 PE=2 SV=2	HUMAN	1
717	0.4	0.4	5.249	0.4329	0.4329	RRRRRsp|Q9ULV0|MYO5B_HUMAN	REVERSED Unconventional myosin-Vb OS=Homo sapiens GN=MYO5B PE=1 SV=3	HUMAN	1
718	0.39	0.39	3.391	0.7886	0.7886	sp|Q00341|VIGLN_HUMAN	Vigilin OS=Homo sapiens GN=HDLBP PE=1 SV=2	HUMAN	1
719	0.39	0.39	1.336	1.336	1.336	sp|P06756|ITAV_HUMAN	Integrin alpha-V OS=Homo sapiens GN=ITGAV PE=1 SV=2	HUMAN	1
749	0.2	0.2	7.738	1.786	1.786	RRRRRsp|Q96SI9|STRBP_HUMAN	REVERSED Spermatid perinuclear RNA-binding protein OS=Homo sapiens GN=STRBP PE=1 SV=1	HUMAN	1
753	0.18	2.27	10.95	10.95	5.473	sp|Q9NP90|RAB9B_HUMAN	Ras-related protein Rab-9B OS=Homo sapiens GN=RAB9B PE=1 SV=1	HUMAN	1
755	0.18	0.18	4.219	1.16	1.16	sp|A2RUB6|CCD66_HUMAN	Coiled-coil domain-containing protein 66 OS=Homo sapiens GN=CCDC66 PE=1 SV=4	HUMAN	1
800	0.07	2.44	4.294	4.294	1.472	sp|P52756|RBM5_HUMAN	RNA-binding protein 5 OS=Homo sapiens GN=RBM5 PE=1 SV=2	HUMAN	1
808	0.07	0.07	5.251	0.6364	0.6364	RRRRRsp|P29374|ARI4A_HUMAN	REVERSED AT-rich interactive domain-containing protein 4A OS=Homo sapiens GN=ARID4A PE=1 SV=3	HUMAN	1

## Sheet: Fraction 3 ProteinSummary
N	Unused	Total	%Cov	%Cov(50)	%Cov(95)	Accession	Name	Species	Peptides(95%)
42	48.03	48.03	45.26	39.93	39.93	sp|Q9NRR5|UBQL4_HUMAN	Ubiquilin-4 OS=Homo sapiens GN=UBQLN4 PE=1 SV=2	HUMAN	44
311	10.91	23.21	26.49	21.56	17.49	sp|Q9UMX0|UBQL1_HUMAN	Ubiquilin-1 OS=Homo sapiens GN=UBQLN1 PE=1 SV=2	HUMAN	21
194	16.96	16.96	58.97	58.97	58.97	sp|P62979|RS27A_HUMAN	Ubiquitin-40S ribosomal protein S27a OS=Homo sapiens GN=RPS27A PE=1 SV=2	HUMAN	11
931	1.38	14.88	60.16	60.16	60.16	sp|P62987|RL40_HUMAN	Ubiquitin-60S ribosomal protein L40 OS=Homo sapiens GN=UBA52 PE=1 SV=2	HUMAN	9
254	13.86	13.86	55.7	53.07	53.07	sp|Q9Y508|RN114_HUMAN	E3 ubiquitin-protein ligase RNF114 OS=Homo sapiens GN=RNF114 PE=1 SV=1	HUMAN	8
277	12.33	12.33	19.89	19.89	16.98	sp|P55036|PSMD4_HUMAN	26S proteasome non-ATPase regulatory subunit 4 OS=Homo sapiens GN=PSMD4 PE=1 SV=1	HUMAN	7
345	9.74	9.75	24.48	21.94	16.86	sp|P35998|PRS7_HUMAN	26S protease regulatory subunit 7 OS=Homo sapiens GN=PSMC2 PE=1 SV=3	HUMAN	5
418	7.68	7.68	15.45	12.73	12.73	sp|P62191|PRS4_HUMAN	26S protease regulatory subunit 4 OS=Homo sapiens GN=PSMC1 PE=1 SV=1	HUMAN	4
458	6.61	6.61	23.92	17.46	12.44	sp|P43686|PRS6B_HUMAN	26S protease regulatory subunit 6B OS=Homo sapiens GN=PSMC4 PE=1 SV=2	HUMAN	4
519	5.35	7.09	15.76	15.76	15.76	sp|P62195|PRS8_HUMAN	26S protease regulatory subunit 8 OS=Homo sapiens GN=PSMC5 PE=1 SV=1	HUMAN	4
525	5.29	5.29	19.94	19.94	14.88	sp|Q99496|RING2_HUMAN	E3 ubiquitin-protein ligase RING2 OS=Homo sapiens GN=RNF2 PE=1 SV=1	HUMAN	4
425	7.35	7.35	18.48	10.89	4.296	sp|O75150|BRE1B_HUMAN	E3 ubiquitin-protein ligase BRE1B OS=Homo sapiens GN=RNF40 PE=1 SV=4	HUMAN	3
474	6.2	6.2	7.753	2.215	1.894	sp|O95071|UBR5_HUMAN	E3 ubiquitin-protein ligase UBR5 OS=Homo sapiens GN=UBR5 PE=1 SV=2	HUMAN	3
491	6	6	13.82	8.772	8.772	sp|O00232|PSD12_HUMAN	26S proteasome non-ATPase regulatory subunit 12 OS=Homo sapiens GN=PSMD12 PE=1 SV=3	HUMAN	3
504	5.64	5.64	12.33	8.04	8.04	sp|Q13200|PSMD2_HUMAN	26S proteasome non-ATPase regulatory subunit 2 OS=Homo sapiens GN=PSMD2 PE=1 SV=3	HUMAN	3
544	4.9	4.9	30.85	10.8	10.8	sp|P62333|PRS10_HUMAN	26S protease regulatory subunit 10B OS=Homo sapiens GN=PSMC6 PE=1 SV=1	HUMAN	3
546	4.85	4.85	17.41	11.08	11.08	sp|P46736|BRCC3_HUMAN	Lys-63-specific deubiquitinase BRCC36 OS=Homo sapiens GN=BRCC3 PE=1 SV=2	HUMAN	3
604	4	6	10.87	4.718	4.718	sp|Q5VTR2|BRE1A_HUMAN	E3 ubiquitin-protein ligase BRE1A OS=Homo sapiens GN=RNF20 PE=1 SV=2	HUMAN	3
677	3.14	3.14	17.42	8.614	8.614	sp|O43242|PSMD3_HUMAN	26S proteasome non-ATPase regulatory subunit 3 OS=Homo sapiens GN=PSMD3 PE=1 SV=2	HUMAN	3
566	4.45	4.45	16.82	9.242	6.635	sp|O00231|PSD11_HUMAN	26S proteasome non-ATPase regulatory subunit 11 OS=Homo sapiens GN=PSMD11 PE=1 SV=3	HUMAN	2
577	4.2	4.2	12.7	5.142	3.463	sp|Q99460|PSMD1_HUMAN	26S proteasome non-ATPase regulatory subunit 1 OS=Homo sapiens GN=PSMD1 PE=1 SV=2	HUMAN	2
585	4.1	4.1	6.218	4.077	2.854	sp|Q9Y4E8|UBP15_HUMAN	Ubiquitin carboxyl-terminal hydrolase 15 OS=Homo sapiens GN=USP15 PE=1 SV=3	HUMAN	2
622	4	4	16.05	8.642	8.642	sp|P51665|PSMD7_HUMAN	26S proteasome non-ATPase regulatory subunit 7 OS=Homo sapiens GN=PSMD7 PE=1 SV=2	HUMAN	2
624	4	4	12.98	7.973	7.973	sp|P17980|PRS6A_HUMAN	26S protease regulatory subunit 6A OS=Homo sapiens GN=PSMC3 PE=1 SV=3	HUMAN	2
656	3.67	3.67	6.624	2.576	2.392	sp|Q14157|UBP2L_HUMAN	Ubiquitin-associated protein 2-like OS=Homo sapiens GN=UBAP2L PE=1 SV=2	HUMAN	2
665	3.42	3.42	20.97	10.48	10.48	sp|O14818|PSA7_HUMAN	Proteasome subunit alpha type-7 OS=Homo sapiens GN=PSMA7 PE=1 SV=1	HUMAN	2
695	2.9	2.9	8.787	8.787	8.787	sp|P28072|PSB6_HUMAN	Proteasome subunit beta type-6 OS=Homo sapiens GN=PSMB6 PE=1 SV=4	HUMAN	2
797	2	3.74	13.55	9.606	6.158	sp|Q06587|RING1_HUMAN	E3 ubiquitin-protein ligase RING1 OS=Homo sapiens GN=RING1 PE=1 SV=2	HUMAN	2
665	0	2	5.469	5.469	5.469	sp|Q8TAA3|PSA7L_HUMAN	Proteasome subunit alpha type-7-like OS=Homo sapiens GN=PSMA8 PE=1 SV=3	HUMAN	1
732	2.36	2.36	6.92	1.563	0.8929	sp|Q7Z6E9|RBBP6_HUMAN	E3 ubiquitin-protein ligase RBBP6 OS=Homo sapiens GN=RBBP6 PE=1 SV=1	HUMAN	1
782	2.03	2.03	6.715	1.361	1.361	sp|Q93009|UBP7_HUMAN	Ubiquitin carboxyl-terminal hydrolase 7 OS=Homo sapiens GN=USP7 PE=1 SV=2	HUMAN	1
834	2	2	8.354	3.931	3.931	sp|Q16186|ADRM1_HUMAN	Proteasomal ubiquitin receptor ADRM1 OS=Homo sapiens GN=ADRM1 PE=1 SV=2	HUMAN	1
851	2	2	4.787	4.787	4.787	sp|Q9UNM6|PSD13_HUMAN	26S proteasome non-ATPase regulatory subunit 13 OS=Homo sapiens GN=PSMD13 PE=1 SV=2	HUMAN	1
871	2	2	7.884	7.884	7.884	sp|P28066|PSA5_HUMAN	Proteasome subunit alpha type-5 OS=Homo sapiens GN=PSMA5 PE=1 SV=3	HUMAN	1
881	2	2	4.194	4.194	4.194	sp|O00487|PSDE_HUMAN	26S proteasome non-ATPase regulatory subunit 14 OS=Homo sapiens GN=PSMD14 PE=1 SV=1	HUMAN	1
904	1.68	1.68	38.19	5.906	5.906	sp|P61289|PSME3_HUMAN	Proteasome activator complex subunit 3 OS=Homo sapiens GN=PSME3 PE=1 SV=1	HUMAN	1
913	1.59	1.59	10.19	10.19	10.19	sp|P11441|UBL4A_HUMAN	Ubiquitin-like protein 4A OS=Homo sapiens GN=UBL4A PE=1 SV=1	HUMAN	1
994	0.77	0.77	7.712	5.656	2.314	sp|Q15008|PSMD6_HUMAN	26S proteasome non-ATPase regulatory subunit 6 OS=Homo sapiens GN=PSMD6 PE=1 SV=1	HUMAN	1
1007	0.65	0.65	22.41	8.714	8.714	sp|P20618|PSB1_HUMAN	Proteasome subunit beta type-1 OS=Homo sapiens GN=PSMB1 PE=1 SV=2	HUMAN	1
1018	0.6	0.6	12.97	6.276	6.276	sp|Q9UL46|PSME2_HUMAN	Proteasome activator complex subunit 2 OS=Homo sapiens GN=PSME2 PE=1 SV=4	HUMAN	1
1	210.4	210.4	56.68	50.63	47.88	sp|Q01082|SPTB2_HUMAN	Spectrin beta chain, non-erythrocytic 1 OS=Homo sapiens GN=SPTBN1 PE=1 SV=2	HUMAN	108
2	149.74	149.74	49.84	40.74	37.22	sp|Q13813|SPTN1_HUMAN	Spectrin alpha chain, non-erythrocytic 1 OS=Homo sapiens GN=SPTAN1 PE=1 SV=3	HUMAN	79
4	122.48	122.48	56.88	52.26	50.65	sp|P98175|RBM10_HUMAN	RNA-binding protein 10 OS=Homo sapiens GN=RBM10 PE=1 SV=3	HUMAN	75
3	124.11	124.11	55.43	51.32	47.97	sp|Q9NYU2|UGGG1_HUMAN	UDP-glucose:glycoprotein glucosyltransferase 1 OS=Homo sapiens GN=UGGT1 PE=1 SV=3	HUMAN	69
5	103.39	103.39	47.23	39.56	37.81	sp|Q14202|ZMYM3_HUMAN	Zinc finger MYM-type protein 3 OS=Homo sapiens GN=ZMYM3 PE=1 SV=2	HUMAN	58
12	81.59	81.59	81.29	76.37	76.37	sp|P06576|ATPB_HUMAN	ATP synthase subunit beta, mitochondrial OS=Homo sapiens GN=ATP5B PE=1 SV=3	HUMAN	56
7	94.67	94.67	64.05	63.35	63.35	sp|P10809|CH60_HUMAN	60 kDa heat shock protein, mitochondrial OS=Homo sapiens GN=HSPD1 PE=1 SV=2	HUMAN	55
6	100.82	100.82	67.92	62.87	62.7	sp|P17844|DDX5_HUMAN	Probable ATP-dependent RNA helicase DDX5 OS=Homo sapiens GN=DDX5 PE=1 SV=1	HUMAN	54
9	86.77	86.77	47.33	42.24	40.59	sp|Q15393|SF3B3_HUMAN	Splicing factor 3B subunit 3 OS=Homo sapiens GN=SF3B3 PE=1 SV=4	HUMAN	49
8	87.08	87.08	43.04	40.21	38.32	sp|Q9Y2W1|TR150_HUMAN	Thyroid hormone receptor-associated protein 3 OS=Homo sapiens GN=THRAP3 PE=1 SV=2	HUMAN	48
10	86.04	86.04	28.38	22.31	18.9	sp|Q9UQ35|SRRM2_HUMAN	Serine/arginine repetitive matrix protein 2 OS=Homo sapiens GN=SRRM2 PE=1 SV=2	HUMAN	47
13	80.36	80.36	62.21	58.05	54.07	sp|P25705|ATPA_HUMAN	ATP synthase subunit alpha, mitochondrial OS=Homo sapiens GN=ATP5A1 PE=1 SV=1	HUMAN	47
16	74.21	74.21	45.05	43.81	43.81	sp|P11142|HSP7C_HUMAN	Heat shock cognate 71 kDa protein OS=Homo sapiens GN=HSPA8 PE=1 SV=1	HUMAN	47
11	84.55	84.55	49.78	42.93	41.09	sp|Q9NYF8|BCLF1_HUMAN	Bcl-2-associated transcription factor 1 OS=Homo sapiens GN=BCLAF1 PE=1 SV=2	HUMAN	46
15	75.5	75.5	44.7	37.91	36.07	sp|P23246|SFPQ_HUMAN	Splicing factor, proline- and glutamine-rich OS=Homo sapiens GN=SFPQ PE=1 SV=2	HUMAN	44
14	80.3	80.3	53.07	47.24	39.49	sp|O75533|SF3B1_HUMAN	Splicing factor 3B subunit 1 OS=Homo sapiens GN=SF3B1 PE=1 SV=3	HUMAN	42
17	71.72	71.72	48.52	44.63	42.62	sp|P43243|MATR3_HUMAN	Matrin-3 OS=Homo sapiens GN=MATR3 PE=1 SV=2	HUMAN	40
33	54.27	54.27	50.81	46.24	45.8	sp|P38646|GRP75_HUMAN	Stress-70 protein, mitochondrial OS=Homo sapiens GN=HSPA9 PE=1 SV=2	HUMAN	39
22	63.62	63.62	72.79	66.74	65.44	sp|P61978|HNRPK_HUMAN	Heterogeneous nuclear ribonucleoprotein K OS=Homo sapiens GN=HNRNPK PE=1 SV=1	HUMAN	38
26	59.67	59.67	81.07	79.47	79.2	sp|P63261|ACTG_HUMAN	Actin, cytoplasmic 2 OS=Homo sapiens GN=ACTG1 PE=1 SV=1	HUMAN	38
26	0	59.67	81.07	79.47	79.2	sp|P60709|ACTB_HUMAN	Actin, cytoplasmic 1 OS=Homo sapiens GN=ACTB PE=1 SV=1	HUMAN	38
19	64.51	64.51	92.31	92.31	90.3	sp|Q99623|PHB2_HUMAN	Prohibitin-2 OS=Homo sapiens GN=PHB2 PE=1 SV=2	HUMAN	37
29	57.8	61.9	70.28	60.72	57.11	sp|Q15233|NONO_HUMAN	Non-POU domain-containing octamer-binding protein OS=Homo sapiens GN=NONO PE=1 SV=4	HUMAN	37
24	63.41	63.41	64.33	61.72	61.12	sp|Q8WWY3|PRP31_HUMAN	U4/U6 small nuclear ribonucleoprotein Prp31 OS=Homo sapiens GN=PRPF31 PE=1 SV=2	HUMAN	36
18	66.48	66.48	47.24	35.28	33.86	sp|Q08211|DHX9_HUMAN	ATP-dependent RNA helicase A OS=Homo sapiens GN=DHX9 PE=1 SV=4	HUMAN	35
21	63.84	63.84	64.52	56.82	51.24	sp|P55072|TERA_HUMAN	Transitional endoplasmic reticulum ATPase OS=Homo sapiens GN=VCP PE=1 SV=4	HUMAN	35
28	58.35	58.35	46.01	40.14	37.79	sp|O60341|KDM1A_HUMAN	Lysine-specific histone demethylase 1A OS=Homo sapiens GN=KDM1A PE=1 SV=2	HUMAN	35
20	64.48	64.48	35.07	26.87	25.42	sp|O75643|U520_HUMAN	U5 small nuclear ribonucleoprotein 200 kDa helicase OS=Homo sapiens GN=SNRNP200 PE=1 SV=2	HUMAN	34
52	42.2	67.8	49.79	45.13	40.33	sp|Q92841|DDX17_HUMAN	Probable ATP-dependent RNA helicase DDX17 OS=Homo sapiens GN=DDX17 PE=1 SV=2	HUMAN	34
25	61.08	61.08	44.37	42.54	40.99	sp|P19338|NUCL_HUMAN	Nucleolin OS=Homo sapiens GN=NCL PE=1 SV=3	HUMAN	33
27	59.08	59.08	58.63	50.68	40.82	sp|P52272|HNRPM_HUMAN	Heterogeneous nuclear ribonucleoprotein M OS=Homo sapiens GN=HNRNPM PE=1 SV=3	HUMAN	33
23	63.55	63.55	60.8	52.06	44.03	sp|Q15029|U5S1_HUMAN	116 kDa U5 small nuclear ribonucleoprotein component OS=Homo sapiens GN=EFTUD2 PE=1 SV=1	HUMAN	31
47	44.06	51.84	48.52	38.53	37.29	sp|P08107|HSP71_HUMAN	Heat shock 70 kDa protein 1A/1B OS=Homo sapiens GN=HSPA1A PE=1 SV=5	HUMAN	31
36	52.13	52.13	60.65	56.56	54.84	sp|Q15208|STK38_HUMAN	Serine/threonine-protein kinase 38 OS=Homo sapiens GN=STK38 PE=1 SV=1	HUMAN	30
37	52.1	52.1	85.6	85.6	85.6	sp|P23396|RS3_HUMAN	40S ribosomal protein S3 OS=Homo sapiens GN=RPS3 PE=1 SV=2	HUMAN	30
39	49.75	49.75	56.99	49.76	49.61	sp|O14744|ANM5_HUMAN	Protein arginine N-methyltransferase 5 OS=Homo sapiens GN=PRMT5 PE=1 SV=4	HUMAN	30
43	47.14	50.86	53.36	46.94	42.97	sp|P11021|GRP78_HUMAN	78 kDa glucose-regulated protein OS=Homo sapiens GN=HSPA5 PE=1 SV=2	HUMAN	30
45	45.36	45.36	79.17	63.49	62.1	sp|Q9UMS4|PRP19_HUMAN	Pre-mRNA-processing factor 19 OS=Homo sapiens GN=PRPF19 PE=1 SV=1	HUMAN	30
30	57.35	57.35	56.99	48.91	42.86	sp|P04264|K2C1_HUMAN	Keratin, type II cytoskeletal 1 OS=Homo sapiens GN=KRT1 PE=1 SV=6	HUMAN	29
31	55.79	55.79	53.17	43.46	39.47	sp|Q6UB35|C1TM_HUMAN	Monofunctional C1-tetrahydrofolate synthase, mitochondrial OS=Homo sapiens GN=MTHFD1L PE=1 SV=1	HUMAN	29
34	53.6	53.6	97.06	95.22	95.22	sp|P35232|PHB_HUMAN	Prohibitin OS=Homo sapiens GN=PHB PE=1 SV=1	HUMAN	29
32	54.89	54.89	48.55	41.01	35.72	sp|O43143|DHX15_HUMAN	Putative pre-mRNA-splicing factor ATP-dependent RNA helicase DHX15 OS=Homo sapiens GN=DHX15 PE=1 SV=2	HUMAN	28
35	53.45	53.45	40.73	33.09	31.52	sp|Q00839|HNRPU_HUMAN	Heterogeneous nuclear ribonucleoprotein U OS=Homo sapiens GN=HNRNPU PE=1 SV=6	HUMAN	27
38	51.91	51.91	37.83	26.87	24.43	sp|Q8IX12|CCAR1_HUMAN	Cell division cycle and apoptosis regulator protein 1 OS=Homo sapiens GN=CCAR1 PE=1 SV=2	HUMAN	27
41	48.24	48.24	47.04	38.99	25.7	sp|Q13435|SF3B2_HUMAN	Splicing factor 3B subunit 2 OS=Homo sapiens GN=SF3B2 PE=1 SV=2	HUMAN	27
44	46.13	46.13	38.99	32.08	32.08	sp|P11940|PABP1_HUMAN	Polyadenylate-binding protein 1 OS=Homo sapiens GN=PABPC1 PE=1 SV=2	HUMAN	26
48	43.86	43.86	64.69	51.44	49.75	sp|P14866|HNRPL_HUMAN	Heterogeneous nuclear ribonucleoprotein L OS=Homo sapiens GN=HNRNPL PE=1 SV=2	HUMAN	26
40	49.17	49.17	22.34	14.74	9.881	sp|Q8IWI9|MGAP_HUMAN	MAX gene-associated protein OS=Homo sapiens GN=MGA PE=1 SV=3	HUMAN	24
46	44.95	44.95	35.27	28.96	25.15	sp|P78347|GTF2I_HUMAN	General transcription factor II-I OS=Homo sapiens GN=GTF2I PE=1 SV=2	HUMAN	24
49	43.51	43.51	61.34	51.84	48.16	sp|Q9Y230|RUVB2_HUMAN	RuvB-like 2 OS=Homo sapiens GN=RUVBL2 PE=1 SV=3	HUMAN	24
51	42.28	44.15	50.3	43.05	41.54	sp|O00571|DDX3X_HUMAN	ATP-dependent RNA helicase DDX3X OS=Homo sapiens GN=DDX3X PE=1 SV=3	HUMAN	24
64	34.5	34.5	49.66	49.66	46.26	sp|P06748|NPM_HUMAN	Nucleophosmin OS=Homo sapiens GN=NPM1 PE=1 SV=2	HUMAN	24
794	2	32.53	52.25	34.75	34.75	sp|P68032|ACTC_HUMAN	Actin, alpha cardiac muscle 1 OS=Homo sapiens GN=ACTC1 PE=1 SV=1	HUMAN	23
794	0	32.53	42.71	34.75	34.75	sp|P68133|ACTS_HUMAN	Actin, alpha skeletal muscle OS=Homo sapiens GN=ACTA1 PE=1 SV=1	HUMAN	23
54	40.01	40.01	45.91	41.89	41.25	sp|P35527|K1C9_HUMAN	Keratin, type I cytoskeletal 9 OS=Homo sapiens GN=KRT9 PE=1 SV=3	HUMAN	22
67	34.4	34.4	60.61	51.95	51.73	sp|P68104|EF1A1_HUMAN	Elongation factor 1-alpha 1 OS=Homo sapiens GN=EEF1A1 PE=1 SV=1	HUMAN	22
67	0	32.39	49.78	41.13	40.91	sp|Q5VTE0|EF1A3_HUMAN	Putative elongation factor 1-alpha-like 3 OS=Homo sapiens GN=EEF1A1P5 PE=5 SV=1	HUMAN	21
50	42.47	42.47	38.9	29.15	23.9	sp|Q9BUQ8|DDX23_HUMAN	Probable ATP-dependent RNA helicase DDX23 OS=Homo sapiens GN=DDX23 PE=1 SV=3	HUMAN	20
53	41.54	41.54	42.5	36.18	29.7	sp|O43390|HNRPR_HUMAN	Heterogeneous nuclear ribonucleoprotein R OS=Homo sapiens GN=HNRNPR PE=1 SV=1	HUMAN	20
55	39.46	39.46	31.53	28.63	23.96	sp|Q15459|SF3A1_HUMAN	Splicing factor 3A subunit 1 OS=Homo sapiens GN=SF3A1 PE=1 SV=1	HUMAN	20
57	37.95	37.95	70.66	70.66	66.88	sp|P05388|RLA0_HUMAN	60S acidic ribosomal protein P0 OS=Homo sapiens GN=RPLP0 PE=1 SV=1	HUMAN	20
62	35.97	35.97	59.91	54.57	53.45	sp|P31943|HNRH1_HUMAN	Heterogeneous nuclear ribonucleoprotein H OS=Homo sapiens GN=HNRNPH1 PE=1 SV=4	HUMAN	20
63	35.25	35.25	33.56	29.11	27.4	sp|P13645|K1C10_HUMAN	Keratin, type I cytoskeletal 10 OS=Homo sapiens GN=KRT10 PE=1 SV=6	HUMAN	20
56	38.53	38.53	27.1	19.68	17.12	sp|Q10570|CPSF1_HUMAN	Cleavage and polyadenylation specificity factor subunit 1 OS=Homo sapiens GN=CPSF1 PE=1 SV=2	HUMAN	19
58	37.6	37.6	55.7	55.7	55.37	sp|P05141|ADT2_HUMAN	ADP/ATP translocase 2 OS=Homo sapiens GN=SLC25A5 PE=1 SV=7	HUMAN	19
59	37.12	37.12	66.17	66.17	63.91	sp|P62424|RL7A_HUMAN	60S ribosomal protein L7a OS=Homo sapiens GN=RPL7A PE=1 SV=2	HUMAN	19
60	36.24	36.24	45.59	34.87	32.95	sp|O43172|PRP4_HUMAN	U4/U6 small nuclear ribonucleoprotein Prp4 OS=Homo sapiens GN=PRPF4 PE=1 SV=2	HUMAN	19
61	36.17	36.17	44.17	39.58	35.91	sp|P40939|ECHA_HUMAN	Trifunctional enzyme subunit alpha, mitochondrial OS=Homo sapiens GN=HADHA PE=1 SV=2	HUMAN	19
66	34.43	34.43	49.09	39.19	39.19	sp|Q9UH99|SUN2_HUMAN	SUN domain-containing protein 2 OS=Homo sapiens GN=SUN2 PE=1 SV=3	HUMAN	19
69	33.82	33.82	74.78	63.38	46.05	sp|Q9Y265|RUVB1_HUMAN	RuvB-like 1 OS=Homo sapiens GN=RUVBL1 PE=1 SV=1	HUMAN	19
72	32.62	32.62	58.09	49	45.01	sp|P68363|TBA1B_HUMAN	Tubulin alpha-1B chain OS=Homo sapiens GN=TUBA1B PE=1 SV=1	HUMAN	19
79	30.8	30.8	30.2	27.29	25.95	sp|Q12906|ILF3_HUMAN	Interleukin enhancer-binding factor 3 OS=Homo sapiens GN=ILF3 PE=1 SV=3	HUMAN	19
65	34.44	34.44	66.96	64.9	64.9	sp|P07355|ANXA2_HUMAN	Annexin A2 OS=Homo sapiens GN=ANXA2 PE=1 SV=2	HUMAN	18
71	32.78	32.78	62.52	47.3	40.75	sp|P23588|IF4B_HUMAN	Eukaryotic translation initiation factor 4B OS=Homo sapiens GN=EIF4B PE=1 SV=2	HUMAN	18
80	30.74	30.74	59.38	57.29	49.65	sp|Q02878|RL6_HUMAN	60S ribosomal protein L6 OS=Homo sapiens GN=RPL6 PE=1 SV=3	HUMAN	18
121	23.89	23.89	61.89	33.4	33.4	sp|Q92769|HDAC2_HUMAN	Histone deacetylase 2 OS=Homo sapiens GN=HDAC2 PE=1 SV=2	HUMAN	18
183	18.03	33.48	29.7	29.7	29.7	sp|O60506|HNRPQ_HUMAN	Heterogeneous nuclear ribonucleoprotein Q OS=Homo sapiens GN=SYNCRIP PE=1 SV=2	HUMAN	18
204	16.43	32.85	39.44	28.26	26.4	sp|Q13310|PABP4_HUMAN	Polyadenylate-binding protein 4 OS=Homo sapiens GN=PABPC4 PE=1 SV=1	HUMAN	18
68	34.22	34.22	34.36	28.48	25.29	sp|Q9NR30|DDX21_HUMAN	Nucleolar RNA helicase 2 OS=Homo sapiens GN=DDX21 PE=1 SV=5	HUMAN	17
75	32.1	32.1	64.62	64.62	64.62	sp|Q9BQA1|MEP50_HUMAN	Methylosome protein 50 OS=Homo sapiens GN=WDR77 PE=1 SV=1	HUMAN	17
78	31.19	36.13	46.17	36.78	33.18	sp|P35908|K22E_HUMAN	Keratin, type II cytoskeletal 2 epidermal OS=Homo sapiens GN=KRT2 PE=1 SV=2	HUMAN	17
82	30	30	68.24	58.56	38.06	sp|P07437|TBB5_HUMAN	Tubulin beta chain OS=Homo sapiens GN=TUBB PE=1 SV=2	HUMAN	17
84	29.53	29.53	58.64	49.48	49.48	sp|Q9NXS2|QPCTL_HUMAN	Glutaminyl-peptide cyclotransferase-like protein OS=Homo sapiens GN=QPCTL PE=1 SV=2	HUMAN	17
90	28.49	28.49	49.49	47.98	42.93	sp|P82933|RT09_HUMAN	28S ribosomal protein S9, mitochondrial OS=Homo sapiens GN=MRPS9 PE=1 SV=2	HUMAN	17
94	27.98	27.98	73.37	73.37	73.37	sp|Q06830|PRDX1_HUMAN	Peroxiredoxin-1 OS=Homo sapiens GN=PRDX1 PE=1 SV=1	HUMAN	17
102	26.63	26.63	58.69	58.69	52.58	sp|P48047|ATPO_HUMAN	ATP synthase subunit O, mitochondrial OS=Homo sapiens GN=ATP5O PE=1 SV=1	HUMAN	17
103	26.55	26.55	53.85	53.85	53.85	sp|Q9NYK5|RM39_HUMAN	39S ribosomal protein L39, mitochondrial OS=Homo sapiens GN=MRPL39 PE=1 SV=3	HUMAN	17
70	33.37	33.37	24.16	18.42	17.52	sp|Q9UKV3|ACINU_HUMAN	Apoptotic chromatin condensation inducer in the nucleus OS=Homo sapiens GN=ACIN1 PE=1 SV=2	HUMAN	16
73	32.57	32.57	19.39	11.38	10.97	sp|P35579|MYH9_HUMAN	Myosin-9 OS=Homo sapiens GN=MYH9 PE=1 SV=4	HUMAN	16
77	31.68	31.68	50.12	38.64	38.64	sp|P36578|RL4_HUMAN	60S ribosomal protein L4 OS=Homo sapiens GN=RPL4 PE=1 SV=5	HUMAN	16
85	29.36	29.36	19.69	16.97	15.16	sp|Q8TAQ2|SMRC2_HUMAN	SWI/SNF complex subunit SMARCC2 OS=Homo sapiens GN=SMARCC2 PE=1 SV=1	HUMAN	16
88	29.03	29.03	93.77	76.82	74.74	sp|Q96HS1|PGAM5_HUMAN	Serine/threonine-protein phosphatase PGAM5, mitochondrial OS=Homo sapiens GN=PGAM5 PE=1 SV=2	HUMAN	16
92	28.12	28.12	40.38	32.41	26.52	sp|Q9NZI8|IF2B1_HUMAN	Insulin-like growth factor 2 mRNA-binding protein 1 OS=Homo sapiens GN=IGF2BP1 PE=1 SV=2	HUMAN	16
95	27.86	27.86	73.1	67.59	67.59	sp|P39019|RS19_HUMAN	40S ribosomal protein S19 OS=Homo sapiens GN=RPS19 PE=1 SV=2	HUMAN	16
100	26.87	26.87	42.16	37.25	32.35	sp|P07910|HNRPC_HUMAN	Heterogeneous nuclear ribonucleoproteins C1/C2 OS=Homo sapiens GN=HNRNPC PE=1 SV=4	HUMAN	16
104	26.35	26.35	62.12	62.12	62.12	sp|P52815|RM12_HUMAN	39S ribosomal protein L12, mitochondrial OS=Homo sapiens GN=MRPL12 PE=1 SV=2	HUMAN	16
110	25.46	25.46	55.91	44.62	44.62	sp|Q9BUA3|CK084_HUMAN	Uncharacterized protein C11orf84 OS=Homo sapiens GN=C11orf84 PE=1 SV=3	HUMAN	16
130	22.52	26.8	53.98	45.3	43.86	sp|P52597|HNRPF_HUMAN	Heterogeneous nuclear ribonucleoprotein F OS=Homo sapiens GN=HNRNPF PE=1 SV=3	HUMAN	16
74	32.47	32.47	10.27	6.662	5.669	sp|P78527|PRKDC_HUMAN	DNA-dependent protein kinase catalytic subunit OS=Homo sapiens GN=PRKDC PE=1 SV=3	HUMAN	15
76	31.78	31.78	57.64	49.75	40.23	sp|P12956|XRCC6_HUMAN	X-ray repair cross-complementing protein 6 OS=Homo sapiens GN=XRCC6 PE=1 SV=2	HUMAN	15
81	30.02	30.02	70.59	68.63	64.31	sp|P09661|RU2A_HUMAN	U2 small nuclear ribonucleoprotein A' OS=Homo sapiens GN=SNRPA1 PE=1 SV=2	HUMAN	15
83	29.7	29.7	36.91	29.97	28.71	sp|Q9NVI7|ATD3A_HUMAN	ATPase family AAA domain-containing protein 3A OS=Homo sapiens GN=ATAD3A PE=1 SV=2	HUMAN	15
91	28.42	28.42	56.05	46.37	46.37	sp|Q07955|SRSF1_HUMAN	Serine/arginine-rich splicing factor 1 OS=Homo sapiens GN=SRSF1 PE=1 SV=2	HUMAN	15
97	27.33	27.33	52.69	42.71	40.12	sp|Q12874|SF3A3_HUMAN	Splicing factor 3A subunit 3 OS=Homo sapiens GN=SF3A3 PE=1 SV=1	HUMAN	15
99	27.22	27.22	33.49	23.13	19.19	sp|P42285|SK2L2_HUMAN	Superkiller viralicidic activity 2-like 2 OS=Homo sapiens GN=SKIV2L2 PE=1 SV=3	HUMAN	15
193	17.09	30.21	43.32	38.58	35.34	sp|Q9Y2H1|ST38L_HUMAN	Serine/threonine-protein kinase 38-like OS=Homo sapiens GN=STK38L PE=1 SV=3	HUMAN	15
426	7.32	29.87	51.68	46.64	46.64	sp|P12236|ADT3_HUMAN	ADP/ATP translocase 3 OS=Homo sapiens GN=SLC25A6 PE=1 SV=4	HUMAN	15
87	29.19	29.19	28	22.78	18.62	sp|P49756|RBM25_HUMAN	RNA-binding protein 25 OS=Homo sapiens GN=RBM25 PE=1 SV=3	HUMAN	14
93	28.1	28.1	70.8	48.48	45.18	sp|P35249|RFC4_HUMAN	Replication factor C subunit 4 OS=Homo sapiens GN=RFC4 PE=1 SV=2	HUMAN	14
98	27.28	27.28	32.02	20.09	16.58	sp|Q16531|DDB1_HUMAN	DNA damage-binding protein 1 OS=Homo sapiens GN=DDB1 PE=1 SV=1	HUMAN	14
101	26.82	28.89	26.72	21.87	16.42	sp|O15042|SR140_HUMAN	U2 snRNP-associated SURP motif-containing protein OS=Homo sapiens GN=U2SURP PE=1 SV=2	HUMAN	14
105	26.09	26.09	80.41	72.16	72.16	sp|P62081|RS7_HUMAN	40S ribosomal protein S7 OS=Homo sapiens GN=RPS7 PE=1 SV=1	HUMAN	14
111	25.37	25.37	42.22	37.94	35.02	sp|O43660|PLRG1_HUMAN	Pleiotropic regulator 1 OS=Homo sapiens GN=PLRG1 PE=1 SV=1	HUMAN	14
115	24.27	24.27	50.74	48.16	45.96	sp|Q5RKV6|EXOS6_HUMAN	Exosome complex component MTR3 OS=Homo sapiens GN=EXOSC6 PE=1 SV=1	HUMAN	14
118	24	24	77.48	77.48	77.48	sp|P62263|RS14_HUMAN	40S ribosomal protein S14 OS=Homo sapiens GN=RPS14 PE=1 SV=3	HUMAN	14
133	22.15	22.15	83.97	81.68	69.47	sp|Q9Y657|SPIN1_HUMAN	Spindlin-1 OS=Homo sapiens GN=SPIN1 PE=1 SV=3	HUMAN	14
139	21.84	21.84	87.21	87.21	87.21	sp|Q9H3K6|BOLA2_HUMAN	BolA-like protein 2 OS=Homo sapiens GN=BOLA2 PE=1 SV=1	HUMAN	14
142	21.49	23.36	50.47	44.42	41.16	sp|P05783|K1C18_HUMAN	Keratin, type I cytoskeletal 18 OS=Homo sapiens GN=KRT18 PE=1 SV=2	HUMAN	14
177	18.41	24.77	33.33	31.61	25.91	sp|O00425|IF2B3_HUMAN	Insulin-like growth factor 2 mRNA-binding protein 3 OS=Homo sapiens GN=IGF2BP3 PE=1 SV=2	HUMAN	14
704	2.72	25.26	68.09	51.24	30.79	sp|P68371|TBB4B_HUMAN	Tubulin beta-4B chain OS=Homo sapiens GN=TUBB4B PE=1 SV=1	HUMAN	14
1179	21.49	23.36	50.47	44.42	41.16	sp|P05783|K1C18_HUMAN	Keratin, type I cytoskeletal 18 OS=Homo sapiens GN=KRT18 PE=1 SV=2	HUMAN	14
89	28.73	28.73	31.06	22.89	18.58	sp|Q01804|OTUD4_HUMAN	OTU domain-containing protein 4 OS=Homo sapiens GN=OTUD4 PE=1 SV=4	HUMAN	13
96	27.53	27.53	32.47	30.12	23.74	sp|Q14764|MVP_HUMAN	Major vault protein OS=Homo sapiens GN=MVP PE=1 SV=4	HUMAN	13
106	25.95	25.95	75.32	67.09	67.09	sp|P62280|RS11_HUMAN	40S ribosomal protein S11 OS=Homo sapiens GN=RPS11 PE=1 SV=3	HUMAN	13
108	25.63	25.63	55.92	49.29	46.45	sp|P26373|RL13_HUMAN	60S ribosomal protein L13 OS=Homo sapiens GN=RPL13 PE=1 SV=4	HUMAN	13
109	25.56	25.56	18.41	14.41	13.77	sp|Q9P1Y5|CAMP3_HUMAN	Calmodulin-regulated spectrin-associated protein 3 OS=Homo sapiens GN=CAMSAP3 PE=1 SV=2	HUMAN	13
112	25.19	25.19	85.94	55.73	55.73	sp|P32969|RL9_HUMAN	60S ribosomal protein L9 OS=Homo sapiens GN=RPL9 PE=1 SV=1	HUMAN	13
113	25.01	25.01	60.58	60.1	60.1	sp|P62241|RS8_HUMAN	40S ribosomal protein S8 OS=Homo sapiens GN=RPS8 PE=1 SV=2	HUMAN	13
116	24.1	24.1	49.53	35.03	29.94	sp|P26599|PTBP1_HUMAN	Polypyrimidine tract-binding protein 1 OS=Homo sapiens GN=PTBP1 PE=1 SV=1	HUMAN	13
117	24.05	24.05	55.52	52.31	48.75	sp|P29692|EF1D_HUMAN	Elongation factor 1-delta OS=Homo sapiens GN=EEF1D PE=1 SV=5	HUMAN	13
119	23.97	23.97	34.13	21.89	16.92	sp|O15294|OGT1_HUMAN	UDP-N-acetylglucosamine--peptide N-acetylglucosaminyltransferase 110 kDa subunit OS=Homo sapiens GN=OGT PE=1 SV=3	HUMAN	13
120	23.91	23.91	67.7	60.11	60.11	sp|Q9UJZ1|STML2_HUMAN	Stomatin-like protein 2, mitochondrial OS=Homo sapiens GN=STOML2 PE=1 SV=1	HUMAN	13
127	23.04	23.04	53.69	50.67	50.67	sp|P36542|ATPG_HUMAN	ATP synthase subunit gamma, mitochondrial OS=Homo sapiens GN=ATP5C1 PE=1 SV=1	HUMAN	13
135	22.06	22.06	18.33	11.99	10.48	sp|Q8NI27|THOC2_HUMAN	THO complex subunit 2 OS=Homo sapiens GN=THOC2 PE=1 SV=2	HUMAN	13
151	20.64	20.64	79.13	79.13	72.17	sp|P62888|RL30_HUMAN	60S ribosomal protein L30 OS=Homo sapiens GN=RPL30 PE=1 SV=2	HUMAN	13
154	20.54	20.54	45.56	43.33	39.72	sp|P82650|RT22_HUMAN	28S ribosomal protein S22, mitochondrial OS=Homo sapiens GN=MRPS22 PE=1 SV=1	HUMAN	13
156	20.02	20.02	27.62	23.84	21.8	sp|Q13247|SRSF6_HUMAN	Serine/arginine-rich splicing factor 6 OS=Homo sapiens GN=SRSF6 PE=1 SV=2	HUMAN	13
162	19.53	19.53	64.44	64.44	63.7	sp|P0CW22|RS17L_HUMAN	40S ribosomal protein S17-like OS=Homo sapiens GN=RPS17L PE=1 SV=1	HUMAN	13
162	0	19.53	64.44	64.44	63.7	sp|P08708|RS17_HUMAN	40S ribosomal protein S17 OS=Homo sapiens GN=RPS17 PE=1 SV=2	HUMAN	13
163	19.28	19.28	40.56	39.86	34.27	sp|O96019|ACL6A_HUMAN	Actin-like protein 6A OS=Homo sapiens GN=ACTL6A PE=1 SV=1	HUMAN	13
164	19.28	19.28	75.52	71.35	65.1	sp|Q9Y3B7|RM11_HUMAN	39S ribosomal protein L11, mitochondrial OS=Homo sapiens GN=MRPL11 PE=1 SV=1	HUMAN	13
556	4.65	17.76	51.66	24.27	24.27	sp|Q13547|HDAC1_HUMAN	Histone deacetylase 1 OS=Homo sapiens GN=HDAC1 PE=1 SV=1	HUMAN	13
107	25.83	25.83	15.94	9.602	8.034	sp|P11388|TOP2A_HUMAN	DNA topoisomerase 2-alpha OS=Homo sapiens GN=TOP2A PE=1 SV=3	HUMAN	12
114	24.9	24.9	25.44	14.63	14.63	sp|Q8IWX8|CHERP_HUMAN	Calcium homeostasis endoplasmic reticulum protein OS=Homo sapiens GN=CHERP PE=1 SV=3	HUMAN	12
122	23.7	23.7	52.47	51.33	44.11	sp|P62701|RS4X_HUMAN	40S ribosomal protein S4, X isoform OS=Homo sapiens GN=RPS4X PE=1 SV=2	HUMAN	12
124	23.38	23.38	54.64	38.66	38.66	sp|P46781|RS9_HUMAN	40S ribosomal protein S9 OS=Homo sapiens GN=RPS9 PE=1 SV=3	HUMAN	12
126	23.04	23.04	21.24	16.78	14.94	sp|Q7L014|DDX46_HUMAN	Probable ATP-dependent RNA helicase DDX46 OS=Homo sapiens GN=DDX46 PE=1 SV=2	HUMAN	12
128	22.89	22.89	11.47	9.923	9.21	sp|Q8WWI1|LMO7_HUMAN	LIM domain only protein 7 OS=Homo sapiens GN=LMO7 PE=1 SV=3	HUMAN	12
131	22.29	22.29	60.27	57.53	57.53	sp|P62249|RS16_HUMAN	40S ribosomal protein S16 OS=Homo sapiens GN=RPS16 PE=1 SV=2	HUMAN	12
132	22.15	22.15	37.34	32.31	24.67	sp|Q8NEY8|PPHLN_HUMAN	Periphilin-1 OS=Homo sapiens GN=PPHLN1 PE=1 SV=2	HUMAN	12
138	21.91	21.91	47.8	45.37	38.55	sp|P42167|LAP2B_HUMAN	Lamina-associated polypeptide 2, isoforms beta/gamma OS=Homo sapiens GN=TMPO PE=1 SV=2	HUMAN	12
143	21.25	21.25	37.3	26.5	25.41	sp|P13010|XRCC5_HUMAN	X-ray repair cross-complementing protein 5 OS=Homo sapiens GN=XRCC5 PE=1 SV=3	HUMAN	12
144	21.22	21.22	21.57	19.33	15.09	sp|Q99459|CDC5L_HUMAN	Cell division cycle 5-like protein OS=Homo sapiens GN=CDC5L PE=1 SV=2	HUMAN	12
147	21.15	21.15	28.59	24.85	24.85	sp|O94776|MTA2_HUMAN	Metastasis-associated protein MTA2 OS=Homo sapiens GN=MTA2 PE=1 SV=1	HUMAN	12
152	20.64	20.64	55.29	37.2	37.2	sp|Q13868|EXOS2_HUMAN	Exosome complex component RRP4 OS=Homo sapiens GN=EXOSC2 PE=1 SV=2	HUMAN	12
155	20.3	20.3	34.11	23.57	23.57	sp|Q13769|THOC5_HUMAN	THO complex subunit 5 homolog OS=Homo sapiens GN=THOC5 PE=1 SV=2	HUMAN	12
157	19.99	19.99	45.64	25.52	20.95	sp|P11182|ODB2_HUMAN	Lipoamide acyltransferase component of branched-chain alpha-keto acid dehydrogenase complex, mitochondrial OS=Homo sapiens GN=DBT PE=1 SV=3	HUMAN	12
168	19.14	24.21	15.84	10.27	9.868	sp|P35580|MYH10_HUMAN	Myosin-10 OS=Homo sapiens GN=MYH10 PE=1 SV=3	HUMAN	12
175	18.55	18.55	53.04	53.04	53.04	sp|P05387|RLA2_HUMAN	60S acidic ribosomal protein P2 OS=Homo sapiens GN=RPLP2 PE=1 SV=1	HUMAN	12
180	18.25	18.25	73.94	70.91	70.91	sp|P30050|RL12_HUMAN	60S ribosomal protein L12 OS=Homo sapiens GN=RPL12 PE=1 SV=1	HUMAN	12
184	18	18	47.12	47.12	47.12	sp|P84090|ERH_HUMAN	Enhancer of rudimentary homolog OS=Homo sapiens GN=ERH PE=1 SV=1	HUMAN	12
262	13.37	24.35	13.65	9.102	9.041	sp|Q02880|TOP2B_HUMAN	DNA topoisomerase 2-beta OS=Homo sapiens GN=TOP2B PE=1 SV=3	HUMAN	12
289	11.93	21.01	71.29	40.47	37.65	sp|Q16576|RBBP7_HUMAN	Histone-binding protein RBBP7 OS=Homo sapiens GN=RBBP7 PE=1 SV=1	HUMAN	12
123	23.5	23.5	32.9	20.31	15.74	sp|Q14978|NOLC1_HUMAN	Nucleolar and coiled-body phosphoprotein 1 OS=Homo sapiens GN=NOLC1 PE=1 SV=2	HUMAN	11
125	23.06	23.06	25.85	23.02	21.19	sp|P49959|MRE11_HUMAN	Double-strand break repair protein MRE11A OS=Homo sapiens GN=MRE11A PE=1 SV=3	HUMAN	11
129	22.59	22.59	67.53	40.47	33.18	sp|Q09028|RBBP4_HUMAN	Histone-binding protein RBBP4 OS=Homo sapiens GN=RBBP4 PE=1 SV=3	HUMAN	11
134	22.13	22.15	53.72	51.24	47.11	sp|Q9Y2R9|RT07_HUMAN	28S ribosomal protein S7, mitochondrial OS=Homo sapiens GN=MRPS7 PE=1 SV=2	HUMAN	11
136	22.03	22.03	23.47	14.08	14.08	sp|Q92900|RENT1_HUMAN	Regulator of nonsense transcripts 1 OS=Homo sapiens GN=UPF1 PE=1 SV=2	HUMAN	11
137	21.99	21.99	60.08	43.95	41.94	sp|P18124|RL7_HUMAN	60S ribosomal protein L7 OS=Homo sapiens GN=RPL7 PE=1 SV=1	HUMAN	11
140	21.55	21.55	35.28	28.3	23.21	sp|Q14498|RBM39_HUMAN	RNA-binding protein 39 OS=Homo sapiens GN=RBM39 PE=1 SV=2	HUMAN	11
141	21.52	21.52	72.34	71.91	63.4	sp|Q9NQT4|EXOS5_HUMAN	Exosome complex component RRP46 OS=Homo sapiens GN=EXOSC5 PE=1 SV=1	HUMAN	11
145	21.2	21.2	45.54	39.13	34.1	sp|P26641|EF1G_HUMAN	Elongation factor 1-gamma OS=Homo sapiens GN=EEF1G PE=1 SV=3	HUMAN	11
159	19.65	19.65	47.47	35.61	27.02	sp|Q15007|FL2D_HUMAN	Pre-mRNA-splicing regulator WTAP OS=Homo sapiens GN=WTAP PE=1 SV=2	HUMAN	11
170	18.97	18.97	44.94	44.94	44.94	sp|P62913|RL11_HUMAN	60S ribosomal protein L11 OS=Homo sapiens GN=RPL11 PE=1 SV=2	HUMAN	11
173	18.66	18.66	59.76	56.1	53.05	sp|P84103|SRSF3_HUMAN	Serine/arginine-rich splicing factor 3 OS=Homo sapiens GN=SRSF3 PE=1 SV=1	HUMAN	11
280	12.14	20.6	22.82	16.56	15.21	sp|P52756|RBM5_HUMAN	RNA-binding protein 5 OS=Homo sapiens GN=RBM5 PE=1 SV=2	HUMAN	11
146	21.17	21.17	65.14	57.14	53.14	sp|Q9NRX2|RM17_HUMAN	39S ribosomal protein L17, mitochondrial OS=Homo sapiens GN=MRPL17 PE=1 SV=1	HUMAN	10
148	20.94	23.25	18.35	13.57	7.623	sp|Q5VZL5|ZMYM4_HUMAN	Zinc finger MYM-type protein 4 OS=Homo sapiens GN=ZMYM4 PE=1 SV=1	HUMAN	10
149	20.84	20.84	48.53	30.39	30.39	sp|P46782|RS5_HUMAN	40S ribosomal protein S5 OS=Homo sapiens GN=RPS5 PE=1 SV=4	HUMAN	10
150	20.69	20.69	27.74	16.47	12.86	sp|O94906|PRP6_HUMAN	Pre-mRNA-processing factor 6 OS=Homo sapiens GN=PRPF6 PE=1 SV=1	HUMAN	10
153	20.59	20.59	22.3	16.59	15.12	sp|O00268|TAF4_HUMAN	Transcription initiation factor TFIID subunit 4 OS=Homo sapiens GN=TAF4 PE=1 SV=2	HUMAN	10
158	19.79	19.79	29.03	23.82	20.84	sp|P39023|RL3_HUMAN	60S ribosomal protein L3 OS=Homo sapiens GN=RPL3 PE=1 SV=2	HUMAN	10
160	19.6	19.6	31.32	29.77	25.88	sp|P12268|IMDH2_HUMAN	Inosine-5'-monophosphate dehydrogenase 2 OS=Homo sapiens GN=IMPDH2 PE=1 SV=2	HUMAN	10
161	19.59	19.59	58.82	54.9	50	sp|Q9BRJ2|RM45_HUMAN	39S ribosomal protein L45, mitochondrial OS=Homo sapiens GN=MRPL45 PE=1 SV=2	HUMAN	10
165	19.25	19.25	47.78	36.86	36.86	sp|P15880|RS2_HUMAN	40S ribosomal protein S2 OS=Homo sapiens GN=RPS2 PE=1 SV=2	HUMAN	10
166	19.23	19.23	49.58	47.06	43.28	sp|Q16629|SRSF7_HUMAN	Serine/arginine-rich splicing factor 7 OS=Homo sapiens GN=SRSF7 PE=1 SV=1	HUMAN	10
167	19.2	19.2	42.04	38.78	38.78	sp|Q96DG6|CMBL_HUMAN	Carboxymethylenebutenolidase homolog OS=Homo sapiens GN=CMBL PE=1 SV=1	HUMAN	10
171	18.96	18.96	42.24	32.15	29.35	sp|P78371|TCPB_HUMAN	T-complex protein 1 subunit beta OS=Homo sapiens GN=CCT2 PE=1 SV=4	HUMAN	10
172	18.85	18.85	65.63	65.63	58.59	sp|P35268|RL22_HUMAN	60S ribosomal protein L22 OS=Homo sapiens GN=RPL22 PE=1 SV=2	HUMAN	10
176	18.42	18.42	36.73	33.06	32.65	sp|Q9NPD3|EXOS4_HUMAN	Exosome complex component RRP41 OS=Homo sapiens GN=EXOSC4 PE=1 SV=3	HUMAN	10
182	18.07	18.07	55.62	33.97	33.97	sp|Q15366|PCBP2_HUMAN	Poly(rC)-binding protein 2 OS=Homo sapiens GN=PCBP2 PE=1 SV=1	HUMAN	10
186	17.86	17.86	32.61	16.5	16.5	sp|Q9P2I0|CPSF2_HUMAN	Cleavage and polyadenylation specificity factor subunit 2 OS=Homo sapiens GN=CPSF2 PE=1 SV=2	HUMAN	10
187	17.7	17.7	52.94	52.94	52.94	sp|Q9Y2Q9|RT28_HUMAN	28S ribosomal protein S28, mitochondrial OS=Homo sapiens GN=MRPS28 PE=1 SV=1	HUMAN	10
196	16.84	18.91	74.24	40.91	40.91	sp|P32119|PRDX2_HUMAN	Peroxiredoxin-2 OS=Homo sapiens GN=PRDX2 PE=1 SV=5	HUMAN	10
197	16.8	16.8	45.89	39.94	31.44	sp|P22626|ROA2_HUMAN	Heterogeneous nuclear ribonucleoproteins A2/B1 OS=Homo sapiens GN=HNRNPA2B1 PE=1 SV=2	HUMAN	10
210	16.07	16.07	76.25	62.5	61.87	sp|P46778|RL21_HUMAN	60S ribosomal protein L21 OS=Homo sapiens GN=RPL21 PE=1 SV=2	HUMAN	10
216	15.69	15.69	28.86	20.04	17	sp|Q86VM9|ZCH18_HUMAN	Zinc finger CCCH domain-containing protein 18 OS=Homo sapiens GN=ZC3H18 PE=1 SV=2	HUMAN	10
229	14.72	14.72	46.53	31.25	31.25	sp|P62995|TRA2B_HUMAN	Transformer-2 protein homolog beta OS=Homo sapiens GN=TRA2B PE=1 SV=1	HUMAN	10
249	14	14	63.87	63.87	63.87	sp|P62314|SMD1_HUMAN	Small nuclear ribonucleoprotein Sm D1 OS=Homo sapiens GN=SNRPD1 PE=1 SV=1	HUMAN	10
287	12	18	41.01	33.71	33.71	sp|Q15365|PCBP1_HUMAN	Poly(rC)-binding protein 1 OS=Homo sapiens GN=PCBP1 PE=1 SV=2	HUMAN	10
447	6.77	20.45	41.98	27.47	21.45	sp|Q5T9A4|ATD3B_HUMAN	ATPase family AAA domain-containing protein 3B OS=Homo sapiens GN=ATAD3B PE=1 SV=1	HUMAN	10
684	3.06	20.74	40.98	33.41	27.17	sp|P55795|HNRH2_HUMAN	Heterogeneous nuclear ribonucleoprotein H2 OS=Homo sapiens GN=HNRNPH2 PE=1 SV=1	HUMAN	10
169	19.08	19.08	10.62	6.271	5.553	sp|P21333|FLNA_HUMAN	Filamin-A OS=Homo sapiens GN=FLNA PE=1 SV=4	HUMAN	9
174	18.63	18.63	31.71	29.38	25.29	sp|O60832|DKC1_HUMAN	H/ACA ribonucleoprotein complex subunit 4 OS=Homo sapiens GN=DKC1 PE=1 SV=3	HUMAN	9
178	18.41	18.41	49.85	42.52	34.31	sp|Q86W42|THOC6_HUMAN	THO complex subunit 6 homolog OS=Homo sapiens GN=THOC6 PE=1 SV=1	HUMAN	9
179	18.37	18.37	26.51	15.36	14.61	sp|P02545|LMNA_HUMAN	Prelamin-A/C OS=Homo sapiens GN=LMNA PE=1 SV=1	HUMAN	9
181	18.09	18.09	44.87	37.18	37.18	sp|Q12905|ILF2_HUMAN	Interleukin enhancer-binding factor 2 OS=Homo sapiens GN=ILF2 PE=1 SV=2	HUMAN	9
185	18	18	43.73	35.93	35.93	sp|P08865|RSSA_HUMAN	40S ribosomal protein SA OS=Homo sapiens GN=RPSA PE=1 SV=4	HUMAN	9
189	17.39	17.39	49.19	43.01	27.69	sp|P09651|ROA1_HUMAN	Heterogeneous nuclear ribonucleoprotein A1 OS=Homo sapiens GN=HNRNPA1 PE=1 SV=5	HUMAN	9
190	17.39	17.39	29.05	27.18	20.54	sp|Q9UKL0|RCOR1_HUMAN	REST corepressor 1 OS=Homo sapiens GN=RCOR1 PE=1 SV=1	HUMAN	9
191	17.33	17.33	22.27	21.38	14.5	sp|Q96PK6|RBM14_HUMAN	RNA-binding protein 14 OS=Homo sapiens GN=RBM14 PE=1 SV=2	HUMAN	9
192	17.19	17.19	69.6	69.6	69.6	sp|Q9Y3B4|SF3B6_HUMAN	Splicing factor 3B subunit 6 OS=Homo sapiens GN=SF3B6 PE=1 SV=1	HUMAN	9
205	16.42	16.42	30.66	24.09	24.09	sp|P38919|IF4A3_HUMAN	Eukaryotic initiation factor 4A-III OS=Homo sapiens GN=EIF4A3 PE=1 SV=4	HUMAN	9
206	16.24	18.02	30.92	24.69	17.46	sp|Q96I25|SPF45_HUMAN	Splicing factor 45 OS=Homo sapiens GN=RBM17 PE=1 SV=1	HUMAN	9
207	16.21	16.21	36.13	35.84	32.08	sp|O15160|RPAC1_HUMAN	DNA-directed RNA polymerases I and III subunit RPAC1 OS=Homo sapiens GN=POLR1C PE=1 SV=1	HUMAN	9
208	16.19	16.19	28.5	20.21	19.16	sp|Q9BUJ2|HNRL1_HUMAN	Heterogeneous nuclear ribonucleoprotein U-like protein 1 OS=Homo sapiens GN=HNRNPUL1 PE=1 SV=2	HUMAN	9
211	16.06	16.06	8.403	7.371	6.83	sp|P51610|HCFC1_HUMAN	Host cell factor 1 OS=Homo sapiens GN=HCFC1 PE=1 SV=2	HUMAN	9
213	15.89	15.89	19.69	17.58	17.58	sp|Q92945|FUBP2_HUMAN	Far upstream element-binding protein 2 OS=Homo sapiens GN=KHSRP PE=1 SV=4	HUMAN	9
219	15.61	15.61	22.71	13.77	12.18	sp|P26640|SYVC_HUMAN	Valine--tRNA ligase OS=Homo sapiens GN=VARS PE=1 SV=4	HUMAN	9
220	15.55	15.55	24.57	23.36	23.36	sp|Q969G3|SMCE1_HUMAN	SWI/SNF-related matrix-associated actin-dependent regulator of chromatin subfamily E member 1 OS=Homo sapiens GN=SMARCE1 PE=1 SV=2	HUMAN	9
221	15.53	15.53	19.41	19.41	14.9	sp|Q07666|KHDR1_HUMAN	KH domain-containing, RNA-binding, signal transduction-associated protein 1 OS=Homo sapiens GN=KHDRBS1 PE=1 SV=1	HUMAN	9
222	15.51	15.51	61.33	38.67	38.67	sp|O75934|SPF27_HUMAN	Pre-mRNA-splicing factor SPF27 OS=Homo sapiens GN=BCAS2 PE=1 SV=1	HUMAN	9
225	15.17	15.17	38.41	31.1	31.1	sp|O43684|BUB3_HUMAN	Mitotic checkpoint protein BUB3 OS=Homo sapiens GN=BUB3 PE=1 SV=1	HUMAN	9
234	14.6	15.2	20.94	12.06	9.213	sp|Q7L2E3|DHX30_HUMAN	Putative ATP-dependent RNA helicase DHX30 OS=Homo sapiens GN=DHX30 PE=1 SV=1	HUMAN	9
235	14.6	14.6	38.64	36.36	32.58	sp|P61247|RS3A_HUMAN	40S ribosomal protein S3a OS=Homo sapiens GN=RPS3A PE=1 SV=2	HUMAN	9
236	14.6	14.6	16.55	14.71	14.71	sp|Q6NZY4|ZCHC8_HUMAN	Zinc finger CCHC domain-containing protein 8 OS=Homo sapiens GN=ZCCHC8 PE=1 SV=2	HUMAN	9
238	14.45	14.45	42.04	31.21	31.21	sp|P83731|RL24_HUMAN	60S ribosomal protein L24 OS=Homo sapiens GN=RPL24 PE=1 SV=1	HUMAN	9
267	13.11	13.11	61.59	50.99	50.99	sp|P60660|MYL6_HUMAN	Myosin light polypeptide 6 OS=Homo sapiens GN=MYL6 PE=1 SV=2	HUMAN	9
274	12.46	12.46	23.37	20.93	20.93	sp|Q8WUA2|PPIL4_HUMAN	Peptidyl-prolyl cis-trans isomerase-like 4 OS=Homo sapiens GN=PPIL4 PE=1 SV=1	HUMAN	9
291	11.85	11.85	33.33	20.42	20.42	sp|P63162|RSMN_HUMAN	Small nuclear ribonucleoprotein-associated protein N OS=Homo sapiens GN=SNRPN PE=1 SV=1	HUMAN	9
291	0	11.85	20.42	20.42	20.42	sp|P14678|RSMB_HUMAN	Small nuclear ribonucleoprotein-associated proteins B and B' OS=Homo sapiens GN=SNRPB PE=1 SV=2	HUMAN	9
299	11.43	20.15	28.16	21.12	19.05	sp|P05787|K2C8_HUMAN	Keratin, type II cytoskeletal 8 OS=Homo sapiens GN=KRT8 PE=1 SV=7	HUMAN	9
299	0	20.15	28.16	21.12	19.05	cont_P05787	SWISS-PROT:P05787 Tax_Id=9606 Gene_Symbol=KRT8 Keratin, type II cytoskeletal 8	P05787	9
314	10.81	10.81	26.29	21.98	21.98	sp|Q15428|SF3A2_HUMAN	Splicing factor 3A subunit 2 OS=Homo sapiens GN=SF3A2 PE=1 SV=2	HUMAN	9
903	1.68	14.07	21.54	21.54	16.76	sp|Q562R1|ACTBL_HUMAN	Beta-actin-like protein 2 OS=Homo sapiens GN=ACTBL2 PE=1 SV=2	HUMAN	9
930	1.4	16.89	17.91	15.25	13.83	sp|P02538|K2C6A_HUMAN	Keratin, type II cytoskeletal 6A OS=Homo sapiens GN=KRT6A PE=1 SV=3	HUMAN	9
188	17.67	17.67	36.55	18.13	14.04	sp|Q9UKF6|CPSF3_HUMAN	Cleavage and polyadenylation specificity factor subunit 3 OS=Homo sapiens GN=CPSF3 PE=1 SV=1	HUMAN	8
195	16.9	16.9	70.53	70.53	64.74	sp|Q9Y3D9|RT23_HUMAN	28S ribosomal protein S23, mitochondrial OS=Homo sapiens GN=MRPS23 PE=1 SV=2	HUMAN	8
198	16.75	16.75	31.16	29.23	24.88	sp|P25490|TYY1_HUMAN	Transcriptional repressor protein YY1 OS=Homo sapiens GN=YY1 PE=1 SV=2	HUMAN	8
199	16.69	16.69	17.25	13.07	10.59	sp|P11387|TOP1_HUMAN	DNA topoisomerase 1 OS=Homo sapiens GN=TOP1 PE=1 SV=2	HUMAN	8
200	16.62	16.62	55.82	48.59	34.94	sp|P62753|RS6_HUMAN	40S ribosomal protein S6 OS=Homo sapiens GN=RPS6 PE=1 SV=1	HUMAN	8
201	16.58	16.58	37.37	37.37	34.16	sp|O75461|E2F6_HUMAN	Transcription factor E2F6 OS=Homo sapiens GN=E2F6 PE=1 SV=1	HUMAN	8
202	16.52	16.52	52.53	29.18	29.18	sp|P62917|RL8_HUMAN	60S ribosomal protein L8 OS=Homo sapiens GN=RPL8 PE=1 SV=2	HUMAN	8
203	16.49	16.49	53.13	53.13	51.88	sp|P61244|MAX_HUMAN	Protein max OS=Homo sapiens GN=MAX PE=1 SV=1	HUMAN	8
209	16.19	16.19	44.95	38.84	33.33	sp|P62140|PP1B_HUMAN	Serine/threonine-protein phosphatase PP1-beta catalytic subunit OS=Homo sapiens GN=PPP1CB PE=1 SV=3	HUMAN	8
212	16	16	60.14	60.14	60.14	sp|P62266|RS23_HUMAN	40S ribosomal protein S23 OS=Homo sapiens GN=RPS23 PE=1 SV=3	HUMAN	8
214	15.88	15.88	31.08	28.31	24.62	sp|Q9BYD6|RM01_HUMAN	39S ribosomal protein L1, mitochondrial OS=Homo sapiens GN=MRPL1 PE=1 SV=2	HUMAN	8
215	15.77	15.77	11.36	7.796	7.124	sp|Q13428|TCOF_HUMAN	Treacle protein OS=Homo sapiens GN=TCOF1 PE=1 SV=3	HUMAN	8
217	15.69	15.69	11.69	10.9	8.895	sp|P42704|LPPRC_HUMAN	Leucine-rich PPR motif-containing protein, mitochondrial OS=Homo sapiens GN=LRPPRC PE=1 SV=3	HUMAN	8
218	15.69	15.69	60.19	60.19	60.19	sp|Q99417|MYCBP_HUMAN	C-Myc-binding protein OS=Homo sapiens GN=MYCBP PE=1 SV=3	HUMAN	8
223	15.35	15.35	43.51	40.46	30.15	sp|O75494|SRS10_HUMAN	Serine/arginine-rich splicing factor 10 OS=Homo sapiens GN=SRSF10 PE=1 SV=1	HUMAN	8
224	15.35	15.35	68.48	50.3	50.3	sp|P46783|RS10_HUMAN	40S ribosomal protein S10 OS=Homo sapiens GN=RPS10 PE=1 SV=1	HUMAN	8
226	15.17	15.17	49.34	37.5	32.89	sp|P62269|RS18_HUMAN	40S ribosomal protein S18 OS=Homo sapiens GN=RPS18 PE=1 SV=3	HUMAN	8
228	14.9	14.9	13.64	10.75	10.75	sp|Q7Z2W4|ZCCHV_HUMAN	Zinc finger CCCH-type antiviral protein 1 OS=Homo sapiens GN=ZC3HAV1 PE=1 SV=3	HUMAN	8
231	14.64	14.64	14.91	5.659	5.069	sp|Q14008|CKAP5_HUMAN	Cytoskeleton-associated protein 5 OS=Homo sapiens GN=CKAP5 PE=1 SV=3	HUMAN	8
243	14.18	17.68	23.69	16.47	9.083	sp|P78332|RBM6_HUMAN	RNA-binding protein 6 OS=Homo sapiens GN=RBM6 PE=1 SV=5	HUMAN	8
247	14	14	42.59	40.74	40.74	sp|P67809|YBOX1_HUMAN	Nuclease-sensitive element-binding protein 1 OS=Homo sapiens GN=YBX1 PE=1 SV=3	HUMAN	8
253	13.89	13.89	35.66	35.66	35.66	sp|P52907|CAZA1_HUMAN	F-actin-capping protein subunit alpha-1 OS=Homo sapiens GN=CAPZA1 PE=1 SV=3	HUMAN	8
256	13.74	13.74	29.29	19.4	18.66	sp|Q13573|SNW1_HUMAN	SNW domain-containing protein 1 OS=Homo sapiens GN=SNW1 PE=1 SV=1	HUMAN	8
258	13.67	13.67	14.32	11.58	11.58	sp|Q15424|SAFB1_HUMAN	Scaffold attachment factor B1 OS=Homo sapiens GN=SAFB PE=1 SV=4	HUMAN	8
259	13.58	13.58	29.43	17.57	14.64	sp|Q9H307|PININ_HUMAN	Pinin OS=Homo sapiens GN=PNN PE=1 SV=4	HUMAN	8
263	13.3	13.3	63.08	50.47	42.06	sp|P27635|RL10_HUMAN	60S ribosomal protein L10 OS=Homo sapiens GN=RPL10 PE=1 SV=4	HUMAN	8
266	13.19	13.19	50.73	39.02	39.02	sp|Q9BYN8|RT26_HUMAN	28S ribosomal protein S26, mitochondrial OS=Homo sapiens GN=MRPS26 PE=1 SV=1	HUMAN	8
279	12.26	12.26	25.63	14.07	14.07	sp|Q15046|SYK_HUMAN	Lysine--tRNA ligase OS=Homo sapiens GN=KARS PE=1 SV=3	HUMAN	8
292	11.79	11.79	60.47	36.28	27.44	sp|Q8N983|RM43_HUMAN	39S ribosomal protein L43, mitochondrial OS=Homo sapiens GN=MRPL43 PE=1 SV=1	HUMAN	8
293	11.57	11.57	65.17	65.17	65.17	sp|Q96FJ2|DYL2_HUMAN	Dynein light chain 2, cytoplasmic OS=Homo sapiens GN=DYNLL2 PE=1 SV=1	HUMAN	8
294	11.53	11.53	48.35	48.35	48.35	sp|P07919|QCR6_HUMAN	Cytochrome b-c1 complex subunit 6, mitochondrial OS=Homo sapiens GN=UQCRH PE=1 SV=2	HUMAN	8
298	11.44	12.42	34.75	30.85	25.89	sp|Q13595|TRA2A_HUMAN	Transformer-2 protein homolog alpha OS=Homo sapiens GN=TRA2A PE=1 SV=1	HUMAN	8
325	10.34	10.34	75	75	75	sp|Q96EL3|RM53_HUMAN	39S ribosomal protein L53, mitochondrial OS=Homo sapiens GN=MRPL53 PE=1 SV=1	HUMAN	8
344	9.75	9.75	76.27	40.68	40.68	sp|P62316|SMD2_HUMAN	Small nuclear ribonucleoprotein Sm D2 OS=Homo sapiens GN=SNRPD2 PE=1 SV=1	HUMAN	8
465	6.34	16.79	21.02	16.78	13.73	sp|P13647|K2C5_HUMAN	Keratin, type II cytoskeletal 5 OS=Homo sapiens GN=KRT5 PE=1 SV=3	HUMAN	8
487	6.02	12.86	13.94	10.95	10.23	sp|Q92922|SMRC1_HUMAN	SWI/SNF complex subunit SMARCC1 OS=Homo sapiens GN=SMARCC1 PE=1 SV=3	HUMAN	8
795	2	10.73	65.17	65.17	65.17	sp|P63167|DYL1_HUMAN	Dynein light chain 1, cytoplasmic OS=Homo sapiens GN=DYNLL1 PE=1 SV=1	HUMAN	8
227	15.15	15.15	10.13	7.194	5.935	sp|Q5T200|ZC3HD_HUMAN	Zinc finger CCCH domain-containing protein 13 OS=Homo sapiens GN=ZC3H13 PE=1 SV=1	HUMAN	7
232	14.62	14.62	29.68	19.79	18.47	sp|Q16891|IMMT_HUMAN	Mitochondrial inner membrane protein OS=Homo sapiens GN=IMMT PE=1 SV=1	HUMAN	7
233	14.62	14.62	13.9	9.034	7.934	sp|Q96ST3|SIN3A_HUMAN	Paired amphipathic helix protein Sin3a OS=Homo sapiens GN=SIN3A PE=1 SV=2	HUMAN	7
237	14.6	14.6	47.45	39.42	39.42	sp|P46779|RL28_HUMAN	60S ribosomal protein L28 OS=Homo sapiens GN=RPL28 PE=1 SV=3	HUMAN	7
239	14.35	14.35	10.59	6.344	4.196	sp|Q6N021|TET2_HUMAN	Methylcytosine dioxygenase TET2 OS=Homo sapiens GN=TET2 PE=1 SV=3	HUMAN	7
240	14.34	14.34	34.03	18.16	15.87	sp|Q8WXF1|PSPC1_HUMAN	Paraspeckle component 1 OS=Homo sapiens GN=PSPC1 PE=1 SV=1	HUMAN	7
241	14.3	14.3	55.32	52.66	40.43	sp|Q07020|RL18_HUMAN	60S ribosomal protein L18 OS=Homo sapiens GN=RPL18 PE=1 SV=2	HUMAN	7
242	14.29	14.29	22.29	12.52	11.24	sp|P09874|PARP1_HUMAN	Poly [ADP-ribose] polymerase 1 OS=Homo sapiens GN=PARP1 PE=1 SV=4	HUMAN	7
244	14.1	14.1	38.02	33.23	33.23	sp|P61964|WDR5_HUMAN	WD repeat-containing protein 5 OS=Homo sapiens GN=WDR5 PE=1 SV=1	HUMAN	7
245	14.08	14.08	36.67	21.41	18.91	sp|Q06265|EXOS9_HUMAN	Exosome complex component RRP45 OS=Homo sapiens GN=EXOSC9 PE=1 SV=3	HUMAN	7
246	14	14	24.75	19.36	19.36	sp|Q8NC51|PAIRB_HUMAN	Plasminogen activator inhibitor 1 RNA-binding protein OS=Homo sapiens GN=SERBP1 PE=1 SV=2	HUMAN	7
248	14	14	22.7	16.98	16.98	sp|P33240|CSTF2_HUMAN	Cleavage stimulation factor subunit 2 OS=Homo sapiens GN=CSTF2 PE=1 SV=1	HUMAN	7
250	13.97	13.97	34.56	23.04	20.97	sp|Q8NFW8|NEUA_HUMAN	N-acylneuraminate cytidylyltransferase OS=Homo sapiens GN=CMAS PE=1 SV=2	HUMAN	7
251	13.9	13.9	43.8	38.76	36.82	sp|Q9Y676|RT18B_HUMAN	28S ribosomal protein S18b, mitochondrial OS=Homo sapiens GN=MRPS18B PE=1 SV=1	HUMAN	7
252	13.89	13.89	47.66	47.66	47.66	sp|P55769|NH2L1_HUMAN	NHP2-like protein 1 OS=Homo sapiens GN=NHP2L1 PE=1 SV=3	HUMAN	7
255	13.77	13.77	55.28	52.17	44.1	sp|O75947|ATP5H_HUMAN	ATP synthase subunit d, mitochondrial OS=Homo sapiens GN=ATP5H PE=1 SV=3	HUMAN	7
257	13.73	13.73	35.73	31.16	22.02	sp|O95831|AIFM1_HUMAN	Apoptosis-inducing factor 1, mitochondrial OS=Homo sapiens GN=AIFM1 PE=1 SV=1	HUMAN	7
260	13.48	13.48	45.79	36.36	36.36	sp|P46777|RL5_HUMAN	60S ribosomal protein L5 OS=Homo sapiens GN=RPL5 PE=1 SV=3	HUMAN	7
261	13.42	13.42	17.75	8.546	7.724	sp|Q9UQE7|SMC3_HUMAN	Structural maintenance of chromosomes protein 3 OS=Homo sapiens GN=SMC3 PE=1 SV=2	HUMAN	7
264	13.23	13.23	13.5	10.34	9.683	sp|Q96KR1|ZFR_HUMAN	Zinc finger RNA-binding protein OS=Homo sapiens GN=ZFR PE=1 SV=2	HUMAN	7
265	13.2	13.2	23.57	20.26	20.26	sp|Q99832|TCPH_HUMAN	T-complex protein 1 subunit eta OS=Homo sapiens GN=CCT7 PE=1 SV=2	HUMAN	7
268	13.04	13.04	49.1	28.64	25.58	sp|P38159|RBMX_HUMAN	RNA-binding motif protein, X chromosome OS=Homo sapiens GN=RBMX PE=1 SV=3	HUMAN	7
269	12.73	13.13	10.3	8.678	6.975	sp|Q14683|SMC1A_HUMAN	Structural maintenance of chromosomes protein 1A OS=Homo sapiens GN=SMC1A PE=1 SV=2	HUMAN	7
270	12.73	12.73	50.82	50.82	50.82	sp|Q13185|CBX3_HUMAN	Chromobox protein homolog 3 OS=Homo sapiens GN=CBX3 PE=1 SV=4	HUMAN	7
272	12.57	12.57	26.48	17.35	13.39	sp|Q96FV9|THOC1_HUMAN	THO complex subunit 1 OS=Homo sapiens GN=THOC1 PE=1 SV=1	HUMAN	7
273	12.53	12.53	14.81	9.59	8.466	sp|P07814|SYEP_HUMAN	Bifunctional glutamate/proline--tRNA ligase OS=Homo sapiens GN=EPRS PE=1 SV=5	HUMAN	7
278	12.28	12.28	18.84	15.64	13.36	sp|Q9BXP5|SRRT_HUMAN	Serrate RNA effector molecule homolog OS=Homo sapiens GN=SRRT PE=1 SV=1	HUMAN	7
282	12.09	12.09	30.45	24.26	19.74	sp|P47897|SYQ_HUMAN	Glutamine--tRNA ligase OS=Homo sapiens GN=QARS PE=1 SV=1	HUMAN	7
283	12.07	12.07	26.18	19.96	19.96	sp|P40227|TCPZ_HUMAN	T-complex protein 1 subunit zeta OS=Homo sapiens GN=CCT6A PE=1 SV=3	HUMAN	7
303	11.33	11.33	59.85	59.85	59.85	sp|P25398|RS12_HUMAN	40S ribosomal protein S12 OS=Homo sapiens GN=RPS12 PE=1 SV=3	HUMAN	7
315	10.77	10.77	27.44	11.66	6.555	sp|Q92878|RAD50_HUMAN	DNA repair protein RAD50 OS=Homo sapiens GN=RAD50 PE=1 SV=1	HUMAN	7
321	10.56	10.56	21.19	15.15	12.9	sp|Q96T37|RBM15_HUMAN	Putative RNA-binding protein 15 OS=Homo sapiens GN=RBM15 PE=1 SV=2	HUMAN	7
324	10.35	10.35	48.18	34.73	30.81	sp|Q96DI7|SNR40_HUMAN	U5 small nuclear ribonucleoprotein 40 kDa protein OS=Homo sapiens GN=SNRNP40 PE=1 SV=1	HUMAN	7
326	10.3	10.3	33	32.51	26.11	sp|P40429|RL13A_HUMAN	60S ribosomal protein L13a OS=Homo sapiens GN=RPL13A PE=1 SV=2	HUMAN	7
340	10	10	39.47	39.47	39.47	sp|P62308|RUXG_HUMAN	Small nuclear ribonucleoprotein G OS=Homo sapiens GN=SNRPG PE=1 SV=1	HUMAN	7
351	9.59	9.59	61.62	61.62	61.62	sp|Q9C005|DPY30_HUMAN	Protein dpy-30 homolog OS=Homo sapiens GN=DPY30 PE=1 SV=1	HUMAN	7
370	8.76	8.76	13.45	13.45	13.45	sp|Q53GS9|SNUT2_HUMAN	U4/U6.U5 tri-snRNP-associated protein 2 OS=Homo sapiens GN=USP39 PE=1 SV=2	HUMAN	7
391	8.07	11.53	23.23	19.19	12.73	sp|Q9P2K3|RCOR3_HUMAN	REST corepressor 3 OS=Homo sapiens GN=RCOR3 PE=1 SV=2	HUMAN	7
393	8.04	8.04	35.91	20.44	14.36	sp|Q00325|MPCP_HUMAN	Phosphate carrier protein, mitochondrial OS=Homo sapiens GN=SLC25A3 PE=1 SV=2	HUMAN	7
412	7.8	11.92	27.43	27.43	27.43	sp|P16401|H15_HUMAN	Histone H1.5 OS=Homo sapiens GN=HIST1H1B PE=1 SV=3	HUMAN	7
423	7.43	13.94	14.12	5.937	4.947	sp|Q9NYU1|UGGG2_HUMAN	UDP-glucose:glycoprotein glucosyltransferase 2 OS=Homo sapiens GN=UGGT2 PE=1 SV=4	HUMAN	7
541	4.94	14.97	43.34	37.15	23.53	sp|P36873|PP1G_HUMAN	Serine/threonine-protein phosphatase PP1-gamma catalytic subunit OS=Homo sapiens GN=PPP1CC PE=1 SV=1	HUMAN	7
230	14.67	14.67	19.83	5.567	3.383	sp|Q6P2Q9|PRP8_HUMAN	Pre-mRNA-processing-splicing factor 8 OS=Homo sapiens GN=PRPF8 PE=1 SV=2	HUMAN	6
271	12.66	12.66	32.13	28.05	28.05	sp|P16402|H13_HUMAN	Histone H1.3 OS=Homo sapiens GN=HIST1H1D PE=1 SV=2	HUMAN	6
271	0	12.64	34.74	29.11	29.11	sp|P16403|H12_HUMAN	Histone H1.2 OS=Homo sapiens GN=HIST1H1C PE=1 SV=2	HUMAN	6
271	0	12.64	28.31	28.31	28.31	sp|P10412|H14_HUMAN	Histone H1.4 OS=Homo sapiens GN=HIST1H1E PE=1 SV=2	HUMAN	6
275	12.4	12.4	25.99	19.8	19.06	sp|P13861|KAP2_HUMAN	cAMP-dependent protein kinase type II-alpha regulatory subunit OS=Homo sapiens GN=PRKAR2A PE=1 SV=2	HUMAN	6
276	12.36	12.36	22	15.21	13.24	sp|Q13112|CAF1B_HUMAN	Chromatin assembly factor 1 subunit B OS=Homo sapiens GN=CHAF1B PE=1 SV=1	HUMAN	6
281	12.11	12.11	58.78	40.2	35.14	sp|Q9P015|RM15_HUMAN	39S ribosomal protein L15, mitochondrial OS=Homo sapiens GN=MRPL15 PE=1 SV=1	HUMAN	6
284	12.05	12.05	25.05	15.85	15.85	sp|Q9NPF5|DMAP1_HUMAN	DNA methyltransferase 1-associated protein 1 OS=Homo sapiens GN=DMAP1 PE=1 SV=1	HUMAN	6
285	12.04	12.04	70.14	44.08	40.28	sp|O95816|BAG2_HUMAN	BAG family molecular chaperone regulator 2 OS=Homo sapiens GN=BAG2 PE=1 SV=1	HUMAN	6
286	12.03	12.03	49.32	45.95	45.95	sp|P46776|RL27A_HUMAN	60S ribosomal protein L27a OS=Homo sapiens GN=RPL27A PE=1 SV=2	HUMAN	6
288	11.97	12.04	35.43	24.86	24.86	sp|Q9BYE7|PCGF6_HUMAN	Polycomb group RING finger protein 6 OS=Homo sapiens GN=PCGF6 PE=1 SV=2	HUMAN	6
290	11.89	11.89	43.17	37	29.96	sp|Q9NX63|CHCH3_HUMAN	Coiled-coil-helix-coiled-coil-helix domain-containing protein 3, mitochondrial OS=Homo sapiens GN=CHCHD3 PE=1 SV=1	HUMAN	6
295	11.49	11.49	45.45	36.93	26.7	sp|Q02543|RL18A_HUMAN	60S ribosomal protein L18a OS=Homo sapiens GN=RPL18A PE=1 SV=2	HUMAN	6
296	11.47	11.47	73.08	37.18	37.18	sp|P52298|NCBP2_HUMAN	Nuclear cap-binding protein subunit 2 OS=Homo sapiens GN=NCBP2 PE=1 SV=1	HUMAN	6
297	11.45	11.45	21.44	19.22	16.82	sp|P48643|TCPE_HUMAN	T-complex protein 1 subunit epsilon OS=Homo sapiens GN=CCT5 PE=1 SV=1	HUMAN	6
300	11.43	11.43	38.22	22.13	22.13	sp|P09001|RM03_HUMAN	39S ribosomal protein L3, mitochondrial OS=Homo sapiens GN=MRPL3 PE=1 SV=1	HUMAN	6
301	11.41	11.41	61.72	41.41	33.98	sp|Q13084|RM28_HUMAN	39S ribosomal protein L28, mitochondrial OS=Homo sapiens GN=MRPL28 PE=1 SV=4	HUMAN	6
302	11.37	11.37	30.71	20.74	13.34	sp|Q9UJV9|DDX41_HUMAN	Probable ATP-dependent RNA helicase DDX41 OS=Homo sapiens GN=DDX41 PE=1 SV=2	HUMAN	6
304	11.32	11.32	27.85	22.57	20.89	sp|P55084|ECHB_HUMAN	Trifunctional enzyme subunit beta, mitochondrial OS=Homo sapiens GN=HADHB PE=1 SV=3	HUMAN	6
305	11.28	11.28	24.23	24.23	21.41	sp|Q14103|HNRPD_HUMAN	Heterogeneous nuclear ribonucleoprotein D0 OS=Homo sapiens GN=HNRNPD PE=1 SV=1	HUMAN	6
306	11.17	11.17	36.45	32.4	32.4	sp|P22087|FBRL_HUMAN	rRNA 2'-O-methyltransferase fibrillarin OS=Homo sapiens GN=FBL PE=1 SV=2	HUMAN	6
307	11.15	11.15	44.42	20.78	16.36	sp|Q9BRX2|PELO_HUMAN	Protein pelota homolog OS=Homo sapiens GN=PELO PE=1 SV=2	HUMAN	6
308	11.08	11.08	36.04	28.38	28.38	sp|Q8TAE8|G45IP_HUMAN	Growth arrest and DNA damage-inducible proteins-interacting protein 1 OS=Homo sapiens GN=GADD45GIP1 PE=1 SV=1	HUMAN	6
309	11.03	11.03	45.03	45.03	45.03	sp|O75340|PDCD6_HUMAN	Programmed cell death protein 6 OS=Homo sapiens GN=PDCD6 PE=1 SV=1	HUMAN	6
310	11.01	11.01	57.24	40.69	35.86	sp|P61254|RL26_HUMAN	60S ribosomal protein L26 OS=Homo sapiens GN=RPL26 PE=1 SV=1	HUMAN	6
312	10.9	10.9	20.88	13.3	13.3	sp|Q6UN15|FIP1_HUMAN	Pre-mRNA 3'-end-processing factor FIP1 OS=Homo sapiens GN=FIP1L1 PE=1 SV=1	HUMAN	6
316	10.71	10.71	39.56	39.56	33.78	sp|P08579|RU2B_HUMAN	U2 small nuclear ribonucleoprotein B'' OS=Homo sapiens GN=SNRPB2 PE=1 SV=1	HUMAN	6
317	10.66	10.66	49.6	49.6	42.4	sp|P62899|RL31_HUMAN	60S ribosomal protein L31 OS=Homo sapiens GN=RPL31 PE=1 SV=1	HUMAN	6
318	10.64	10.64	54.71	52.54	35.51	sp|Q96B26|EXOS8_HUMAN	Exosome complex component RRP43 OS=Homo sapiens GN=EXOSC8 PE=1 SV=1	HUMAN	6
320	10.6	10.6	14.75	6.312	6.312	sp|Q9P2E9|RRBP1_HUMAN	Ribosome-binding protein 1 OS=Homo sapiens GN=RRBP1 PE=1 SV=4	HUMAN	6
327	10.29	10.29	12.64	7.732	7.732	sp|O75400|PR40A_HUMAN	Pre-mRNA-processing factor 40 homolog A OS=Homo sapiens GN=PRPF40A PE=1 SV=2	HUMAN	6
330	10.22	10.22	30.34	26.4	20.22	sp|P40938|RFC3_HUMAN	Replication factor C subunit 3 OS=Homo sapiens GN=RFC3 PE=1 SV=2	HUMAN	6
331	10.13	10.13	14.64	12.03	9.71	sp|O15226|NKRF_HUMAN	NF-kappa-B-repressing factor OS=Homo sapiens GN=NKRF PE=1 SV=2	HUMAN	6
332	10.11	10.11	44.23	31.41	31.41	sp|P62750|RL23A_HUMAN	60S ribosomal protein L23a OS=Homo sapiens GN=RPL23A PE=1 SV=1	HUMAN	6
337	10.06	10.06	21.85	21.85	21.85	sp|P08574|CY1_HUMAN	Cytochrome c1, heme protein, mitochondrial OS=Homo sapiens GN=CYC1 PE=1 SV=3	HUMAN	6
338	10.02	10.02	12.8	10.9	10.9	sp|Q86YP4|P66A_HUMAN	Transcriptional repressor p66-alpha OS=Homo sapiens GN=GATAD2A PE=1 SV=1	HUMAN	6
342	9.82	9.82	20.27	17.28	17.28	sp|Q07065|CKAP4_HUMAN	Cytoskeleton-associated protein 4 OS=Homo sapiens GN=CKAP4 PE=1 SV=2	HUMAN	6
343	9.79	9.79	32.56	27.91	21.4	sp|P50914|RL14_HUMAN	60S ribosomal protein L14 OS=Homo sapiens GN=RPL14 PE=1 SV=4	HUMAN	6
347	9.72	9.72	58.46	50.77	36.92	sp|Q9Y3B2|EXOS1_HUMAN	Exosome complex component CSL4 OS=Homo sapiens GN=EXOSC1 PE=1 SV=1	HUMAN	6
348	9.71	9.71	20.62	20.62	20.62	sp|P35250|RFC2_HUMAN	Replication factor C subunit 2 OS=Homo sapiens GN=RFC2 PE=1 SV=3	HUMAN	6
353	9.51	9.51	20.2	13.03	10.25	sp|O43395|PRPF3_HUMAN	U4/U6 small nuclear ribonucleoprotein Prp3 OS=Homo sapiens GN=PRPF3 PE=1 SV=2	HUMAN	6
362	8.99	8.99	38.1	38.1	38.1	sp|P62318|SMD3_HUMAN	Small nuclear ribonucleoprotein Sm D3 OS=Homo sapiens GN=SNRPD3 PE=1 SV=1	HUMAN	6
366	8.84	8.84	23.28	14.43	14.43	sp|Q15287|RNPS1_HUMAN	RNA-binding protein with serine-rich domain 1 OS=Homo sapiens GN=RNPS1 PE=1 SV=1	HUMAN	6
371	8.74	8.74	48.1	35.24	35.24	sp|P19388|RPAB1_HUMAN	DNA-directed RNA polymerases I, II, and III subunit RPABC1 OS=Homo sapiens GN=POLR2E PE=1 SV=4	HUMAN	6
375	8.65	8.65	62.36	50	44.94	sp|Q9BYD1|RM13_HUMAN	39S ribosomal protein L13, mitochondrial OS=Homo sapiens GN=MRPL13 PE=1 SV=1	HUMAN	6
404	8	8	33.33	33.33	33.33	sp|P09382|LEG1_HUMAN	Galectin-1 OS=Homo sapiens GN=LGALS1 PE=1 SV=2	HUMAN	6
416	7.74	7.74	28.24	15.47	15.47	sp|P17987|TCPA_HUMAN	T-complex protein 1 subunit alpha OS=Homo sapiens GN=TCP1 PE=1 SV=1	HUMAN	6
424	7.37	9.51	40.27	33.03	29.86	sp|Q13242|SRSF9_HUMAN	Serine/arginine-rich splicing factor 9 OS=Homo sapiens GN=SRSF9 PE=1 SV=1	HUMAN	6
946	1.18	7.82	30.38	19.89	19.89	sp|P16989|YBOX3_HUMAN	Y-box-binding protein 3 OS=Homo sapiens GN=YBX3 PE=1 SV=4	HUMAN	6
1023	0.58	14.17	46.67	37.88	20	sp|P62136|PP1A_HUMAN	Serine/threonine-protein phosphatase PP1-alpha catalytic subunit OS=Homo sapiens GN=PPP1CA PE=1 SV=1	HUMAN	6
310	0	8.93	58.62	34.48	29.66	sp|Q9UNX3|RL26L_HUMAN	60S ribosomal protein L26-like 1 OS=Homo sapiens GN=RPL26L1 PE=1 SV=1	HUMAN	5
313	10.84	10.84	46.43	37.76	23.98	sp|P84098|RL19_HUMAN	60S ribosomal protein L19 OS=Homo sapiens GN=RPL19 PE=1 SV=1	HUMAN	5
319	10.62	10.62	47.14	34.29	34.29	sp|P62829|RL23_HUMAN	60S ribosomal protein L23 OS=Homo sapiens GN=RPL23 PE=1 SV=1	HUMAN	5
322	10.5	10.5	8.891	4.394	3.066	sp|Q5T5U3|RHG21_HUMAN	Rho GTPase-activating protein 21 OS=Homo sapiens GN=ARHGAP21 PE=1 SV=1	HUMAN	5
323	10.42	10.42	67.57	53.38	39.86	sp|Q04837|SSBP_HUMAN	Single-stranded DNA-binding protein, mitochondrial OS=Homo sapiens GN=SSBP1 PE=1 SV=1	HUMAN	5
328	10.25	10.25	49.46	34.78	26.09	sp|P18621|RL17_HUMAN	60S ribosomal protein L17 OS=Homo sapiens GN=RPL17 PE=1 SV=3	HUMAN	5
329	10.25	10.25	9.368	8.211	7.368	sp|Q9H0D6|XRN2_HUMAN	5'-3' exoribonuclease 2 OS=Homo sapiens GN=XRN2 PE=1 SV=1	HUMAN	5
333	10.09	10.09	18.56	15.69	12.46	sp|Q13263|TIF1B_HUMAN	Transcription intermediary factor 1-beta OS=Homo sapiens GN=TRIM28 PE=1 SV=5	HUMAN	5
334	10.08	10.08	16.01	11.33	10.06	sp|O00139|KIF2A_HUMAN	Kinesin-like protein KIF2A OS=Homo sapiens GN=KIF2A PE=1 SV=3	HUMAN	5
335	10.08	10.08	21.81	21.81	19.15	sp|Q5T280|CI114_HUMAN	Uncharacterized protein C9orf114 OS=Homo sapiens GN=C9orf114 PE=1 SV=3	HUMAN	5
336	10.06	10.06	29	17.47	13.57	sp|Q15291|RBBP5_HUMAN	Retinoblastoma-binding protein 5 OS=Homo sapiens GN=RBBP5 PE=1 SV=2	HUMAN	5
339	10	10	41.82	41.82	41.82	sp|P62937|PPIA_HUMAN	Peptidyl-prolyl cis-trans isomerase A OS=Homo sapiens GN=PPIA PE=1 SV=2	HUMAN	5
341	9.82	9.82	13.56	4.785	4.785	sp|Q14160|SCRIB_HUMAN	Protein scribble homolog OS=Homo sapiens GN=SCRIB PE=1 SV=4	HUMAN	5
346	9.73	9.73	9.97	6.627	4.418	sp|Q00610|CLH1_HUMAN	Clathrin heavy chain 1 OS=Homo sapiens GN=CLTC PE=1 SV=5	HUMAN	5
349	9.7	9.7	14.82	7.684	6.806	sp|Q96AV8|E2F7_HUMAN	Transcription factor E2F7 OS=Homo sapiens GN=E2F7 PE=1 SV=3	HUMAN	5
350	9.66	9.66	58.46	58.46	58.46	sp|Q9Y2R5|RT17_HUMAN	28S ribosomal protein S17, mitochondrial OS=Homo sapiens GN=MRPS17 PE=2 SV=1	HUMAN	5
354	9.44	9.44	28.63	28.63	28.63	sp|O43809|CPSF5_HUMAN	Cleavage and polyadenylation specificity factor subunit 5 OS=Homo sapiens GN=NUDT21 PE=1 SV=1	HUMAN	5
355	9.39	9.39	21.99	21.99	21.99	sp|Q15024|EXOS7_HUMAN	Exosome complex component RRP42 OS=Homo sapiens GN=EXOSC7 PE=1 SV=3	HUMAN	5
357	9.36	9.36	19.74	12.92	11.32	sp|Q96EY7|PTCD3_HUMAN	Pentatricopeptide repeat domain-containing protein 3, mitochondrial OS=Homo sapiens GN=PTCD3 PE=1 SV=3	HUMAN	5
358	9.34	9.34	79.71	71.01	53.62	sp|P56385|ATP5I_HUMAN	ATP synthase subunit e, mitochondrial OS=Homo sapiens GN=ATP5I PE=1 SV=2	HUMAN	5
359	9.26	9.26	19.38	19.38	19.38	sp|O95619|YETS4_HUMAN	YEATS domain-containing protein 4 OS=Homo sapiens GN=YEATS4 PE=1 SV=1	HUMAN	5
361	9.11	9.11	13.69	13.69	13.69	sp|Q9UJX3|APC7_HUMAN	Anaphase-promoting complex subunit 7 OS=Homo sapiens GN=ANAPC7 PE=1 SV=4	HUMAN	5
363	8.97	8.97	24.94	7.786	7.786	sp|Q9UKN8|TF3C4_HUMAN	General transcription factor 3C polypeptide 4 OS=Homo sapiens GN=GTF3C4 PE=1 SV=2	HUMAN	5
364	8.9	8.9	32.16	24.37	19.35	sp|P51398|RT29_HUMAN	28S ribosomal protein S29, mitochondrial OS=Homo sapiens GN=DAP3 PE=1 SV=1	HUMAN	5
368	8.82	8.82	15.52	15.52	15.52	sp|Q9P258|RCC2_HUMAN	Protein RCC2 OS=Homo sapiens GN=RCC2 PE=1 SV=2	HUMAN	5
369	8.78	8.78	47.06	47.06	47.06	sp|P60866|RS20_HUMAN	40S ribosomal protein S20 OS=Homo sapiens GN=RPS20 PE=1 SV=1	HUMAN	5
372	8.73	8.73	31.86	20.22	19.39	sp|Q15019|SEPT2_HUMAN	Septin-2 OS=Homo sapiens GN=SEPT2 PE=1 SV=1	HUMAN	5
373	8.71	8.71	33.61	29.51	21.04	sp|Q9H568|ACTL8_HUMAN	Actin-like protein 8 OS=Homo sapiens GN=ACTL8 PE=2 SV=1	HUMAN	5
378	8.34	9.59	22.26	18.18	15.4	sp|P50991|TCPD_HUMAN	T-complex protein 1 subunit delta OS=Homo sapiens GN=CCT4 PE=1 SV=4	HUMAN	5
382	8.23	8.23	11.53	5.212	4.329	sp|Q09666|AHNK_HUMAN	Neuroblast differentiation-associated protein AHNAK OS=Homo sapiens GN=AHNAK PE=1 SV=2	HUMAN	5
383	8.19	8.19	44.68	35.26	23.1	sp|Q9H147|TDIF1_HUMAN	Deoxynucleotidyltransferase terminal-interacting protein 1 OS=Homo sapiens GN=DNTTIP1 PE=1 SV=2	HUMAN	5
384	8.17	8.17	14.42	9.674	8.372	sp|Q8WWM7|ATX2L_HUMAN	Ataxin-2-like protein OS=Homo sapiens GN=ATXN2L PE=1 SV=2	HUMAN	5
386	8.15	8.15	51.06	16.31	16.31	sp|Q9BZE1|RM37_HUMAN	39S ribosomal protein L37, mitochondrial OS=Homo sapiens GN=MRPL37 PE=1 SV=2	HUMAN	5
388	8.13	8.13	39.81	32.41	26.39	sp|Q96A35|RM24_HUMAN	39S ribosomal protein L24, mitochondrial OS=Homo sapiens GN=MRPL24 PE=1 SV=1	HUMAN	5
397	8	8	20	12.66	8.058	sp|Q7Z417|NUFP2_HUMAN	Nuclear fragile X mental retardation-interacting protein 2 OS=Homo sapiens GN=NUFIP2 PE=1 SV=1	HUMAN	5
403	8	8	23.58	23.58	23.58	sp|Q96GC5|RM48_HUMAN	39S ribosomal protein L48, mitochondrial OS=Homo sapiens GN=MRPL48 PE=1 SV=2	HUMAN	5
406	7.94	10.03	21.08	15.96	15.96	sp|Q99729|ROAA_HUMAN	Heterogeneous nuclear ribonucleoprotein A/B OS=Homo sapiens GN=HNRNPAB PE=1 SV=2	HUMAN	5
407	7.92	7.92	18.45	14.76	13.4	sp|Q96GM5|SMRD1_HUMAN	SWI/SNF-related matrix-associated actin-dependent regulator of chromatin subfamily D member 1 OS=Homo sapiens GN=SMARCD1 PE=1 SV=2	HUMAN	5
409	7.9	7.9	56.92	56.92	42.31	sp|P62244|RS15A_HUMAN	40S ribosomal protein S15a OS=Homo sapiens GN=RPS15A PE=1 SV=2	HUMAN	5
410	7.84	7.84	30.11	26.11	21.05	sp|P26368|U2AF2_HUMAN	Splicing factor U2AF 65 kDa subunit OS=Homo sapiens GN=U2AF2 PE=1 SV=4	HUMAN	5
413	7.79	7.79	26.42	11.38	11.38	sp|P49368|TCPG_HUMAN	T-complex protein 1 subunit gamma OS=Homo sapiens GN=CCT3 PE=1 SV=4	HUMAN	5
427	7.28	7.28	19.51	18.78	18.78	sp|Q14186|TFDP1_HUMAN	Transcription factor Dp-1 OS=Homo sapiens GN=TFDP1 PE=1 SV=1	HUMAN	5
431	7.14	7.14	80.23	80.23	80.23	sp|Q9BWJ5|SF3B5_HUMAN	Splicing factor 3B subunit 5 OS=Homo sapiens GN=SF3B5 PE=1 SV=1	HUMAN	5
435	7.03	7.03	72.46	72.46	72.46	sp|P62857|RS28_HUMAN	40S ribosomal protein S28 OS=Homo sapiens GN=RPS28 PE=1 SV=1	HUMAN	5
436	7.03	7.03	30.89	30.89	30.89	sp|P42766|RL35_HUMAN	60S ribosomal protein L35 OS=Homo sapiens GN=RPL35 PE=1 SV=2	HUMAN	5
453	6.69	6.69	44.35	44.35	44.35	sp|P62854|RS26_HUMAN	40S ribosomal protein S26 OS=Homo sapiens GN=RPS26 PE=1 SV=3	HUMAN	5
459	6.55	6.55	28.76	28.76	28.76	sp|Q16540|RM23_HUMAN	39S ribosomal protein L23, mitochondrial OS=Homo sapiens GN=MRPL23 PE=1 SV=1	HUMAN	5
466	6.34	6.34	24.91	10.47	10.47	sp|P47756|CAPZB_HUMAN	F-actin-capping protein subunit beta OS=Homo sapiens GN=CAPZB PE=1 SV=4	HUMAN	5
572	4.26	8.92	13.64	7.24	5.456	sp|Q14151|SAFB2_HUMAN	Scaffold attachment factor B2 OS=Homo sapiens GN=SAFB2 PE=1 SV=1	HUMAN	5
1098	0.2	10.42	10.33	3.431	2.72	sp|O15020|SPTN2_HUMAN	Spectrin beta chain, non-erythrocytic 2 OS=Homo sapiens GN=SPTBN2 PE=1 SV=3	HUMAN	5
1179	0	6.54	36.17	10.4	8.983	cont_P05784	SWISS-PROT:P05784 Tax_Id=10090 Gene_Symbol=Krt18 Keratin, type I cytoskeletal 18	P05784	5
352	9.53	9.53	21.1	21.1	10.79	sp|Q96E29|MTEF3_HUMAN	Transcription termination factor 3, mitochondrial OS=Homo sapiens GN=MTERF3 PE=1 SV=2	HUMAN	4
356	9.37	9.37	36.89	36.89	22.82	sp|Q14197|ICT1_HUMAN	Peptidyl-tRNA hydrolase ICT1, mitochondrial OS=Homo sapiens GN=ICT1 PE=1 SV=1	HUMAN	4
360	9.21	9.21	23.78	9.412	5.966	sp|Q9UDY2|ZO2_HUMAN	Tight junction protein ZO-2 OS=Homo sapiens GN=TJP2 PE=1 SV=2	HUMAN	4
365	8.87	8.87	21.28	14.31	9.605	sp|Q8N7H5|PAF1_HUMAN	RNA polymerase II-associated factor 1 homolog OS=Homo sapiens GN=PAF1 PE=1 SV=2	HUMAN	4
367	8.84	8.84	26.57	26.57	20.9	sp|P04406|G3P_HUMAN	Glyceraldehyde-3-phosphate dehydrogenase OS=Homo sapiens GN=GAPDH PE=1 SV=3	HUMAN	4
374	8.67	8.67	19.62	14.63	9.983	sp|Q9P270|SLAI2_HUMAN	SLAIN motif-containing protein 2 OS=Homo sapiens GN=SLAIN2 PE=1 SV=2	HUMAN	4
376	8.5	8.5	12.37	5.749	4.791	sp|P35251|RFC1_HUMAN	Replication factor C subunit 1 OS=Homo sapiens GN=RFC1 PE=1 SV=4	HUMAN	4
377	8.49	8.49	27.55	22.29	18.27	sp|P82673|RT35_HUMAN	28S ribosomal protein S35, mitochondrial OS=Homo sapiens GN=MRPS35 PE=1 SV=1	HUMAN	4
379	8.33	8.33	14.52	14.52	12.03	sp|Q9UN86|G3BP2_HUMAN	Ras GTPase-activating protein-binding protein 2 OS=Homo sapiens GN=G3BP2 PE=1 SV=2	HUMAN	4
380	8.29	8.29	13.76	13.14	10.2	sp|Q9UFC0|LRWD1_HUMAN	Leucine-rich repeat and WD repeat-containing protein 1 OS=Homo sapiens GN=LRWD1 PE=1 SV=2	HUMAN	4
381	8.28	8.28	52.43	52.43	39.81	sp|O75964|ATP5L_HUMAN	ATP synthase subunit g, mitochondrial OS=Homo sapiens GN=ATP5L PE=1 SV=3	HUMAN	4
385	8.16	8.16	16.46	15.21	13.75	sp|Q96EY1|DNJA3_HUMAN	DnaJ homolog subfamily A member 3, mitochondrial OS=Homo sapiens GN=DNAJA3 PE=1 SV=2	HUMAN	4
387	8.15	8.15	21.74	14.98	12.32	sp|Q13148|TADBP_HUMAN	TAR DNA-binding protein 43 OS=Homo sapiens GN=TARDBP PE=1 SV=1	HUMAN	4
389	8.12	8.12	65.81	65.81	58.97	sp|Q9P086|MED11_HUMAN	Mediator of RNA polymerase II transcription subunit 11 OS=Homo sapiens GN=MED11 PE=1 SV=2	HUMAN	4
390	8.09	8.09	30.1	18.69	16.02	sp|O60884|DNJA2_HUMAN	DnaJ homolog subfamily A member 2 OS=Homo sapiens GN=DNAJA2 PE=1 SV=1	HUMAN	4
392	8.06	8.06	38.35	27.18	17.96	sp|Q9NQ50|RM40_HUMAN	39S ribosomal protein L40, mitochondrial OS=Homo sapiens GN=MRPL40 PE=1 SV=1	HUMAN	4
394	8.04	8.04	15.76	9.922	9.922	sp|Q15646|OASL_HUMAN	2'-5'-oligoadenylate synthase-like protein OS=Homo sapiens GN=OASL PE=1 SV=2	HUMAN	4
395	8.02	8.02	44.69	29.26	29.26	sp|Q9BYD3|RM04_HUMAN	39S ribosomal protein L4, mitochondrial OS=Homo sapiens GN=MRPL4 PE=1 SV=1	HUMAN	4
396	8.01	8.01	20.37	9.125	9.125	sp|O43290|SNUT1_HUMAN	U4/U6.U5 tri-snRNP-associated protein 1 OS=Homo sapiens GN=SART1 PE=1 SV=1	HUMAN	4
398	8	8	7.368	5.833	5.833	sp|Q9UPT8|ZC3H4_HUMAN	Zinc finger CCCH domain-containing protein 4 OS=Homo sapiens GN=ZC3H4 PE=1 SV=3	HUMAN	4
399	8	8	44.28	29.35	29.35	sp|P82664|RT10_HUMAN	28S ribosomal protein S10, mitochondrial OS=Homo sapiens GN=MRPS10 PE=1 SV=2	HUMAN	4
400	8	8	23.32	16.25	16.25	sp|P21796|VDAC1_HUMAN	Voltage-dependent anion-selective channel protein 1 OS=Homo sapiens GN=VDAC1 PE=1 SV=2	HUMAN	4
401	8	8	12.54	9.841	9.841	sp|P08195|4F2_HUMAN	4F2 cell-surface antigen heavy chain OS=Homo sapiens GN=SLC3A2 PE=1 SV=3	HUMAN	4
402	8	8	17.22	14.5	14.5	sp|O95900|TRUB2_HUMAN	Probable tRNA pseudouridine synthase 2 OS=Homo sapiens GN=TRUB2 PE=1 SV=1	HUMAN	4
405	7.95	7.95	15.45	15.45	13.66	sp|Q9Y3I0|RTCB_HUMAN	tRNA-splicing ligase RtcB homolog OS=Homo sapiens GN=RTCB PE=1 SV=1	HUMAN	4
408	7.92	7.92	7.111	4.416	4.416	sp|Q9C0J8|WDR33_HUMAN	pre-mRNA 3' end processing protein WDR33 OS=Homo sapiens GN=WDR33 PE=1 SV=2	HUMAN	4
411	7.82	7.82	35.87	16.86	16.86	sp|Q9BY77|PDIP3_HUMAN	Polymerase delta-interacting protein 3 OS=Homo sapiens GN=POLDIP3 PE=1 SV=2	HUMAN	4
414	7.77	7.77	35.81	23.02	19.44	sp|P68400|CSK21_HUMAN	Casein kinase II subunit alpha OS=Homo sapiens GN=CSNK2A1 PE=1 SV=1	HUMAN	4
415	7.77	7.77	32.26	24.42	24.42	sp|P62906|RL10A_HUMAN	60S ribosomal protein L10a OS=Homo sapiens GN=RPL10A PE=1 SV=2	HUMAN	4
417	7.68	7.68	26.81	17.77	14.46	sp|Q86UT8|CCD84_HUMAN	Coiled-coil domain-containing protein 84 OS=Homo sapiens GN=CCDC84 PE=2 SV=1	HUMAN	4
419	7.67	7.67	23.26	18.25	8.945	sp|Q9UHX1|PUF60_HUMAN	Poly(U)-binding-splicing factor PUF60 OS=Homo sapiens GN=PUF60 PE=1 SV=1	HUMAN	4
420	7.53	7.53	41.31	20.4	19.9	sp|P31689|DNJA1_HUMAN	DnaJ homolog subfamily A member 1 OS=Homo sapiens GN=DNAJA1 PE=1 SV=2	HUMAN	4
421	7.51	7.51	28.89	17.41	17.41	sp|Q9NPJ6|MED4_HUMAN	Mediator of RNA polymerase II transcription subunit 4 OS=Homo sapiens GN=MED4 PE=1 SV=1	HUMAN	4
422	7.51	7.51	8.577	8.577	8.577	sp|O15371|EIF3D_HUMAN	Eukaryotic translation initiation factor 3 subunit D OS=Homo sapiens GN=EIF3D PE=1 SV=1	HUMAN	4
428	7.23	7.23	26.58	26.58	26.58	sp|P54105|ICLN_HUMAN	Methylosome subunit pICln OS=Homo sapiens GN=CLNS1A PE=1 SV=1	HUMAN	4
429	7.23	7.23	33.96	33.96	25.16	sp|P47914|RL29_HUMAN	60S ribosomal protein L29 OS=Homo sapiens GN=RPL29 PE=1 SV=2	HUMAN	4
430	7.16	7.16	28.23	12.59	12.59	sp|P45880|VDAC2_HUMAN	Voltage-dependent anion-selective channel protein 2 OS=Homo sapiens GN=VDAC2 PE=1 SV=2	HUMAN	4
432	7.08	7.08	17	10.51	6.955	sp|P10515|ODP2_HUMAN	Dihydrolipoyllysine-residue acetyltransferase component of pyruvate dehydrogenase complex, mitochondrial OS=Homo sapiens GN=DLAT PE=1 SV=3	HUMAN	4
433	7.06	7.06	7.356	3.961	3.344	sp|Q9H1A4|APC1_HUMAN	Anaphase-promoting complex subunit 1 OS=Homo sapiens GN=ANAPC1 PE=1 SV=1	HUMAN	4
434	7.05	7.05	7.825	7.333	7.333	sp|Q86YZ3|HORN_HUMAN	Hornerin OS=Homo sapiens GN=HRNR PE=1 SV=2	HUMAN	4
434	0	7.05	7.825	7.333	7.333	cont_Q86YZ3	SWISS-PROT:Q86YZ3 Tax_Id=9606 Gene_Symbol=HRNR Hornerin	Q86YZ3	4
437	6.99	6.99	43.04	23.8	10.13	sp|Q92665|RT31_HUMAN	28S ribosomal protein S31, mitochondrial OS=Homo sapiens GN=MRPS31 PE=1 SV=3	HUMAN	4
438	6.95	6.95	10.55	7.203	7.203	cont_Q1RMK2	TREMBL:Q1RMK2 (Bos taurus) IGHM protein	Q1RMK2	4
439	6.92	6.92	12.48	10.67	10.67	sp|Q49A26|GLYR1_HUMAN	Putative oxidoreductase GLYR1 OS=Homo sapiens GN=GLYR1 PE=1 SV=3	HUMAN	4
440	6.91	6.91	42.65	32.97	20.43	sp|Q9H2W6|RM46_HUMAN	39S ribosomal protein L46, mitochondrial OS=Homo sapiens GN=MRPL46 PE=1 SV=1	HUMAN	4
441	6.88	6.88	38.67	26.22	26.22	sp|P24534|EF1B_HUMAN	Elongation factor 1-beta OS=Homo sapiens GN=EEF1B2 PE=1 SV=3	HUMAN	4
442	6.86	6.86	6.735	6.735	6.735	sp|Q14974|IMB1_HUMAN	Importin subunit beta-1 OS=Homo sapiens GN=KPNB1 PE=1 SV=2	HUMAN	4
443	6.83	6.83	12.98	5.534	4.198	sp|Q9H0E3|SP130_HUMAN	Histone deacetylase complex subunit SAP130 OS=Homo sapiens GN=SAP130 PE=1 SV=1	HUMAN	4
444	6.81	6.81	28.43	18.14	18.14	sp|P61313|RL15_HUMAN	60S ribosomal protein L15 OS=Homo sapiens GN=RPL15 PE=1 SV=2	HUMAN	4
445	6.81	6.81	24.43	20.52	20.52	sp|Q96AG4|LRC59_HUMAN	Leucine-rich repeat-containing protein 59 OS=Homo sapiens GN=LRRC59 PE=1 SV=1	HUMAN	4
446	6.79	6.79	23.99	23.99	23.99	sp|P21964|COMT_HUMAN	Catechol O-methyltransferase OS=Homo sapiens GN=COMT PE=1 SV=2	HUMAN	4
451	6.74	6.74	21.64	17.7	17.7	sp|Q13151|ROA0_HUMAN	Heterogeneous nuclear ribonucleoprotein A0 OS=Homo sapiens GN=HNRNPA0 PE=1 SV=1	HUMAN	4
452	6.7	6.7	14.99	8.567	8.567	sp|P04843|RPN1_HUMAN	Dolichyl-diphosphooligosaccharide--protein glycosyltransferase subunit 1 OS=Homo sapiens GN=RPN1 PE=1 SV=1	HUMAN	4
454	6.67	6.67	31.13	31.13	30.46	sp|P62277|RS13_HUMAN	40S ribosomal protein S13 OS=Homo sapiens GN=RPS13 PE=1 SV=2	HUMAN	4
464	6.36	6.36	13.2	11.38	4.552	sp|P28288|ABCD3_HUMAN	ATP-binding cassette sub-family D member 3 OS=Homo sapiens GN=ABCD3 PE=1 SV=1	HUMAN	4
467	6.31	6.31	14.17	14.17	14.17	sp|P50402|EMD_HUMAN	Emerin OS=Homo sapiens GN=EMD PE=1 SV=1	HUMAN	4
471	6.23	6.24	31.94	22.22	22.22	sp|P62826|RAN_HUMAN	GTP-binding nuclear protein Ran OS=Homo sapiens GN=RAN PE=1 SV=3	HUMAN	4
485	6.03	6.03	24.59	14.73	14.73	sp|Q92499|DDX1_HUMAN	ATP-dependent RNA helicase DDX1 OS=Homo sapiens GN=DDX1 PE=1 SV=2	HUMAN	4
494	5.91	5.91	5.95	2.793	2.793	sp|P51532|SMCA4_HUMAN	Transcription activator BRG1 OS=Homo sapiens GN=SMARCA4 PE=1 SV=2	HUMAN	4
496	5.84	5.85	15.89	14.47	10.07	sp|Q969R5|LMBL2_HUMAN	Lethal(3)malignant brain tumor-like protein 2 OS=Homo sapiens GN=L3MBTL2 PE=1 SV=1	HUMAN	4
500	5.7	5.7	52.73	26.36	26.36	sp|Q7RTV0|PHF5A_HUMAN	PHD finger-like domain-containing protein 5A OS=Homo sapiens GN=PHF5A PE=1 SV=1	HUMAN	4
503	5.68	5.68	30.33	30.33	25	sp|Q9Y224|CN166_HUMAN	UPF0568 protein C14orf166 OS=Homo sapiens GN=C14orf166 PE=1 SV=1	HUMAN	4
512	5.46	5.46	17.26	7.965	7.08	sp|Q8IYB3|SRRM1_HUMAN	Serine/arginine repetitive matrix protein 1 OS=Homo sapiens GN=SRRM1 PE=1 SV=2	HUMAN	4
514	5.44	5.44	35.71	35.71	35.71	sp|P62273|RS29_HUMAN	40S ribosomal protein S29 OS=Homo sapiens GN=RPS29 PE=1 SV=2	HUMAN	4
520	5.35	5.36	30.66	23.36	23.36	sp|Q8IXM3|RM41_HUMAN	39S ribosomal protein L41, mitochondrial OS=Homo sapiens GN=MRPL41 PE=1 SV=1	HUMAN	4
533	5.11	5.11	33.72	33.72	33.72	sp|P62306|RUXF_HUMAN	Small nuclear ribonucleoprotein F OS=Homo sapiens GN=SNRPF PE=1 SV=1	HUMAN	4
536	5.05	5.05	22.62	22.38	19.05	sp|Q9HC36|RMTL1_HUMAN	RNA methyltransferase-like protein 1 OS=Homo sapiens GN=RNMTL1 PE=1 SV=2	HUMAN	4
578	4.19	4.2	47.06	47.06	25.49	sp|O00422|SAP18_HUMAN	Histone deacetylase complex subunit SAP18 OS=Homo sapiens GN=SAP18 PE=1 SV=1	HUMAN	4
635	4	4	14.89	14.89	14.89	sp|Q07021|C1QBP_HUMAN	Complement component 1 Q subcomponent-binding protein, mitochondrial OS=Homo sapiens GN=C1QBP PE=1 SV=1	HUMAN	4
642	3.92	8	20.98	20.98	20.98	sp|P47755|CAZA2_HUMAN	F-actin-capping protein subunit alpha-2 OS=Homo sapiens GN=CAPZA2 PE=1 SV=3	HUMAN	4
664	3.42	6.23	14.57	10.73	9.312	sp|Q08170|SRSF4_HUMAN	Serine/arginine-rich splicing factor 4 OS=Homo sapiens GN=SRSF4 PE=1 SV=2	HUMAN	4
666	3.41	3.41	44.53	35.04	35.04	sp|Q9Y3D3|RT16_HUMAN	28S ribosomal protein S16, mitochondrial OS=Homo sapiens GN=MRPS16 PE=1 SV=1	HUMAN	4
711	2.65	4.83	12.24	9.228	7.91	sp|Q92925|SMRD2_HUMAN	SWI/SNF-related matrix-associated actin-dependent regulator of chromatin subfamily D member 2 OS=Homo sapiens GN=SMARCD2 PE=1 SV=3	HUMAN	4
1179	7.77	7.77	35.81	23.02	19.44	sp|P68400|CSK21_HUMAN	Casein kinase II subunit alpha OS=Homo sapiens GN=CSNK2A1 PE=1 SV=1	HUMAN	4
414	0	5.93	30.43	17.65	14.07	sp|Q8NEV1|CSK23_HUMAN	Casein kinase II subunit alpha 3 OS=Homo sapiens GN=CSNK2A3 PE=1 SV=2	HUMAN	3
448	6.77	6.77	26.32	26.32	14.4	sp|Q99873|ANM1_HUMAN	Protein arginine N-methyltransferase 1 OS=Homo sapiens GN=PRMT1 PE=1 SV=2	HUMAN	3
449	6.76	6.76	26.81	24.7	16.87	sp|Q9H9J2|RM44_HUMAN	39S ribosomal protein L44, mitochondrial OS=Homo sapiens GN=MRPL44 PE=1 SV=1	HUMAN	3
450	6.75	6.75	54.81	53.33	32.59	sp|P62910|RL32_HUMAN	60S ribosomal protein L32 OS=Homo sapiens GN=RPL32 PE=1 SV=2	HUMAN	3
455	6.65	6.65	5.402	2.812	2.009	sp|Q9BTC0|DIDO1_HUMAN	Death-inducer obliterator 1 OS=Homo sapiens GN=DIDO1 PE=1 SV=5	HUMAN	3
456	6.62	6.62	34.02	20.96	15.81	sp|Q9NPE2|NGRN_HUMAN	Neugrin OS=Homo sapiens GN=NGRN PE=1 SV=2	HUMAN	3
457	6.62	6.62	29.23	18.46	12.31	sp|Q13347|EIF3I_HUMAN	Eukaryotic translation initiation factor 3 subunit I OS=Homo sapiens GN=EIF3I PE=1 SV=1	HUMAN	3
460	6.54	6.54	19.58	19.05	15.87	sp|P51991|ROA3_HUMAN	Heterogeneous nuclear ribonucleoprotein A3 OS=Homo sapiens GN=HNRNPA3 PE=1 SV=2	HUMAN	3
461	6.51	6.51	18.38	13.75	8.591	sp|Q5BKZ1|ZN326_HUMAN	DBIRD complex subunit ZNF326 OS=Homo sapiens GN=ZNF326 PE=1 SV=2	HUMAN	3
462	6.39	6.39	37.93	18.04	15.92	sp|Q96CM3|RUSD4_HUMAN	RNA pseudouridylate synthase domain-containing protein 4 OS=Homo sapiens GN=RPUSD4 PE=2 SV=1	HUMAN	3
463	6.37	6.37	35.94	35.94	30.47	sp|Q7Z7F7|RM55_HUMAN	39S ribosomal protein L55, mitochondrial OS=Homo sapiens GN=MRPL55 PE=1 SV=1	HUMAN	3
468	6.3	6.3	16.42	9.854	6.934	sp|P50990|TCPQ_HUMAN	T-complex protein 1 subunit theta OS=Homo sapiens GN=CCT8 PE=1 SV=4	HUMAN	3
469	6.27	6.27	13.01	13.01	8.277	sp|Q92804|RBP56_HUMAN	TATA-binding protein-associated factor 2N OS=Homo sapiens GN=TAF15 PE=1 SV=1	HUMAN	3
470	6.24	6.24	27.27	18.73	13.22	sp|O75818|RPP40_HUMAN	Ribonuclease P protein subunit p40 OS=Homo sapiens GN=RPP40 PE=1 SV=3	HUMAN	3
472	6.23	6.23	19.41	12.09	9.524	sp|Q9NWB6|ARGL1_HUMAN	Arginine and glutamate-rich protein 1 OS=Homo sapiens GN=ARGLU1 PE=1 SV=1	HUMAN	3
473	6.22	6.22	36.75	26.5	17.09	sp|P49207|RL34_HUMAN	60S ribosomal protein L34 OS=Homo sapiens GN=RPL34 PE=1 SV=3	HUMAN	3
475	6.2	6.2	38.43	27.99	27.24	sp|P78346|RPP30_HUMAN	Ribonuclease P protein subunit p30 OS=Homo sapiens GN=RPP30 PE=1 SV=1	HUMAN	3
476	6.19	6.19	36.41	24.1	18.97	sp|Q3MHD2|LSM12_HUMAN	Protein LSM12 homolog OS=Homo sapiens GN=LSM12 PE=1 SV=2	HUMAN	3
477	6.15	6.15	17.97	5.931	4.562	sp|Q6PKG0|LARP1_HUMAN	La-related protein 1 OS=Homo sapiens GN=LARP1 PE=1 SV=2	HUMAN	3
478	6.13	6.13	14.33	9.386	7.85	sp|Q9UHD8|SEPT9_HUMAN	Septin-9 OS=Homo sapiens GN=SEPT9 PE=1 SV=2	HUMAN	3
479	6.09	6.09	34.5	17.05	13.57	sp|O95721|SNP29_HUMAN	Synaptosomal-associated protein 29 OS=Homo sapiens GN=SNAP29 PE=1 SV=1	HUMAN	3
480	6.09	6.09	6.093	5.029	3.868	sp|Q9NWH9|SLTM_HUMAN	SAFB-like transcription modulator OS=Homo sapiens GN=SLTM PE=1 SV=2	HUMAN	3
481	6.06	6.06	13.08	5.088	2.665	sp|O95785|WIZ_HUMAN	Protein Wiz OS=Homo sapiens GN=WIZ PE=1 SV=2	HUMAN	3
482	6.05	6.05	18.43	7.002	5.037	sp|P55884|EIF3B_HUMAN	Eukaryotic translation initiation factor 3 subunit B OS=Homo sapiens GN=EIF3B PE=1 SV=3	HUMAN	3
483	6.05	6.05	20.36	16.36	16.36	sp|Q9NQT5|EXOS3_HUMAN	Exosome complex component RRP40 OS=Homo sapiens GN=EXOSC3 PE=1 SV=3	HUMAN	3
484	6.03	6.03	22.68	10.82	10.82	sp|Q9NVV4|PAPD1_HUMAN	Poly(A) RNA polymerase, mitochondrial OS=Homo sapiens GN=MTPAP PE=1 SV=1	HUMAN	3
486	6.03	6.03	18.8	16.54	16.54	sp|P06310|KV206_HUMAN	Ig kappa chain V-II region RPMI 6410 OS=Homo sapiens PE=4 SV=1	HUMAN	3
488	6	6	7.864	2.913	2.913	sp|O14974|MYPT1_HUMAN	Protein phosphatase 1 regulatory subunit 12A OS=Homo sapiens GN=PPP1R12A PE=1 SV=1	HUMAN	3
489	6	6	37.14	17.14	17.14	sp|P56537|IF6_HUMAN	Eukaryotic translation initiation factor 6 OS=Homo sapiens GN=EIF6 PE=1 SV=1	HUMAN	3
490	6	6	43.82	36.52	36.52	sp|O75607|NPM3_HUMAN	Nucleoplasmin-3 OS=Homo sapiens GN=NPM3 PE=1 SV=3	HUMAN	3
492	6	6	16.15	16.15	16.15	sp|Q16514|TAF12_HUMAN	Transcription initiation factor TFIID subunit 12 OS=Homo sapiens GN=TAF12 PE=1 SV=1	HUMAN	3
493	5.92	5.92	14.3	8.477	8.477	sp|O43719|HTSF1_HUMAN	HIV Tat-specific factor 1 OS=Homo sapiens GN=HTATSF1 PE=1 SV=1	HUMAN	3
495	5.85	5.85	17.68	14.21	7.799	sp|Q13416|ORC2_HUMAN	Origin recognition complex subunit 2 OS=Homo sapiens GN=ORC2 PE=1 SV=2	HUMAN	3
497	5.84	5.84	25.6	10.14	10.14	sp|Q92552|RT27_HUMAN	28S ribosomal protein S27, mitochondrial OS=Homo sapiens GN=MRPS27 PE=1 SV=3	HUMAN	3
498	5.8	5.8	24.22	8.984	8.984	sp|P30048|PRDX3_HUMAN	Thioredoxin-dependent peroxide reductase, mitochondrial OS=Homo sapiens GN=PRDX3 PE=1 SV=3	HUMAN	3
499	5.78	5.78	27.24	15.41	15.41	sp|Q86U90|YRDC_HUMAN	YrdC domain-containing protein, mitochondrial OS=Homo sapiens GN=YRDC PE=1 SV=1	HUMAN	3
501	5.7	5.7	15.79	15.79	15.79	sp|Q9Y580|RBM7_HUMAN	RNA-binding protein 7 OS=Homo sapiens GN=RBM7 PE=1 SV=1	HUMAN	3
502	5.69	5.69	11.68	11.68	9.342	sp|Q8N684|CPSF7_HUMAN	Cleavage and polyadenylation specificity factor subunit 7 OS=Homo sapiens GN=CPSF7 PE=1 SV=1	HUMAN	3
505	5.62	5.62	7.478	4.487	4.487	sp|Q9HCE1|MOV10_HUMAN	Putative helicase MOV-10 OS=Homo sapiens GN=MOV10 PE=1 SV=2	HUMAN	3
506	5.61	5.61	67.63	45.09	22.54	sp|P82663|RT25_HUMAN	28S ribosomal protein S25, mitochondrial OS=Homo sapiens GN=MRPS25 PE=1 SV=1	HUMAN	3
507	5.61	5.61	59.26	32.41	29.63	sp|P18859|ATP5J_HUMAN	ATP synthase-coupling factor 6, mitochondrial OS=Homo sapiens GN=ATP5J PE=1 SV=1	HUMAN	3
508	5.59	5.59	24.21	21.75	15.09	sp|Q9ULR0|ISY1_HUMAN	Pre-mRNA-splicing factor ISY1 homolog OS=Homo sapiens GN=ISY1 PE=1 SV=3	HUMAN	3
509	5.57	5.57	16.42	7.477	4.139	sp|Q14244|MAP7_HUMAN	Ensconsin OS=Homo sapiens GN=MAP7 PE=1 SV=1	HUMAN	3
510	5.57	5.57	14.87	12.07	12.07	sp|Q96I51|WBS16_HUMAN	Williams-Beuren syndrome chromosomal region 16 protein OS=Homo sapiens GN=WBSCR16 PE=1 SV=2	HUMAN	3
511	5.54	5.54	18.96	11.18	7.784	sp|O00330|ODPX_HUMAN	Pyruvate dehydrogenase protein X component, mitochondrial OS=Homo sapiens GN=PDHX PE=1 SV=3	HUMAN	3
513	5.44	5.44	17.14	9.231	9.231	sp|Q9H0S4|DDX47_HUMAN	Probable ATP-dependent RNA helicase DDX47 OS=Homo sapiens GN=DDX47 PE=1 SV=1	HUMAN	3
515	5.41	5.41	32.58	16.29	16.29	sp|Q16594|TAF9_HUMAN	Transcription initiation factor TFIID subunit 9 OS=Homo sapiens GN=TAF9 PE=1 SV=1	HUMAN	3
516	5.39	5.39	43.48	43.48	43.48	sp|P61513|RL37A_HUMAN	60S ribosomal protein L37a OS=Homo sapiens GN=RPL37A PE=1 SV=2	HUMAN	3
517	5.36	5.36	24.02	19.12	12.75	sp|Q6I9Y2|THOC7_HUMAN	THO complex subunit 7 homolog OS=Homo sapiens GN=THOC7 PE=1 SV=3	HUMAN	3
518	5.36	5.36	15.31	12.76	12.76	sp|Q9Y383|LC7L2_HUMAN	Putative RNA-binding protein Luc7-like 2 OS=Homo sapiens GN=LUC7L2 PE=1 SV=2	HUMAN	3
521	5.33	5.33	11.17	6.931	5.516	sp|Q9H6R0|DHX33_HUMAN	Putative ATP-dependent RNA helicase DHX33 OS=Homo sapiens GN=DHX33 PE=1 SV=2	HUMAN	3
522	5.33	5.33	34.4	34.4	29.82	sp|P82930|RT34_HUMAN	28S ribosomal protein S34, mitochondrial OS=Homo sapiens GN=MRPS34 PE=1 SV=2	HUMAN	3
523	5.32	5.32	15.23	8.065	6.093	sp|Q9H0G5|NSRP1_HUMAN	Nuclear speckle splicing regulatory protein 1 OS=Homo sapiens GN=NSRP1 PE=1 SV=1	HUMAN	3
524	5.29	5.29	11.88	5.782	5.782	sp|P43246|MSH2_HUMAN	DNA mismatch repair protein Msh2 OS=Homo sapiens GN=MSH2 PE=1 SV=1	HUMAN	3
526	5.28	5.28	23.08	13.68	13.68	sp|Q96J01|THOC3_HUMAN	THO complex subunit 3 OS=Homo sapiens GN=THOC3 PE=1 SV=1	HUMAN	3
527	5.26	5.26	42.65	15	15	sp|P40937|RFC5_HUMAN	Replication factor C subunit 5 OS=Homo sapiens GN=RFC5 PE=1 SV=1	HUMAN	3
528	5.23	5.23	15.34	15.34	11.82	sp|Q6UXN9|WDR82_HUMAN	WD repeat-containing protein 82 OS=Homo sapiens GN=WDR82 PE=1 SV=1	HUMAN	3
529	5.14	5.14	12.38	6.875	4.25	sp|Q15542|TAF5_HUMAN	Transcription initiation factor TFIID subunit 5 OS=Homo sapiens GN=TAF5 PE=1 SV=3	HUMAN	3
530	5.14	5.14	8.102	6.25	6.25	sp|O95232|LC7L3_HUMAN	Luc7-like protein 3 OS=Homo sapiens GN=LUC7L3 PE=1 SV=2	HUMAN	3
531	5.14	5.14	44.05	44.05	44.05	sp|P30049|ATPD_HUMAN	ATP synthase subunit delta, mitochondrial OS=Homo sapiens GN=ATP5D PE=1 SV=2	HUMAN	3
532	5.11	5.11	24.03	14.87	12.13	sp|Q16181|SEPT7_HUMAN	Septin-7 OS=Homo sapiens GN=SEPT7 PE=1 SV=2	HUMAN	3
534	5.09	5.09	12.65	12.65	12.65	sp|P62879|GBB2_HUMAN	Guanine nucleotide-binding protein G(I)/G(S)/G(T) subunit beta-2 OS=Homo sapiens GN=GNB2 PE=1 SV=3	HUMAN	3
535	5.07	5.07	26.32	16.05	11.32	sp|Q96DV4|RM38_HUMAN	39S ribosomal protein L38, mitochondrial OS=Homo sapiens GN=MRPL38 PE=1 SV=2	HUMAN	3
537	5.05	5.05	36.88	12.5	12.5	sp|Q99547|MPH6_HUMAN	M-phase phosphoprotein 6 OS=Homo sapiens GN=MPHOSPH6 PE=1 SV=2	HUMAN	3
538	5.02	5.02	75.2	46.4	40	sp|P82932|RT06_HUMAN	28S ribosomal protein S6, mitochondrial OS=Homo sapiens GN=MRPS6 PE=1 SV=3	HUMAN	3
539	5.01	5.01	12.46	12.46	12.46	sp|Q15006|EMC2_HUMAN	ER membrane protein complex subunit 2 OS=Homo sapiens GN=EMC2 PE=1 SV=1	HUMAN	3
540	4.97	4.97	37.14	37.14	37.14	sp|P63173|RL38_HUMAN	60S ribosomal protein L38 OS=Homo sapiens GN=RPL38 PE=1 SV=2	HUMAN	3
542	4.92	4.92	37.01	25.2	25.2	sp|P53999|TCP4_HUMAN	Activated RNA polymerase II transcriptional coactivator p15 OS=Homo sapiens GN=SUB1 PE=1 SV=3	HUMAN	3
543	4.91	4.91	17.89	6.599	6.599	sp|Q96RN5|MED15_HUMAN	Mediator of RNA polymerase II transcription subunit 15 OS=Homo sapiens GN=MED15 PE=1 SV=2	HUMAN	3
547	4.82	4.82	10.61	8.658	5.411	sp|Q16649|NFIL3_HUMAN	Nuclear factor interleukin-3-regulated protein OS=Homo sapiens GN=NFIL3 PE=1 SV=2	HUMAN	3
548	4.82	4.82	40.48	40.48	40.48	sp|P42677|RS27_HUMAN	40S ribosomal protein S27 OS=Homo sapiens GN=RPS27 PE=1 SV=3	HUMAN	3
549	4.79	4.79	11.07	9.619	9.619	sp|Q16630|CPSF6_HUMAN	Cleavage and polyadenylation specificity factor subunit 6 OS=Homo sapiens GN=CPSF6 PE=1 SV=2	HUMAN	3
550	4.77	4.77	42.57	31.76	24.32	sp|Q9P0M9|RM27_HUMAN	39S ribosomal protein L27, mitochondrial OS=Homo sapiens GN=MRPL27 PE=1 SV=1	HUMAN	3
551	4.77	4.77	63.08	35.38	35.38	sp|P20671|H2A1D_HUMAN	Histone H2A type 1-D OS=Homo sapiens GN=HIST1H2AD PE=1 SV=2	HUMAN	3
551	0	4.77	35.66	35.66	35.66	sp|Q9BTM1|H2AJ_HUMAN	Histone H2A.J OS=Homo sapiens GN=H2AFJ PE=1 SV=1	HUMAN	3
551	0	4.77	35.94	35.94	35.94	sp|Q99878|H2A1J_HUMAN	Histone H2A type 1-J OS=Homo sapiens GN=HIST1H2AJ PE=1 SV=3	HUMAN	3
551	0	4.77	35.94	35.94	35.94	sp|Q96KK5|H2A1H_HUMAN	Histone H2A type 1-H OS=Homo sapiens GN=HIST1H2AH PE=1 SV=3	HUMAN	3
551	0	4.77	35.38	35.38	35.38	sp|Q6FI13|H2A2A_HUMAN	Histone H2A type 2-A OS=Homo sapiens GN=HIST2H2AA3 PE=1 SV=3	HUMAN	3
551	0	4.77	35.66	35.66	35.66	sp|Q16777|H2A2C_HUMAN	Histone H2A type 2-C OS=Homo sapiens GN=HIST2H2AC PE=1 SV=4	HUMAN	3
551	0	4.77	35.38	35.38	35.38	sp|P0C0S8|H2A1_HUMAN	Histone H2A type 1 OS=Homo sapiens GN=HIST1H2AG PE=1 SV=2	HUMAN	3
553	4.76	4.76	27.64	16.58	16.58	cont_P02662	SWISS-PROT:P02662 Alpha-S1-casein - Bos taurus (Bovine).	P02662	3
554	4.74	4.74	34.34	34.34	18.67	sp|Q13405|RM49_HUMAN	39S ribosomal protein L49, mitochondrial OS=Homo sapiens GN=MRPL49 PE=1 SV=1	HUMAN	3
555	4.7	4.7	21.03	10.73	10.73	sp|P08670|VIME_HUMAN	Vimentin OS=Homo sapiens GN=VIM PE=1 SV=4	HUMAN	3
560	4.59	4.59	15.84	11.18	8.696	sp|P55735|SEC13_HUMAN	Protein SEC13 homolog OS=Homo sapiens GN=SEC13 PE=1 SV=3	HUMAN	3
561	4.59	4.59	21.33	21.33	16.67	sp|P20674|COX5A_HUMAN	Cytochrome c oxidase subunit 5A, mitochondrial OS=Homo sapiens GN=COX5A PE=1 SV=2	HUMAN	3
564	4.53	4.53	14.59	14.59	14.59	sp|P83916|CBX1_HUMAN	Chromobox protein homolog 1 OS=Homo sapiens GN=CBX1 PE=1 SV=1	HUMAN	3
567	4.4	4.4	8.104	5.065	3.184	sp|Q14152|EIF3A_HUMAN	Eukaryotic translation initiation factor 3 subunit A OS=Homo sapiens GN=EIF3A PE=1 SV=1	HUMAN	3
571	4.31	4.31	27.68	19.77	11.86	sp|O43447|PPIH_HUMAN	Peptidyl-prolyl cis-trans isomerase H OS=Homo sapiens GN=PPIH PE=1 SV=1	HUMAN	3
580	4.17	4.17	56.52	56.52	29.35	sp|P62304|RUXE_HUMAN	Small nuclear ribonucleoprotein E OS=Homo sapiens GN=SNRPE PE=1 SV=1	HUMAN	3
582	4.13	4.13	43.95	14.52	14.52	sp|P67936|TPM4_HUMAN	Tropomyosin alpha-4 chain OS=Homo sapiens GN=TPM4 PE=1 SV=3	HUMAN	3
589	4.06	4.06	8.791	3.218	3.218	sp|Q92797|SYMPK_HUMAN	Symplekin OS=Homo sapiens GN=SYMPK PE=1 SV=2	HUMAN	3
605	4	4	4.178	0.7942	0.7942	sp|Q9Y520|PRC2C_HUMAN	Protein PRRC2C OS=Homo sapiens GN=PRRC2C PE=1 SV=4	HUMAN	3
641	3.93	3.93	19.27	6.972	6.972	sp|Q86XZ4|SPAS2_HUMAN	Spermatogenesis-associated serine-rich protein 2 OS=Homo sapiens GN=SPATS2 PE=1 SV=1	HUMAN	3
647	3.85	3.85	6.751	5.063	4.923	sp|Q9UBD5|ORC3_HUMAN	Origin recognition complex subunit 3 OS=Homo sapiens GN=ORC3 PE=1 SV=1	HUMAN	3
652	3.72	3.72	9.766	4.264	3.851	sp|Q96MU7|YTDC1_HUMAN	YTH domain-containing protein 1 OS=Homo sapiens GN=YTHDC1 PE=1 SV=3	HUMAN	3
657	3.63	3.63	14.55	10.91	10.91	sp|O95218|ZRAB2_HUMAN	Zinc finger Ran-binding domain-containing protein 2 OS=Homo sapiens GN=ZRANB2 PE=1 SV=2	HUMAN	3
658	3.63	3.63	15.88	12.02	12.02	sp|Q13283|G3BP1_HUMAN	Ras GTPase-activating protein-binding protein 1 OS=Homo sapiens GN=G3BP1 PE=1 SV=1	HUMAN	3
660	3.59	3.59	12.82	12.82	12.82	sp|Q6P087|RUSD3_HUMAN	RNA pseudouridylate synthase domain-containing protein 3 OS=Homo sapiens GN=RPUSD3 PE=1 SV=3	HUMAN	3
671	3.23	3.23	59.38	45.31	45.31	sp|Q9NPE3|NOP10_HUMAN	H/ACA ribonucleoprotein complex subunit 3 OS=Homo sapiens GN=NOP10 PE=1 SV=1	HUMAN	3
694	2.91	2.91	16.09	16.09	16.09	sp|Q9Y5S9|RBM8A_HUMAN	RNA-binding protein 8A OS=Homo sapiens GN=RBM8A PE=1 SV=1	HUMAN	3
1179	0	5.93	30.43	17.65	14.07	sp|Q8NEV1|CSK23_HUMAN	Casein kinase II subunit alpha 3 OS=Homo sapiens GN=CSNK2A3 PE=1 SV=2	HUMAN	3
534	0	3.22	14.41	6.765	6.765	sp|Q9HAV0|GBB4_HUMAN	Guanine nucleotide-binding protein subunit beta-4 OS=Homo sapiens GN=GNB4 PE=1 SV=3	HUMAN	2
545	4.89	4.89	22.73	19.32	7.102	sp|Q9NYL9|TMOD3_HUMAN	Tropomodulin-3 OS=Homo sapiens GN=TMOD3 PE=1 SV=1	HUMAN	2
551	0	4	49.23	21.54	21.54	sp|Q7L7L0|H2A3_HUMAN	Histone H2A type 3 OS=Homo sapiens GN=HIST3H2A PE=1 SV=3	HUMAN	2
551	0	4	49.23	21.54	21.54	sp|P04908|H2A1B_HUMAN	Histone H2A type 1-B/E OS=Homo sapiens GN=HIST1H2AB PE=1 SV=2	HUMAN	2
551	0	4	21.37	21.37	21.37	sp|Q96QV6|H2A1A_HUMAN	Histone H2A type 1-A OS=Homo sapiens GN=HIST1H2AA PE=1 SV=3	HUMAN	2
551	0	4	21.54	21.54	21.54	sp|Q93077|H2A1C_HUMAN	Histone H2A type 1-C OS=Homo sapiens GN=HIST1H2AC PE=1 SV=3	HUMAN	2
551	0	4	21.54	21.54	21.54	sp|Q8IUE6|H2A2B_HUMAN	Histone H2A type 2-B OS=Homo sapiens GN=HIST2H2AB PE=1 SV=3	HUMAN	2
551	0	4	19.58	19.58	19.58	sp|P16104|H2AX_HUMAN	Histone H2AX OS=Homo sapiens GN=H2AFX PE=1 SV=2	HUMAN	2
552	4.76	4.76	17.68	14.63	7.317	sp|Q9H7L9|SDS3_HUMAN	Sin3 histone deacetylase corepressor complex component SDS3 OS=Homo sapiens GN=SUDS3 PE=1 SV=2	HUMAN	2
557	4.65	4.65	8.974	5.897	5.897	sp|Q6NZI2|PTRF_HUMAN	Polymerase I and transcript release factor OS=Homo sapiens GN=PTRF PE=1 SV=1	HUMAN	2
558	4.63	4.63	10.69	8.092	4.913	sp|O43823|AKAP8_HUMAN	A-kinase anchor protein 8 OS=Homo sapiens GN=AKAP8 PE=1 SV=1	HUMAN	2
559	4.59	4.59	28	22.4	16.8	sp|P62851|RS25_HUMAN	40S ribosomal protein S25 OS=Homo sapiens GN=RPS25 PE=1 SV=1	HUMAN	2
562	4.56	4.56	10.17	10.17	7.966	sp|Q8IXH7|NELFD_HUMAN	Negative elongation factor C/D OS=Homo sapiens GN=NELFCD PE=1 SV=2	HUMAN	2
563	4.53	4.53	28.87	22.16	14.43	sp|P82912|RT11_HUMAN	28S ribosomal protein S11, mitochondrial OS=Homo sapiens GN=MRPS11 PE=1 SV=2	HUMAN	2
565	4.51	4.51	36.52	27.65	15.36	sp|Q96ES7|SGF29_HUMAN	SAGA-associated factor 29 homolog OS=Homo sapiens GN=CCDC101 PE=1 SV=1	HUMAN	2
568	4.34	4.34	2.681	2.681	1.963	sp|Q14676|MDC1_HUMAN	Mediator of DNA damage checkpoint protein 1 OS=Homo sapiens GN=MDC1 PE=1 SV=3	HUMAN	2
569	4.32	4.32	17.41	12.74	7.643	sp|P23381|SYWC_HUMAN	Tryptophan--tRNA ligase, cytoplasmic OS=Homo sapiens GN=WARS PE=1 SV=2	HUMAN	2
570	4.32	4.32	54.68	30.54	26.11	sp|P07203|GPX1_HUMAN	Glutathione peroxidase 1 OS=Homo sapiens GN=GPX1 PE=1 SV=4	HUMAN	2
573	4.26	4.26	12.56	6.034	3.818	sp|P46087|NOP2_HUMAN	Putative ribosomal RNA methyltransferase NOP2 OS=Homo sapiens GN=NOP2 PE=1 SV=2	HUMAN	2
574	4.22	4.22	6.625	5.124	2.032	sp|P46379|BAG6_HUMAN	Large proline-rich protein BAG6 OS=Homo sapiens GN=BAG6 PE=1 SV=2	HUMAN	2
575	4.21	4.21	23.28	10.34	6.897	sp|Q8WX92|NELFB_HUMAN	Negative elongation factor B OS=Homo sapiens GN=NELFB PE=1 SV=1	HUMAN	2
576	4.21	4.21	45.45	45.45	31.31	sp|O43678|NDUA2_HUMAN	NADH dehydrogenase [ubiquinone] 1 alpha subcomplex subunit 2 OS=Homo sapiens GN=NDUFA2 PE=1 SV=3	HUMAN	2
579	4.18	4.18	22.47	16.1	12.73	sp|Q9BYD2|RM09_HUMAN	39S ribosomal protein L9, mitochondrial OS=Homo sapiens GN=MRPL9 PE=1 SV=2	HUMAN	2
581	4.16	4.16	23.37	18.77	15.71	sp|Q99714|HCD2_HUMAN	3-hydroxyacyl-CoA dehydrogenase type-2 OS=Homo sapiens GN=HSD17B10 PE=1 SV=3	HUMAN	2
582	0	2.81	9.507	5.282	5.282	sp|P09493|TPM1_HUMAN	Tropomyosin alpha-1 chain OS=Homo sapiens GN=TPM1 PE=1 SV=2	HUMAN	2
582	0	2.81	10.56	5.282	5.282	sp|P07951|TPM2_HUMAN	Tropomyosin beta chain OS=Homo sapiens GN=TPM2 PE=1 SV=1	HUMAN	2
583	4.13	4.13	11.11	11.11	11.11	sp|Q9H0U6|RM18_HUMAN	39S ribosomal protein L18, mitochondrial OS=Homo sapiens GN=MRPL18 PE=1 SV=1	HUMAN	2
584	4.12	4.12	7.009	1.821	1.821	sp|Q69YN4|VIR_HUMAN	Protein virilizer homolog OS=Homo sapiens GN=KIAA1429 PE=1 SV=2	HUMAN	2
586	4.08	4.08	3.802	2.643	2.133	sp|P48634|PRC2A_HUMAN	Protein PRRC2A OS=Homo sapiens GN=PRRC2A PE=1 SV=3	HUMAN	2
587	4.08	4.08	20.3	20.3	10.66	sp|Q9NUP9|LIN7C_HUMAN	Protein lin-7 homolog C OS=Homo sapiens GN=LIN7C PE=1 SV=1	HUMAN	2
588	4.07	4.07	7.663	6.281	3.392	sp|Q9BWU0|NADAP_HUMAN	Kanadaptin OS=Homo sapiens GN=SLC4A1AP PE=1 SV=1	HUMAN	2
590	4.06	4.06	65.52	37.07	37.07	sp|Q16718|NDUA5_HUMAN	NADH dehydrogenase [ubiquinone] 1 alpha subcomplex subunit 5 OS=Homo sapiens GN=NDUFA5 PE=1 SV=3	HUMAN	2
591	4.05	4.05	20.33	7.213	7.213	sp|Q5T653|RM02_HUMAN	39S ribosomal protein L2, mitochondrial OS=Homo sapiens GN=MRPL2 PE=1 SV=2	HUMAN	2
592	4.04	4.04	8.291	2.831	2.831	sp|O75448|MED24_HUMAN	Mediator of RNA polymerase II transcription subunit 24 OS=Homo sapiens GN=MED24 PE=1 SV=1	HUMAN	2
593	4.04	4.04	34.94	23.49	23.49	sp|P23528|COF1_HUMAN	Cofilin-1 OS=Homo sapiens GN=CFL1 PE=1 SV=3	HUMAN	2
594	4.03	4.03	11.99	1.159	1.159	sp|O75165|DJC13_HUMAN	DnaJ homolog subfamily C member 13 OS=Homo sapiens GN=DNAJC13 PE=1 SV=5	HUMAN	2
595	4.03	4.03	88.37	26.74	26.74	sp|P14854|CX6B1_HUMAN	Cytochrome c oxidase subunit 6B1 OS=Homo sapiens GN=COX6B1 PE=1 SV=2	HUMAN	2
596	4.02	4.02	5.736	1.671	1.671	sp|O95425|SVIL_HUMAN	Supervillin OS=Homo sapiens GN=SVIL PE=1 SV=2	HUMAN	2
597	4.02	4.02	22.14	4.795	4.795	sp|Q14444|CAPR1_HUMAN	Caprin-1 OS=Homo sapiens GN=CAPRIN1 PE=1 SV=2	HUMAN	2
598	4.02	4.02	13.64	4.911	4.911	sp|Q7Z2T5|TRM1L_HUMAN	TRMT1-like protein OS=Homo sapiens GN=TRMT1L PE=1 SV=2	HUMAN	2
599	4.02	4.02	14.89	8.156	8.156	sp|Q9BRL6|SRSF8_HUMAN	Serine/arginine-rich splicing factor 8 OS=Homo sapiens GN=SRSF8 PE=1 SV=1	HUMAN	2
600	4.01	4.01	13.49	4.498	4.498	sp|Q6PJG2|EMSA1_HUMAN	ELM2 and SANT domain-containing protein 1 OS=Homo sapiens GN=ELMSAN1 PE=1 SV=2	HUMAN	2
601	4.01	4.01	27.74	6.164	6.164	sp|P49406|RM19_HUMAN	39S ribosomal protein L19, mitochondrial OS=Homo sapiens GN=MRPL19 PE=1 SV=2	HUMAN	2
602	4.01	4.01	7.834	3.84	3.84	sp|Q9NVC6|MED17_HUMAN	Mediator of RNA polymerase II transcription subunit 17 OS=Homo sapiens GN=MED17 PE=1 SV=2	HUMAN	2
603	4.01	4.01	6.387	2.196	2.196	sp|Q08379|GOGA2_HUMAN	Golgin subfamily A member 2 OS=Homo sapiens GN=GOLGA2 PE=1 SV=3	HUMAN	2
606	4	4	45.14	11.28	11.28	sp|Q86V81|THOC4_HUMAN	THO complex subunit 4 OS=Homo sapiens GN=ALYREF PE=1 SV=3	HUMAN	2
607	4	4	10.58	3.791	3.791	sp|P18887|XRCC1_HUMAN	DNA repair protein XRCC1 OS=Homo sapiens GN=XRCC1 PE=1 SV=2	HUMAN	2
608	4	4	31.82	9.848	9.848	sp|O75489|NDUS3_HUMAN	NADH dehydrogenase [ubiquinone] iron-sulfur protein 3, mitochondrial OS=Homo sapiens GN=NDUFS3 PE=1 SV=1	HUMAN	2
609	4	4	20.11	7.821	7.821	sp|Q9BRP1|PDD2L_HUMAN	Programmed cell death protein 2-like OS=Homo sapiens GN=PDCD2L PE=1 SV=1	HUMAN	2
610	4	4	32.28	21.52	21.52	sp|Q8N5N7|RM50_HUMAN	39S ribosomal protein L50, mitochondrial OS=Homo sapiens GN=MRPL50 PE=1 SV=2	HUMAN	2
611	4	4	30.43	20	20	sp|O14519|CDKA1_HUMAN	Cyclin-dependent kinase 2-associated protein 1 OS=Homo sapiens GN=CDK2AP1 PE=1 SV=1	HUMAN	2
612	4	4	22.54	16.9	16.9	sp|Q9Y3D5|RT18C_HUMAN	28S ribosomal protein S18c, mitochondrial OS=Homo sapiens GN=MRPS18C PE=1 SV=1	HUMAN	2
613	4	4	12.65	8.98	8.98	sp|Q9NX40|OCAD1_HUMAN	OCIA domain-containing protein 1 OS=Homo sapiens GN=OCIAD1 PE=1 SV=1	HUMAN	2
614	4	4	22.17	13.04	13.04	sp|Q9NSI2|F207A_HUMAN	Protein FAM207A OS=Homo sapiens GN=FAM207A PE=1 SV=2	HUMAN	2
615	4	4	42.2	22.02	22.02	sp|Q9GZT3|SLIRP_HUMAN	SRA stem-loop-interacting RNA-binding protein, mitochondrial OS=Homo sapiens GN=SLIRP PE=1 SV=1	HUMAN	2
616	4	4	9.922	8.949	8.949	sp|Q9BZK7|TBL1R_HUMAN	F-box-like/WD repeat-containing protein TBL1XR1 OS=Homo sapiens GN=TBL1XR1 PE=1 SV=1	HUMAN	2
617	4	4	15.32	11.91	11.91	sp|Q9BRQ6|CHCH6_HUMAN	Coiled-coil-helix-coiled-coil-helix domain-containing protein 6, mitochondrial OS=Homo sapiens GN=CHCHD6 PE=1 SV=1	HUMAN	2
618	4	4	5.867	5.6	5.6	sp|Q99733|NP1L4_HUMAN	Nucleosome assembly protein 1-like 4 OS=Homo sapiens GN=NAP1L4 PE=1 SV=1	HUMAN	2
619	4	4	50.82	31.97	31.97	sp|Q8IZQ5|SELH_HUMAN	Selenoprotein H OS=Homo sapiens GN=SELH PE=1 SV=2	HUMAN	2
620	4	4	25.67	11.11	11.11	sp|Q7Z7H8|RM10_HUMAN	39S ribosomal protein L10, mitochondrial OS=Homo sapiens GN=MRPL10 PE=1 SV=3	HUMAN	2
621	4	4	12.23	6.706	6.706	sp|Q01650|LAT1_HUMAN	Large neutral amino acids transporter small subunit 1 OS=Homo sapiens GN=SLC7A5 PE=1 SV=2	HUMAN	2
623	4	4	7.796	5.108	5.108	sp|P50750|CDK9_HUMAN	Cyclin-dependent kinase 9 OS=Homo sapiens GN=CDK9 PE=1 SV=3	HUMAN	2
625	4	4	20.98	13.17	13.17	sp|P04792|HSPB1_HUMAN	Heat shock protein beta-1 OS=Homo sapiens GN=HSPB1 PE=1 SV=2	HUMAN	2
626	4	4	11.14	7.038	7.038	sp|O95400|CD2B2_HUMAN	CD2 antigen cytoplasmic tail-binding protein 2 OS=Homo sapiens GN=CD2BP2 PE=1 SV=1	HUMAN	2
627	4	4	34.11	21.71	21.71	sp|O95168|NDUB4_HUMAN	NADH dehydrogenase [ubiquinone] 1 beta subcomplex subunit 4 OS=Homo sapiens GN=NDUFB4 PE=1 SV=3	HUMAN	2
628	4	4	28.57	28.57	28.57	sp|Q9UHA2|S18L2_HUMAN	SS18-like protein 2 OS=Homo sapiens GN=SS18L2 PE=2 SV=1	HUMAN	2
629	4	4	14.29	14.29	14.29	sp|Q9NY12|GAR1_HUMAN	H/ACA ribonucleoprotein complex subunit 1 OS=Homo sapiens GN=GAR1 PE=1 SV=1	HUMAN	2
630	4	4	4.252	4.252	4.252	sp|Q96S59|RANB9_HUMAN	Ran-binding protein 9 OS=Homo sapiens GN=RANBP9 PE=1 SV=1	HUMAN	2
631	4	4	9.873	9.873	9.873	sp|Q96EK4|THA11_HUMAN	THAP domain-containing protein 11 OS=Homo sapiens GN=THAP11 PE=1 SV=2	HUMAN	2
632	4	4	24.39	24.39	24.39	sp|Q86TS9|RM52_HUMAN	39S ribosomal protein L52, mitochondrial OS=Homo sapiens GN=MRPL52 PE=2 SV=2	HUMAN	2
633	4	4	14.15	14.15	14.15	sp|Q7Z2W9|RM21_HUMAN	39S ribosomal protein L21, mitochondrial OS=Homo sapiens GN=MRPL21 PE=1 SV=2	HUMAN	2
634	4	4	6.74	6.74	6.74	sp|Q13409|DC1I2_HUMAN	Cytoplasmic dynein 1 intermediate chain 2 OS=Homo sapiens GN=DYNC1I2 PE=1 SV=3	HUMAN	2
636	4	4	4.386	4.386	4.386	sp|P39656|OST48_HUMAN	Dolichyl-diphosphooligosaccharide--protein glycosyltransferase 48 kDa subunit OS=Homo sapiens GN=DDOST PE=1 SV=4	HUMAN	2
637	4	4	12.5	12.5	12.5	sp|P37108|SRP14_HUMAN	Signal recognition particle 14 kDa protein OS=Homo sapiens GN=SRP14 PE=1 SV=2	HUMAN	2
638	4	4	5.208	5.208	5.208	sp|P31930|QCR1_HUMAN	Cytochrome b-c1 complex subunit 1, mitochondrial OS=Homo sapiens GN=UQCRC1 PE=1 SV=3	HUMAN	2
639	4	4	16.02	16.02	16.02	sp|P24539|AT5F1_HUMAN	ATP synthase F(0) complex subunit B1, mitochondrial OS=Homo sapiens GN=ATP5F1 PE=1 SV=2	HUMAN	2
640	4	4	56.14	56.14	56.14	sp|P05386|RLA1_HUMAN	60S acidic ribosomal protein P1 OS=Homo sapiens GN=RPLP1 PE=1 SV=1	HUMAN	2
643	3.92	3.92	12.45	7.736	6.226	sp|O75475|PSIP1_HUMAN	PC4 and SFRS1-interacting protein OS=Homo sapiens GN=PSIP1 PE=1 SV=1	HUMAN	2
644	3.91	3.91	29.25	12.26	12.26	sp|P83881|RL36A_HUMAN	60S ribosomal protein L36a OS=Homo sapiens GN=RPL36A PE=1 SV=2	HUMAN	2
644	0	3.91	18.87	12.26	12.26	sp|Q969Q0|RL36L_HUMAN	60S ribosomal protein L36a-like OS=Homo sapiens GN=RPL36AL PE=1 SV=3	HUMAN	2
645	3.89	3.89	6.597	2.257	2.257	sp|P27816|MAP4_HUMAN	Microtubule-associated protein 4 OS=Homo sapiens GN=MAP4 PE=1 SV=3	HUMAN	2
646	3.88	3.88	13.09	6.173	4.444	sp|O75152|ZC11A_HUMAN	Zinc finger CCCH domain-containing protein 11A OS=Homo sapiens GN=ZC3H11A PE=1 SV=3	HUMAN	2
648	3.83	3.83	24.15	20.29	20.29	cont_P02663	SWISS-PROT:P02663 Alpha-S2-casein [Contains: Casocidin-1 - Bos taurus (Bovine).	P02663	2
649	3.8	3.8	26.14	7.19	7.19	sp|Q99848|EBP2_HUMAN	Probable rRNA-processing protein EBP2 OS=Homo sapiens GN=EBNA1BP2 PE=1 SV=2	HUMAN	2
650	3.8	3.8	13.68	13.68	13.68	sp|Q9NRW3|ABC3C_HUMAN	DNA dC->dU-editing enzyme APOBEC-3C OS=Homo sapiens GN=APOBEC3C PE=1 SV=2	HUMAN	2
651	3.74	3.74	5.841	2.719	2.719	sp|Q8N766|EMC1_HUMAN	ER membrane protein complex subunit 1 OS=Homo sapiens GN=EMC1 PE=1 SV=1	HUMAN	2
653	3.72	3.72	9.298	6.198	6.198	sp|Q05519|SRS11_HUMAN	Serine/arginine-rich splicing factor 11 OS=Homo sapiens GN=SRSF11 PE=1 SV=1	HUMAN	2
654	3.68	3.68	20.78	6.928	3.765	sp|P31040|SDHA_HUMAN	Succinate dehydrogenase [ubiquinone] flavoprotein subunit, mitochondrial OS=Homo sapiens GN=SDHA PE=1 SV=2	HUMAN	2
655	3.68	3.68	6.667	5	5	sp|Q9NUL7|DDX28_HUMAN	Probable ATP-dependent RNA helicase DDX28 OS=Homo sapiens GN=DDX28 PE=1 SV=2	HUMAN	2
659	3.62	3.62	11.28	11.28	11.28	sp|P62847|RS24_HUMAN	40S ribosomal protein S24 OS=Homo sapiens GN=RPS24 PE=1 SV=1	HUMAN	2
661	3.52	3.52	18.37	9.184	9.184	sp|Q9NVS2|RT18A_HUMAN	28S ribosomal protein S18a, mitochondrial OS=Homo sapiens GN=MRPS18A PE=1 SV=1	HUMAN	2
662	3.46	3.46	10.38	10.38	10.38	sp|Q9H944|MED20_HUMAN	Mediator of RNA polymerase II transcription subunit 20 OS=Homo sapiens GN=MED20 PE=1 SV=1	HUMAN	2
663	3.43	3.43	24.1	24.1	24.1	sp|P63220|RS21_HUMAN	40S ribosomal protein S21 OS=Homo sapiens GN=RPS21 PE=1 SV=1	HUMAN	2
667	3.4	3.4	40.48	14.29	14.29	sp|P33316|DUT_HUMAN	Deoxyuridine 5'-triphosphate nucleotidohydrolase, mitochondrial OS=Homo sapiens GN=DUT PE=1 SV=4	HUMAN	2
668	3.35	3.35	16.34	6.693	6.693	sp|Q86Y07|VRK2_HUMAN	Serine/threonine-protein kinase VRK2 OS=Homo sapiens GN=VRK2 PE=1 SV=3	HUMAN	2
669	3.33	3.33	8.05	2.941	2.941	sp|Q9ULX6|AKP8L_HUMAN	A-kinase anchor protein 8-like OS=Homo sapiens GN=AKAP8L PE=1 SV=3	HUMAN	2
670	3.31	3.31	4.474	3.421	3.421	sp|P02786|TFR1_HUMAN	Transferrin receptor protein 1 OS=Homo sapiens GN=TFRC PE=1 SV=2	HUMAN	2
672	3.22	3.22	12.03	4.14	4.14	sp|Q96TA2|YMEL1_HUMAN	ATP-dependent zinc metalloprotease YME1L1 OS=Homo sapiens GN=YME1L1 PE=1 SV=2	HUMAN	2
673	3.2	3.2	76.12	58.21	58.21	sp|P62875|RPAB5_HUMAN	DNA-directed RNA polymerases I, II, and III subunit RPABC5 OS=Homo sapiens GN=POLR2L PE=1 SV=1	HUMAN	2
674	3.18	3.18	12.78	7.905	4.348	sp|Q9UHB6|LIMA1_HUMAN	LIM domain and actin-binding protein 1 OS=Homo sapiens GN=LIMA1 PE=1 SV=1	HUMAN	2
675	3.17	3.17	4.399	3.03	3.03	sp|Q02218|ODO1_HUMAN	2-oxoglutarate dehydrogenase, mitochondrial OS=Homo sapiens GN=OGDH PE=1 SV=3	HUMAN	2
676	3.14	3.14	16.67	5.455	3.939	sp|P54136|SYRC_HUMAN	Arginine--tRNA ligase, cytoplasmic OS=Homo sapiens GN=RARS PE=1 SV=2	HUMAN	2
678	3.14	3.14	25.28	7.435	7.435	sp|O95639|CPSF4_HUMAN	Cleavage and polyadenylation specificity factor subunit 4 OS=Homo sapiens GN=CPSF4 PE=1 SV=1	HUMAN	2
679	3.13	3.14	45.56	30.77	20.12	cont_P02668	SWISS-PROT:P02668 Kappa-casein [Contains: Casoxin C; Casoxin 6; Casoxin A; Casoxin B; Casoplatelin] - Bos taurus (Bovine).	Contains: Casoxin C; Casoxin 6; Casoxin A; Casoxin B; Casoplatelin	2
680	3.13	3.14	18.34	18.34	18.34	sp|P13073|COX41_HUMAN	Cytochrome c oxidase subunit 4 isoform 1, mitochondrial OS=Homo sapiens GN=COX4I1 PE=1 SV=1	HUMAN	2
681	3.11	3.11	43.45	36.55	23.45	sp|Q6P1L8|RM14_HUMAN	39S ribosomal protein L14, mitochondrial OS=Homo sapiens GN=MRPL14 PE=1 SV=1	HUMAN	2
682	3.09	3.09	10.58	5.537	4.628	sp|Q96KQ7|EHMT2_HUMAN	Histone-lysine N-methyltransferase EHMT2 OS=Homo sapiens GN=EHMT2 PE=1 SV=3	HUMAN	2
683	3.07	3.07	11	4.755	3.566	sp|P51116|FXR2_HUMAN	Fragile X mental retardation syndrome-related protein 2 OS=Homo sapiens GN=FXR2 PE=1 SV=2	HUMAN	2
685	3.05	3.05	17.35	3.499	3.499	sp|Q969X6|CIR1A_HUMAN	Cirhin OS=Homo sapiens GN=CIRH1A PE=1 SV=1	HUMAN	2
686	3.05	3.05	33.09	22.79	22.79	sp|P61353|RL27_HUMAN	60S ribosomal protein L27 OS=Homo sapiens GN=RPL27 PE=1 SV=2	HUMAN	2
687	3.03	3.03	5.606	3.39	3.39	sp|Q08J23|NSUN2_HUMAN	tRNA (cytosine(34)-C(5))-methyltransferase OS=Homo sapiens GN=NSUN2 PE=1 SV=2	HUMAN	2
688	3.02	3.02	8.273	6.326	6.326	sp|Q9UBB5|MBD2_HUMAN	Methyl-CpG-binding domain protein 2 OS=Homo sapiens GN=MBD2 PE=1 SV=1	HUMAN	2
689	3.01	3.01	8.958	8.958	6.947	sp|P83111|LACTB_HUMAN	Serine beta-lactamase-like protein LACTB, mitochondrial OS=Homo sapiens GN=LACTB PE=1 SV=2	HUMAN	2
691	2.99	2.99	7.923	7.923	4.225	sp|Q9BRS2|RIOK1_HUMAN	Serine/threonine-protein kinase RIO1 OS=Homo sapiens GN=RIOK1 PE=1 SV=2	HUMAN	2
693	2.93	2.93	28.14	12.06	12.06	sp|Q9BUL9|RPP25_HUMAN	Ribonuclease P protein subunit p25 OS=Homo sapiens GN=RPP25 PE=1 SV=1	HUMAN	2
696	2.86	2.86	9.775	2.151	2.151	sp|P05023|AT1A1_HUMAN	Sodium/potassium-transporting ATPase subunit alpha-1 OS=Homo sapiens GN=ATP1A1 PE=1 SV=1	HUMAN	2
697	2.81	2.81	17.86	17.86	17.86	sp|O75817|POP7_HUMAN	Ribonuclease P protein subunit p20 OS=Homo sapiens GN=POP7 PE=1 SV=2	HUMAN	2
698	2.79	2.79	7.907	4.535	3.256	sp|Q99549|MPP8_HUMAN	M-phase phosphoprotein 8 OS=Homo sapiens GN=MPHOSPH8 PE=1 SV=2	HUMAN	2
699	2.78	2.78	4.846	2.379	2.379	sp|Q9H9Y6|RPA2_HUMAN	DNA-directed RNA polymerase I subunit RPA2 OS=Homo sapiens GN=POLR1B PE=1 SV=2	HUMAN	2
700	2.77	2.77	13.84	9.472	6.375	sp|Q9BVP2|GNL3_HUMAN	Guanine nucleotide-binding protein-like 3 OS=Homo sapiens GN=GNL3 PE=1 SV=2	HUMAN	2
702	2.77	2.77	20.92	7.843	7.843	sp|Q86U42|PABP2_HUMAN	Polyadenylate-binding protein 2 OS=Homo sapiens GN=PABPN1 PE=1 SV=3	HUMAN	2
703	2.73	2.73	5.64	1.88	1.88	sp|Q9P1Y6|PHRF1_HUMAN	PHD and RING finger domain-containing protein 1 OS=Homo sapiens GN=PHRF1 PE=1 SV=3	HUMAN	2
705	2.72	2.72	6.719	2.531	2.531	sp|Q9H6R4|NOL6_HUMAN	Nucleolar protein 6 OS=Homo sapiens GN=NOL6 PE=1 SV=2	HUMAN	2
707	2.7	2.7	35.96	21.67	16.75	sp|Q96EY4|TMA16_HUMAN	Translation machinery-associated protein 16 OS=Homo sapiens GN=TMA16 PE=1 SV=2	HUMAN	2
708	2.7	2.7	9.906	7.311	7.311	sp|Q9UKS6|PACN3_HUMAN	Protein kinase C and casein kinase substrate in neurons protein 3 OS=Homo sapiens GN=PACSIN3 PE=1 SV=2	HUMAN	2
709	2.69	2.69	34.81	34.81	34.81	sp|Q9BTT4|MED10_HUMAN	Mediator of RNA polymerase II transcription subunit 10 OS=Homo sapiens GN=MED10 PE=1 SV=1	HUMAN	2
710	2.69	2.69	26.25	26.25	26.25	sp|P62312|LSM6_HUMAN	U6 snRNA-associated Sm-like protein LSm6 OS=Homo sapiens GN=LSM6 PE=1 SV=1	HUMAN	2
713	2.63	2.63	7.386	3.693	3.693	sp|P52732|KIF11_HUMAN	Kinesin-like protein KIF11 OS=Homo sapiens GN=KIF11 PE=1 SV=2	HUMAN	2
714	2.62	2.62	10.11	10.11	10.11	sp|Q9BYC8|RM32_HUMAN	39S ribosomal protein L32, mitochondrial OS=Homo sapiens GN=MRPL32 PE=1 SV=1	HUMAN	2
715	2.59	2.59	10.23	5.227	5.227	sp|Q13501|SQSTM_HUMAN	Sequestosome-1 OS=Homo sapiens GN=SQSTM1 PE=1 SV=1	HUMAN	2
716	2.57	2.57	11.99	5.456	3.488	sp|Q9NZB2|F120A_HUMAN	Constitutive coactivator of PPAR-gamma-like protein 1 OS=Homo sapiens GN=FAM120A PE=1 SV=2	HUMAN	2
717	2.57	2.57	35.5	17	17	sp|Q15528|MED22_HUMAN	Mediator of RNA polymerase II transcription subunit 22 OS=Homo sapiens GN=MED22 PE=1 SV=2	HUMAN	2
718	2.57	2.57	6.47	2.301	2.301	sp|O75694|NU155_HUMAN	Nuclear pore complex protein Nup155 OS=Homo sapiens GN=NUP155 PE=1 SV=1	HUMAN	2
719	2.57	2.57	15.5	15.5	15.5	sp|Q9NX70|MED29_HUMAN	Mediator of RNA polymerase II transcription subunit 29 OS=Homo sapiens GN=MED29 PE=1 SV=1	HUMAN	2
720	2.54	2.54	10.92	10.04	10.04	sp|Q9P013|CWC15_HUMAN	Spliceosome-associated protein CWC15 homolog OS=Homo sapiens GN=CWC15 PE=1 SV=2	HUMAN	2
722	2.5	4.77	10.71	9.286	4.048	sp|O14979|HNRDL_HUMAN	Heterogeneous nuclear ribonucleoprotein D-like OS=Homo sapiens GN=HNRNPDL PE=1 SV=3	HUMAN	2
727	2.43	2.43	6.653	3.178	3.178	sp|Q13523|PRP4B_HUMAN	Serine/threonine-protein kinase PRP4 homolog OS=Homo sapiens GN=PRPF4B PE=1 SV=3	HUMAN	2
728	2.41	2.41	1.486	1.486	1.486	sp|P52948|NUP98_HUMAN	Nuclear pore complex protein Nup98-Nup96 OS=Homo sapiens GN=NUP98 PE=1 SV=4	HUMAN	2
737	2.28	2.28	26.63	20.6	20.6	cont_ENSEMBL:ENSBTAP00000034412	(Bos taurus) similar to C4b-binding protein alpha chain	ENSEMBL:ENSBTAP00000034412	2
742	2.23	2.23	26.49	14.59	14.59	sp|Q9UM13|APC10_HUMAN	Anaphase-promoting complex subunit 10 OS=Homo sapiens GN=ANAPC10 PE=1 SV=1	HUMAN	2
743	2.22	2.22	19.76	9.274	5.242	sp|Q9Y3Y2|CHTOP_HUMAN	Chromatin target of PRMT1 protein OS=Homo sapiens GN=CHTOP PE=1 SV=2	HUMAN	2
747	2.2	2.2	24.43	15.34	15.34	sp|O15372|EIF3H_HUMAN	Eukaryotic translation initiation factor 3 subunit H OS=Homo sapiens GN=EIF3H PE=1 SV=1	HUMAN	2
749	2.18	2.18	1.632	0.9793	0.9793	RRRRRsp|Q15269|PWP2_HUMAN	REVERSED Periodic tryptophan protein 2 homolog OS=Homo sapiens GN=PWP2 PE=1 SV=2	HUMAN	2
752	2.14	2.17	11.04	6.051	4.992	sp|Q9H7D7|WDR26_HUMAN	WD repeat-containing protein 26 OS=Homo sapiens GN=WDR26 PE=1 SV=3	HUMAN	2
774	2.04	2.04	38.06	18.71	18.06	sp|Q8WVK2|SNR27_HUMAN	U4/U6.U5 small nuclear ribonucleoprotein 27 kDa protein OS=Homo sapiens GN=SNRNP27 PE=1 SV=1	HUMAN	2
796	2	4	15.25	11.44	11.44	sp|O60907|TBL1X_HUMAN	F-box-like/WD repeat-containing protein TBL1X OS=Homo sapiens GN=TBL1X PE=1 SV=3	HUMAN	2
798	2	3.54	8.824	8.824	8.824	sp|P62873|GBB1_HUMAN	Guanine nucleotide-binding protein G(I)/G(S)/G(T) subunit beta-1 OS=Homo sapiens GN=GNB1 PE=1 SV=3	HUMAN	2
799	2	3.33	12.46	4.04	4.04	sp|Q9BTC8|MTA3_HUMAN	Metastasis-associated protein MTA3 OS=Homo sapiens GN=MTA3 PE=1 SV=2	HUMAN	2
873	2	2	8.519	8.519	8.519	sp|P15927|RFA2_HUMAN	Replication protein A 32 kDa subunit OS=Homo sapiens GN=RPA2 PE=1 SV=1	HUMAN	2
890	1.88	1.88	4.822	4.05	2.218	sp|Q5JWF2|GNAS1_HUMAN	Guanine nucleotide-binding protein G(s) subunit alpha isoforms XLas OS=Homo sapiens GN=GNAS PE=1 SV=2	HUMAN	2
890	0	1.88	10.66	10.66	5.838	sp|P63092|GNAS2_HUMAN	Guanine nucleotide-binding protein G(s) subunit alpha isoforms short OS=Homo sapiens GN=GNAS PE=1 SV=1	HUMAN	2
891	1.86	1.86	18.94	4.266	4.266	sp|P20700|LMNB1_HUMAN	Lamin-B1 OS=Homo sapiens GN=LMNB1 PE=1 SV=2	HUMAN	2
894	1.84	1.84	14.74	6.88	6.88	sp|Q96EP5|DAZP1_HUMAN	DAZ-associated protein 1 OS=Homo sapiens GN=DAZAP1 PE=1 SV=1	HUMAN	2
895	1.83	1.83	13.57	13.57	13.57	sp|Q9NP50|FA60A_HUMAN	Protein FAM60A OS=Homo sapiens GN=FAM60A PE=1 SV=1	HUMAN	2
907	1.63	1.63	22.08	14.94	14.94	sp|Q9UHV9|PFD2_HUMAN	Prefoldin subunit 2 OS=Homo sapiens GN=PFDN2 PE=1 SV=1	HUMAN	2
921	1.47	1.47	22.35	7.765	7.765	sp|P04844|RPN2_HUMAN	Dolichyl-diphosphooligosaccharide--protein glycosyltransferase subunit 2 OS=Homo sapiens GN=RPN2 PE=1 SV=3	HUMAN	2
924	1.47	1.47	26.72	26.72	20.61	sp|Q9NRG0|CHRC1_HUMAN	Chromatin accessibility complex protein 1 OS=Homo sapiens GN=CHRAC1 PE=1 SV=1	HUMAN	2
929	1.41	1.42	8.708	0.5225	0.5225	sp|P15924|DESP_HUMAN	Desmoplakin OS=Homo sapiens GN=DSP PE=1 SV=3	HUMAN	2
932	1.38	1.38	37.5	19.64	19.64	sp|Q15369|ELOC_HUMAN	Transcription elongation factor B polypeptide 1 OS=Homo sapiens GN=TCEB1 PE=1 SV=1	HUMAN	2
945	1.24	3.4	17.97	17.97	17.97	sp|Q71UI9|H2AV_HUMAN	Histone H2A.V OS=Homo sapiens GN=H2AFV PE=1 SV=3	HUMAN	2
945	0	3.4	17.97	17.97	17.97	sp|P0C0S5|H2AZ_HUMAN	Histone H2A.Z OS=Homo sapiens GN=H2AFZ PE=1 SV=2	HUMAN	2
947	1.18	3.33	7.417	5.371	5.371	sp|P55209|NP1L1_HUMAN	Nucleosome assembly protein 1-like 1 OS=Homo sapiens GN=NAP1L1 PE=1 SV=1	HUMAN	2
956	1.08	3.23	4.094	1.611	1.611	sp|Q9NYV4|CDK12_HUMAN	Cyclin-dependent kinase 12 OS=Homo sapiens GN=CDK12 PE=1 SV=2	HUMAN	2
971	0.96	3.1	12.98	3.879	3.879	sp|Q8WXI9|P66B_HUMAN	Transcriptional repressor p66-beta OS=Homo sapiens GN=GATAD2B PE=1 SV=1	HUMAN	2
1012	0.63	2.75	8.487	8.487	8.487	sp|Q13162|PRDX4_HUMAN	Peroxiredoxin-4 OS=Homo sapiens GN=PRDX4 PE=1 SV=1	HUMAN	2
1016	0.61	0.61	19.14	15.79	15.79	cont_P02666	SWISS-PROT:P02666 Beta-casein - Bos taurus (Bovine).	P02666	2
1019	0.59	2.42	15.02	7.034	7.034	sp|P35637|FUS_HUMAN	RNA-binding protein FUS OS=Homo sapiens GN=FUS PE=1 SV=1	HUMAN	2
1058	0.32	3.27	16.14	9.825	5.263	sp|P06753|TPM3_HUMAN	Tropomyosin alpha-3 chain OS=Homo sapiens GN=TPM3 PE=1 SV=2	HUMAN	2
1069	0.28	1.51	5.721	3.456	2.384	sp|O95757|HS74L_HUMAN	Heat shock 70 kDa protein 4L OS=Homo sapiens GN=HSPA4L PE=1 SV=3	HUMAN	2
1179	0	3.2	9.143	4.571	3.429	sp|Q2M2I5|K1C24_HUMAN	Keratin, type I cytoskeletal 24 OS=Homo sapiens GN=KRT24 PE=1 SV=1	HUMAN	2
1179	0	3.2	9.143	4.571	3.429	cont_Q2M2I5	SWISS-PROT:Q2M2I5 Tax_Id=9606 Gene_Symbol=KRT24 Keratin, type I cytoskeletal 24	Q2M2I5	2
616	0	2	9.579	5.364	5.364	sp|Q9BQ87|TBL1Y_HUMAN	F-box-like/WD repeat-containing protein TBL1Y OS=Homo sapiens GN=TBL1Y PE=2 SV=1	HUMAN	1
623	0.01	2.01	9.335	1.266	1.266	sp|Q9UPZ9|ICK_HUMAN	Serine/threonine-protein kinase ICK OS=Homo sapiens GN=ICK PE=1 SV=1	HUMAN	1
623	0	2.11	5.952	0.9259	0.5291	sp|Q14004|CDK13_HUMAN	Cyclin-dependent kinase 13 OS=Homo sapiens GN=CDK13 PE=1 SV=2	HUMAN	1
623	0	2	18.27	1.572	1.572	sp|P06239|LCK_HUMAN	Tyrosine-protein kinase Lck OS=Homo sapiens GN=LCK PE=1 SV=6	HUMAN	1
623	0	2	7.46	1.613	1.613	sp|Q00536|CDK16_HUMAN	Cyclin-dependent kinase 16 OS=Homo sapiens GN=CDK16 PE=1 SV=1	HUMAN	1
623	0	2	4.963	0.9926	0.9926	sp|P22607|FGFR3_HUMAN	Fibroblast growth factor receptor 3 OS=Homo sapiens GN=FGFR3 PE=1 SV=1	HUMAN	1
623	0	2	6.608	0.9975	0.9975	sp|P22455|FGFR4_HUMAN	Fibroblast growth factor receptor 4 OS=Homo sapiens GN=FGFR4 PE=1 SV=2	HUMAN	1
623	0	2	5.968	0.9744	0.9744	sp|P21802|FGFR2_HUMAN	Fibroblast growth factor receptor 2 OS=Homo sapiens GN=FGFR2 PE=1 SV=1	HUMAN	1
623	0	2	6.397	1.706	1.706	sp|O94921|CDK14_HUMAN	Cyclin-dependent kinase 14 OS=Homo sapiens GN=CDK14 PE=1 SV=3	HUMAN	1
623	0	2	5.057	1.839	1.839	sp|Q96Q40|CDK15_HUMAN	Cyclin-dependent kinase 15 OS=Homo sapiens GN=CDK15 PE=1 SV=2	HUMAN	1
623	0	2	14.74	2.312	2.312	sp|Q8IZL9|CDK20_HUMAN	Cyclin-dependent kinase 20 OS=Homo sapiens GN=CDK20 PE=1 SV=1	HUMAN	1
623	0	2	3.059	1.53	1.53	sp|Q00537|CDK17_HUMAN	Cyclin-dependent kinase 17 OS=Homo sapiens GN=CDK17 PE=1 SV=2	HUMAN	1
623	0	2	3.05	1.284	1.284	sp|P20794|MAK_HUMAN	Serine/threonine-protein kinase MAK OS=Homo sapiens GN=MAK PE=1 SV=2	HUMAN	1
623	0	2	3.214	1.512	1.512	sp|P09769|FGR_HUMAN	Tyrosine-protein kinase Fgr OS=Homo sapiens GN=FGR PE=1 SV=2	HUMAN	1
623	0	2	8.984	1.563	1.563	sp|P07948|LYN_HUMAN	Tyrosine-protein kinase Lyn OS=Homo sapiens GN=LYN PE=1 SV=3	HUMAN	1
623	0	2	4.097	1.49	1.49	sp|P06241|FYN_HUMAN	Tyrosine-protein kinase Fyn OS=Homo sapiens GN=FYN PE=1 SV=3	HUMAN	1
623	0	2	1.695	1.695	1.695	sp|Q07002|CDK18_HUMAN	Cyclin-dependent kinase 18 OS=Homo sapiens GN=CDK18 PE=1 SV=3	HUMAN	1
623	0	2	2.74	2.74	2.74	sp|Q00535|CDK5_HUMAN	Cyclin-dependent kinase 5 OS=Homo sapiens GN=CDK5 PE=1 SV=3	HUMAN	1
623	0	2	2.454	2.454	2.454	sp|Q00534|CDK6_HUMAN	Cyclin-dependent kinase 6 OS=Homo sapiens GN=CDK6 PE=1 SV=1	HUMAN	1
623	0	2	2.623	2.623	2.623	sp|Q00526|CDK3_HUMAN	Cyclin-dependent kinase 3 OS=Homo sapiens GN=CDK3 PE=1 SV=1	HUMAN	1
623	0	2	1.584	1.584	1.584	sp|P51451|BLK_HUMAN	Tyrosine-protein kinase Blk OS=Homo sapiens GN=BLK PE=1 SV=3	HUMAN	1
623	0	2	2.685	2.685	2.685	sp|P24941|CDK2_HUMAN	Cyclin-dependent kinase 2 OS=Homo sapiens GN=CDK2 PE=1 SV=2	HUMAN	1
623	0	2	2.64	2.64	2.64	sp|P11802|CDK4_HUMAN	Cyclin-dependent kinase 4 OS=Homo sapiens GN=CDK4 PE=1 SV=2	HUMAN	1
623	0	2	0.9732	0.9732	0.9732	sp|P11362|FGFR1_HUMAN	Fibroblast growth factor receptor 1 OS=Homo sapiens GN=FGFR1 PE=1 SV=3	HUMAN	1
623	0	2	1.521	1.521	1.521	sp|P08631|HCK_HUMAN	Tyrosine-protein kinase HCK OS=Homo sapiens GN=HCK PE=1 SV=5	HUMAN	1
623	0	2	1.473	1.473	1.473	sp|P07947|YES_HUMAN	Tyrosine-protein kinase Yes OS=Homo sapiens GN=YES1 PE=1 SV=3	HUMAN	1
630	0	1.85	2.742	2.742	2.742	sp|Q6VN20|RBP10_HUMAN	Ran-binding protein 10 OS=Homo sapiens GN=RANBP10 PE=1 SV=1	HUMAN	1
650	0	2	7.772	3.109	3.109	sp|Q96AK3|ABC3D_HUMAN	DNA dC->dU-editing enzyme APOBEC-3D OS=Homo sapiens GN=APOBEC3D PE=1 SV=1	HUMAN	1
650	0	2	3.217	3.217	3.217	sp|Q8IUX4|ABC3F_HUMAN	DNA dC->dU-editing enzyme APOBEC-3F OS=Homo sapiens GN=APOBEC3F PE=1 SV=3	HUMAN	1
690	3	3	19	6.143	1.429	sp|O75127|PTCD1_HUMAN	Pentatricopeptide repeat-containing protein 1, mitochondrial OS=Homo sapiens GN=PTCD1 PE=1 SV=2	HUMAN	1
692	2.94	2.94	7.384	3.256	0.5814	sp|O95602|RPA1_HUMAN	DNA-directed RNA polymerase I subunit RPA1 OS=Homo sapiens GN=POLR1A PE=1 SV=2	HUMAN	1
696	0	2	4.427	0.8662	0.8662	sp|P54707|AT12A_HUMAN	Potassium-transporting ATPase alpha chain 2 OS=Homo sapiens GN=ATP12A PE=1 SV=3	HUMAN	1
696	0	2	4.902	0.8824	0.8824	sp|P50993|AT1A2_HUMAN	Sodium/potassium-transporting ATPase subunit alpha-2 OS=Homo sapiens GN=ATP1A2 PE=1 SV=1	HUMAN	1
696	0	2	2.332	0.8746	0.8746	sp|Q13733|AT1A4_HUMAN	Sodium/potassium-transporting ATPase subunit alpha-4 OS=Homo sapiens GN=ATP1A4 PE=1 SV=3	HUMAN	1
696	0	2	0.8885	0.8885	0.8885	sp|P13637|AT1A3_HUMAN	Sodium/potassium-transporting ATPase subunit alpha-3 OS=Homo sapiens GN=ATP1A3 PE=1 SV=3	HUMAN	1
701	2.77	2.77	45.24	25.4	9.524	sp|Q93079|H2B1H_HUMAN	Histone H2B type 1-H OS=Homo sapiens GN=HIST1H2BH PE=1 SV=3	HUMAN	1
701	0	2.77	45.24	25.4	9.524	sp|Q5QNW6|H2B2F_HUMAN	Histone H2B type 2-F OS=Homo sapiens GN=HIST2H2BF PE=1 SV=3	HUMAN	1
701	0	2.77	35.71	25.4	9.524	sp|Q99879|H2B1M_HUMAN	Histone H2B type 1-M OS=Homo sapiens GN=HIST1H2BM PE=1 SV=3	HUMAN	1
701	0	2.77	35.71	25.4	9.524	sp|Q99877|H2B1N_HUMAN	Histone H2B type 1-N OS=Homo sapiens GN=HIST1H2BN PE=1 SV=3	HUMAN	1
701	0	2.77	35.71	25.4	9.524	sp|P62807|H2B1C_HUMAN	Histone H2B type 1-C/E/F/G/I OS=Homo sapiens GN=HIST1H2BC PE=1 SV=4	HUMAN	1
701	0	2.77	35.71	25.4	9.524	sp|P58876|H2B1D_HUMAN	Histone H2B type 1-D OS=Homo sapiens GN=HIST1H2BD PE=1 SV=2	HUMAN	1
701	0	2.77	35.71	25.4	9.524	sp|O60814|H2B1K_HUMAN	Histone H2B type 1-K OS=Homo sapiens GN=HIST1H2BK PE=1 SV=3	HUMAN	1
701	0	2.77	25.4	25.4	9.524	sp|Q99880|H2B1L_HUMAN	Histone H2B type 1-L OS=Homo sapiens GN=HIST1H2BL PE=1 SV=3	HUMAN	1
701	0	2.77	25.4	25.4	9.524	sp|P57053|H2BFS_HUMAN	Histone H2B type F-S OS=Homo sapiens GN=H2BFS PE=1 SV=2	HUMAN	1
706	2.72	2.72	7.556	3.667	1.556	sp|P56192|SYMC_HUMAN	Methionine--tRNA ligase, cytoplasmic OS=Homo sapiens GN=MARS PE=1 SV=2	HUMAN	1
712	2.65	2.65	29.77	26.98	8.837	sp|P67870|CSK2B_HUMAN	Casein kinase II subunit beta OS=Homo sapiens GN=CSNK2B PE=1 SV=1	HUMAN	1
721	2.51	2.51	27.8	10.09	4.484	sp|Q9BQ67|GRWD1_HUMAN	Glutamate-rich WD repeat-containing protein 1 OS=Homo sapiens GN=GRWD1 PE=1 SV=1	HUMAN	1
723	2.5	2.5	12.77	3.191	1.773	sp|Q9Y262|EIF3L_HUMAN	Eukaryotic translation initiation factor 3 subunit L OS=Homo sapiens GN=EIF3L PE=1 SV=1	HUMAN	1
724	2.5	2.5	24.42	7.792	4.416	sp|Q12824|SNF5_HUMAN	SWI/SNF-related matrix-associated actin-dependent regulator of chromatin subfamily B member 1 OS=Homo sapiens GN=SMARCB1 PE=1 SV=2	HUMAN	1
725	2.45	2.45	22.92	8.102	4.167	sp|O75528|TADA3_HUMAN	Transcriptional adapter 3 OS=Homo sapiens GN=TADA3 PE=1 SV=1	HUMAN	1
726	2.45	2.45	8.223	8.223	5.04	sp|Q16795|NDUA9_HUMAN	NADH dehydrogenase [ubiquinone] 1 alpha subcomplex subunit 9, mitochondrial OS=Homo sapiens GN=NDUFA9 PE=1 SV=2	HUMAN	1
729	2.41	2.41	17.74	17.74	9.677	sp|O75380|NDUS6_HUMAN	NADH dehydrogenase [ubiquinone] iron-sulfur protein 6, mitochondrial OS=Homo sapiens GN=NDUFS6 PE=1 SV=1	HUMAN	1
730	2.4	2.4	7.729	3.312	1.893	sp|Q9BZE4|NOG1_HUMAN	Nucleolar GTP-binding protein 1 OS=Homo sapiens GN=GTPBP4 PE=1 SV=3	HUMAN	1
731	2.38	2.38	25	25	16.67	sp|P01605|KV113_HUMAN	Ig kappa chain V-I region Lay OS=Homo sapiens PE=1 SV=1	HUMAN	1
733	2.35	2.35	3.96	2.104	1.98	sp|Q9UJX5|APC4_HUMAN	Anaphase-promoting complex subunit 4 OS=Homo sapiens GN=ANAPC4 PE=1 SV=2	HUMAN	1
734	2.34	2.34	17.29	2.582	1.8	sp|Q14203|DCTN1_HUMAN	Dynactin subunit 1 OS=Homo sapiens GN=DCTN1 PE=1 SV=3	HUMAN	1
735	2.31	2.31	6.607	4.655	2.553	sp|Q8WVC0|LEO1_HUMAN	RNA polymerase-associated protein LEO1 OS=Homo sapiens GN=LEO1 PE=1 SV=1	HUMAN	1
736	2.3	2.3	5.172	5.172	3.135	sp|P49761|CLK3_HUMAN	Dual specificity protein kinase CLK3 OS=Homo sapiens GN=CLK3 PE=1 SV=3	HUMAN	1
738	2.28	2.28	13.73	13.73	12.75	sp|Q9BQC6|RT63_HUMAN	Ribosomal protein 63, mitochondrial OS=Homo sapiens GN=MRPL57 PE=1 SV=1	HUMAN	1
739	2.26	2.26	23.4	16.99	6.731	sp|Q12904|AIMP1_HUMAN	Aminoacyl tRNA synthase complex-interacting multifunctional protein 1 OS=Homo sapiens GN=AIMP1 PE=1 SV=2	HUMAN	1
740	2.25	2.26	6.102	5.709	2.756	sp|P08651|NFIC_HUMAN	Nuclear factor 1 C-type OS=Homo sapiens GN=NFIC PE=1 SV=2	HUMAN	1
741	2.23	2.23	10.97	2.648	1.261	sp|Q8IXB1|DJC10_HUMAN	DnaJ homolog subfamily C member 10 OS=Homo sapiens GN=DNAJC10 PE=1 SV=2	HUMAN	1
744	2.22	2.22	16.02	12.14	8.738	sp|Q9NWU5|RM22_HUMAN	39S ribosomal protein L22, mitochondrial OS=Homo sapiens GN=MRPL22 PE=1 SV=1	HUMAN	1
745	2.22	2.22	18.64	18.64	16.95	sp|P62861|RS30_HUMAN	40S ribosomal protein S30 OS=Homo sapiens GN=FAU PE=1 SV=1	HUMAN	1
746	2.21	2.21	6.351	2.104	1.011	sp|Q5UIP0|RIF1_HUMAN	Telomere-associated protein RIF1 OS=Homo sapiens GN=RIF1 PE=1 SV=2	HUMAN	1
748	2.2	2.2	4.603	4.603	2.72	sp|O43670|ZN207_HUMAN	BUB3-interacting and GLEBS motif-containing protein ZNF207 OS=Homo sapiens GN=ZNF207 PE=1 SV=1	HUMAN	1
750	2.17	2.17	23.64	14.18	6.909	sp|P19387|RPB3_HUMAN	DNA-directed RNA polymerase II subunit RPB3 OS=Homo sapiens GN=POLR2C PE=1 SV=2	HUMAN	1
751	2.16	2.16	35	18.33	7.778	sp|Q9Y221|NIP7_HUMAN	60S ribosome subunit biogenesis protein NIP7 homolog OS=Homo sapiens GN=NIP7 PE=1 SV=1	HUMAN	1
753	2.14	2.14	30.23	13.95	9.302	sp|O96000|NDUBA_HUMAN	NADH dehydrogenase [ubiquinone] 1 beta subcomplex subunit 10 OS=Homo sapiens GN=NDUFB10 PE=1 SV=3	HUMAN	1
754	2.13	2.13	27.06	20.39	11.37	sp|P62258|1433E_HUMAN	14-3-3 protein epsilon OS=Homo sapiens GN=YWHAE PE=1 SV=1	HUMAN	1
755	2.13	2.13	15.85	15.85	6.504	sp|Q9HCU9|BRMS1_HUMAN	Breast cancer metastasis-suppressor 1 OS=Homo sapiens GN=BRMS1 PE=1 SV=1	HUMAN	1
756	2.12	2.12	22.86	21.9	9.524	sp|Q9Y3U8|RL36_HUMAN	60S ribosomal protein L36 OS=Homo sapiens GN=RPL36 PE=1 SV=3	HUMAN	1
757	2.11	2.11	7.092	1.797	0.7565	sp|Q14980|NUMA1_HUMAN	Nuclear mitotic apparatus protein 1 OS=Homo sapiens GN=NUMA1 PE=1 SV=2	HUMAN	1
758	2.11	2.11	16.92	6.878	2.751	sp|P28331|NDUS1_HUMAN	NADH-ubiquinone oxidoreductase 75 kDa subunit, mitochondrial OS=Homo sapiens GN=NDUFS1 PE=1 SV=3	HUMAN	1
759	2.11	2.11	19.1	8.657	6.567	sp|Q16698|DECR_HUMAN	2,4-dienoyl-CoA reductase, mitochondrial OS=Homo sapiens GN=DECR1 PE=1 SV=1	HUMAN	1
760	2.1	2.1	12.83	6.698	2.17	sp|Q9P2N5|RBM27_HUMAN	RNA-binding protein 27 OS=Homo sapiens GN=RBM27 PE=1 SV=2	HUMAN	1
761	2.1	2.1	5.282	1.517	0.8891	sp|Q14839|CHD4_HUMAN	Chromodomain-helicase-DNA-binding protein 4 OS=Homo sapiens GN=CHD4 PE=1 SV=2	HUMAN	1
762	2.09	2.09	23.9	7.968	3.984	sp|Q9NX20|RM16_HUMAN	39S ribosomal protein L16, mitochondrial OS=Homo sapiens GN=MRPL16 PE=1 SV=1	HUMAN	1
763	2.08	2.08	45.71	45.71	26.67	sp|P10599|THIO_HUMAN	Thioredoxin OS=Homo sapiens GN=TXN PE=1 SV=3	HUMAN	1
764	2.08	2.08	4.433	4.433	2.463	sp|P02768|ALBU_HUMAN	Serum albumin OS=Homo sapiens GN=ALB PE=1 SV=2	HUMAN	1
765	2.07	2.07	24.36	3.966	3.966	sp|Q3ZCQ8|TIM50_HUMAN	Mitochondrial import inner membrane translocase subunit TIM50 OS=Homo sapiens GN=TIMM50 PE=1 SV=2	HUMAN	1
766	2.07	2.07	16.76	3.202	3.202	sp|Q6P1J9|CDC73_HUMAN	Parafibromin OS=Homo sapiens GN=CDC73 PE=1 SV=1	HUMAN	1
767	2.07	2.07	30.73	16.1	10.24	sp|Q6P1K2|PMF1_HUMAN	Polyamine-modulated factor 1 OS=Homo sapiens GN=PMF1 PE=1 SV=2	HUMAN	1
768	2.06	2.06	15.41	4.817	3.468	sp|Q9Y5Q8|TF3C5_HUMAN	General transcription factor 3C polypeptide 5 OS=Homo sapiens GN=GTF3C5 PE=1 SV=2	HUMAN	1
769	2.06	2.06	9.836	4.666	1.892	sp|Q96T88|UHRF1_HUMAN	E3 ubiquitin-protein ligase UHRF1 OS=Homo sapiens GN=UHRF1 PE=1 SV=1	HUMAN	1
770	2.06	2.06	44.38	11.8	6.742	sp|Q96HR3|MED30_HUMAN	Mediator of RNA polymerase II transcription subunit 30 OS=Homo sapiens GN=MED30 PE=1 SV=1	HUMAN	1
771	2.06	2.06	43.38	14.71	8.088	sp|P84243|H33_HUMAN	Histone H3.3 OS=Homo sapiens GN=H3F3A PE=1 SV=2	HUMAN	1
771	0	2.06	19.12	14.71	8.088	sp|Q71DI3|H32_HUMAN	Histone H3.2 OS=Homo sapiens GN=HIST2H3A PE=1 SV=3	HUMAN	1
771	0	2.06	19.12	14.71	8.088	sp|Q16695|H31T_HUMAN	Histone H3.1t OS=Homo sapiens GN=HIST3H3 PE=1 SV=3	HUMAN	1
771	0	2.06	19.12	14.71	8.088	sp|P68431|H31_HUMAN	Histone H3.1 OS=Homo sapiens GN=HIST1H3A PE=1 SV=2	HUMAN	1
772	2.06	2.06	6.467	6.467	2.54	sp|P14635|CCNB1_HUMAN	G2/mitotic-specific cyclin-B1 OS=Homo sapiens GN=CCNB1 PE=1 SV=1	HUMAN	1
773	2.05	2.05	39.76	12.65	6.024	sp|Q9Y3C6|PPIL1_HUMAN	Peptidyl-prolyl cis-trans isomerase-like 1 OS=Homo sapiens GN=PPIL1 PE=1 SV=1	HUMAN	1
775	2.04	2.04	11.85	4.556	4.556	sp|P55081|MFAP1_HUMAN	Microfibrillar-associated protein 1 OS=Homo sapiens GN=MFAP1 PE=1 SV=2	HUMAN	1
776	2.04	2.04	2.013	1.059	1.059	sp|Q86XN7|PRSR1_HUMAN	Proline and serine-rich protein 1 OS=Homo sapiens GN=PROSER1 PE=1 SV=2	HUMAN	1
777	2.03	2.03	15.74	2.015	2.015	sp|P16615|AT2A2_HUMAN	Sarcoplasmic/endoplasmic reticulum calcium ATPase 2 OS=Homo sapiens GN=ATP2A2 PE=1 SV=1	HUMAN	1
778	2.03	2.03	6.961	1.74	1.74	sp|Q9ULW0|TPX2_HUMAN	Targeting protein for Xklp2 OS=Homo sapiens GN=TPX2 PE=1 SV=2	HUMAN	1
779	2.03	2.03	7.459	1.796	1.796	sp|Q71RC2|LARP4_HUMAN	La-related protein 4 OS=Homo sapiens GN=LARP4 PE=1 SV=3	HUMAN	1
780	2.03	2.03	33.13	3.374	3.374	sp|Q15717|ELAV1_HUMAN	ELAV-like protein 1 OS=Homo sapiens GN=ELAVL1 PE=1 SV=2	HUMAN	1
781	2.03	2.03	5.732	1.547	1.547	sp|Q15032|R3HD1_HUMAN	R3H domain-containing protein 1 OS=Homo sapiens GN=R3HDM1 PE=1 SV=3	HUMAN	1
783	2.03	2.03	36.45	11.21	11.21	sp|Q86Y79|PTH_HUMAN	Probable peptidyl-tRNA hydrolase OS=Homo sapiens GN=PTRH1 PE=1 SV=1	HUMAN	1
784	2.03	2.03	23.56	23.56	9.195	sp|O43324|MCA3_HUMAN	Eukaryotic translation elongation factor 1 epsilon-1 OS=Homo sapiens GN=EEF1E1 PE=1 SV=1	HUMAN	1
785	2.02	2.02	4.348	1.326	1.326	sp|Q86UP2|KTN1_HUMAN	Kinectin OS=Homo sapiens GN=KTN1 PE=1 SV=1	HUMAN	1
786	2.02	2.02	6.61	3.625	3.625	sp|Q9Y512|SAM50_HUMAN	Sorting and assembly machinery component 50 homolog OS=Homo sapiens GN=SAMM50 PE=1 SV=3	HUMAN	1
787	2.02	2.02	11.58	2.894	2.894	sp|P53007|TXTP_HUMAN	Tricarboxylate transport protein, mitochondrial OS=Homo sapiens GN=SLC25A1 PE=1 SV=2	HUMAN	1
788	2.01	2.01	9.911	1.388	1.388	sp|P49916|DNLI3_HUMAN	DNA ligase 3 OS=Homo sapiens GN=LIG3 PE=1 SV=2	HUMAN	1
789	2.01	2.01	21.19	3.974	3.974	sp|P22695|QCR2_HUMAN	Cytochrome b-c1 complex subunit 2, mitochondrial OS=Homo sapiens GN=UQCRC2 PE=1 SV=3	HUMAN	1
790	2.01	2.01	12.72	1.799	1.799	sp|O14639|ABLM1_HUMAN	Actin-binding LIM protein 1 OS=Homo sapiens GN=ABLIM1 PE=1 SV=3	HUMAN	1
791	2.01	2.01	14.23	10.04	10.04	sp|Q9UKD2|MRT4_HUMAN	mRNA turnover protein 4 homolog OS=Homo sapiens GN=MRTO4 PE=1 SV=2	HUMAN	1
792	2.01	2.01	33.33	12.42	12.42	sp|Q9NX24|NHP2_HUMAN	H/ACA ribonucleoprotein complex subunit 2 OS=Homo sapiens GN=NHP2 PE=1 SV=1	HUMAN	1
793	2.01	2.01	8.257	4.893	4.893	sp|Q13227|GPS2_HUMAN	G protein pathway suppressor 2 OS=Homo sapiens GN=GPS2 PE=1 SV=3	HUMAN	1
800	2	2.1	4.134	4.134	2.756	sp|Q9Y285|SYFA_HUMAN	Phenylalanine--tRNA ligase alpha subunit OS=Homo sapiens GN=FARSA PE=1 SV=3	HUMAN	1
801	2	2.04	5.545	2.103	2.103	sp|Q8IZ40|RCOR2_HUMAN	REST corepressor 2 OS=Homo sapiens GN=RCOR2 PE=1 SV=2	HUMAN	1
802	2	2.02	9.281	0.7784	0.7784	sp|Q9UK61|F208A_HUMAN	Protein FAM208A OS=Homo sapiens GN=FAM208A PE=1 SV=3	HUMAN	1
803	2	2.01	8.548	2.985	2.985	sp|Q9BQ39|DDX50_HUMAN	ATP-dependent RNA helicase DDX50 OS=Homo sapiens GN=DDX50 PE=1 SV=1	HUMAN	1
804	2	2.01	5.854	3.481	2.215	sp|Q06787|FMR1_HUMAN	Fragile X mental retardation protein 1 OS=Homo sapiens GN=FMR1 PE=1 SV=1	HUMAN	1
805	2	2	21.45	4.101	4.101	sp|Q9P0W2|HM20B_HUMAN	SWI/SNF-related matrix-associated actin-dependent regulator of chromatin subfamily E member 1-related OS=Homo sapiens GN=HMG20B PE=1 SV=1	HUMAN	1
806	2	2	6.878	0.8253	0.8253	sp|O60244|MED14_HUMAN	Mediator of RNA polymerase II transcription subunit 14 OS=Homo sapiens GN=MED14 PE=1 SV=2	HUMAN	1
807	2	2	10.44	4.206	4.206	sp|Q9Y6Y0|NS1BP_HUMAN	Influenza virus NS1A-binding protein OS=Homo sapiens GN=IVNS1ABP PE=1 SV=3	HUMAN	1
808	2	2	12	3.259	3.259	sp|Q9UJS0|CMC2_HUMAN	Calcium-binding mitochondrial carrier protein Aralar2 OS=Homo sapiens GN=SLC25A13 PE=1 SV=2	HUMAN	1
809	2	2	9.456	2.006	2.006	sp|Q8NC60|NOA1_HUMAN	Nitric oxide-associated protein 1 OS=Homo sapiens GN=NOA1 PE=1 SV=2	HUMAN	1
810	2	2	10.4	2.24	2.24	sp|Q14677|EPN4_HUMAN	Clathrin interactor 1 OS=Homo sapiens GN=CLINT1 PE=1 SV=1	HUMAN	1
811	2	2	13.87	2.568	2.568	sp|O95365|ZBT7A_HUMAN	Zinc finger and BTB domain-containing protein 7A OS=Homo sapiens GN=ZBTB7A PE=1 SV=1	HUMAN	1
812	2	2	4.042	0.9959	0.9959	sp|O15047|SET1A_HUMAN	Histone-lysine N-methyltransferase SETD1A OS=Homo sapiens GN=SETD1A PE=1 SV=3	HUMAN	1
813	2	2	25.44	5.263	5.263	sp|Q9NWU2|GID8_HUMAN	Glucose-induced degradation protein 8 homolog OS=Homo sapiens GN=GID8 PE=1 SV=1	HUMAN	1
814	2	2	14.78	3.478	3.478	sp|Q9GZM8|NDEL1_HUMAN	Nuclear distribution protein nudE-like 1 OS=Homo sapiens GN=NDEL1 PE=1 SV=1	HUMAN	1
814	0	2	13.58	3.468	3.468	sp|Q9NXR1|NDE1_HUMAN	Nuclear distribution protein nudE homolog 1 OS=Homo sapiens GN=NDE1 PE=1 SV=2	HUMAN	1
815	2	2	33.13	6.875	6.875	sp|Q9BUT9|F195A_HUMAN	Protein FAM195A OS=Homo sapiens GN=FAM195A PE=1 SV=2	HUMAN	1
816	2	2	4.823	1.274	1.274	sp|Q6ZN30|BNC2_HUMAN	Zinc finger protein basonuclin-2 OS=Homo sapiens GN=BNC2 PE=1 SV=1	HUMAN	1
817	2	2	3.837	1.395	1.395	sp|Q58WW2|DCAF6_HUMAN	DDB1- and CUL4-associated factor 6 OS=Homo sapiens GN=DCAF6 PE=1 SV=1	HUMAN	1
818	2	2	29.06	4.062	4.062	sp|Q13155|AIMP2_HUMAN	Aminoacyl tRNA synthase complex-interacting multifunctional protein 2 OS=Homo sapiens GN=AIMP2 PE=1 SV=2	HUMAN	1
819	2	2	18.47	4.819	4.819	sp|P19404|NDUV2_HUMAN	NADH dehydrogenase [ubiquinone] flavoprotein 2, mitochondrial OS=Homo sapiens GN=NDUFV2 PE=1 SV=2	HUMAN	1
820	2	2	11.05	3.158	3.158	sp|P18615|NELFE_HUMAN	Negative elongation factor E OS=Homo sapiens GN=NELFE PE=1 SV=3	HUMAN	1
821	2	2	15.24	3.81	3.81	sp|P05198|IF2A_HUMAN	Eukaryotic translation initiation factor 2 subunit 1 OS=Homo sapiens GN=EIF2S1 PE=1 SV=3	HUMAN	1
822	2	2	14.44	5.054	5.054	sp|O95229|ZWINT_HUMAN	ZW10 interactor OS=Homo sapiens GN=ZWINT PE=1 SV=2	HUMAN	1
823	2	2	9.429	6	6	sp|Q9Y3F4|STRAP_HUMAN	Serine-threonine kinase receptor-associated protein OS=Homo sapiens GN=STRAP PE=1 SV=1	HUMAN	1
824	2	2	12.78	4.511	4.511	sp|Q9NYB0|TE2IP_HUMAN	Telomeric repeat-binding factor 2-interacting protein 1 OS=Homo sapiens GN=TERF2IP PE=1 SV=1	HUMAN	1
825	2	2	10.78	6.373	6.373	sp|Q9NV56|MRGBP_HUMAN	MRG/MORF4L-binding protein OS=Homo sapiens GN=MRGBP PE=1 SV=1	HUMAN	1
826	2	2	6.237	3.326	3.326	sp|Q9HAZ1|CLK4_HUMAN	Dual specificity protein kinase CLK4 OS=Homo sapiens GN=CLK4 PE=1 SV=1	HUMAN	1
827	2	2	9.885	5.107	5.107	sp|Q9H9F9|ARP5_HUMAN	Actin-related protein 5 OS=Homo sapiens GN=ACTR5 PE=1 SV=2	HUMAN	1
828	2	2	7.212	1.923	1.923	sp|Q9H981|ARP8_HUMAN	Actin-related protein 8 OS=Homo sapiens GN=ACTR8 PE=1 SV=2	HUMAN	1
829	2	2	22.73	7.955	7.955	sp|Q9BQ61|CS043_HUMAN	Uncharacterized protein C19orf43 OS=Homo sapiens GN=C19orf43 PE=1 SV=1	HUMAN	1
830	2	2	10.8	7.042	7.042	sp|Q92522|H1X_HUMAN	Histone H1x OS=Homo sapiens GN=H1FX PE=1 SV=1	HUMAN	1
831	2	2	2.389	1.239	1.239	sp|Q8IZL8|PELP1_HUMAN	Proline-, glutamic acid- and leucine-rich protein 1 OS=Homo sapiens GN=PELP1 PE=1 SV=2	HUMAN	1
832	2	2	7.342	3.544	3.544	sp|Q6P1K8|T2H2L_HUMAN	General transcription factor IIH subunit 2-like protein OS=Homo sapiens GN=GTF2H2C PE=1 SV=1	HUMAN	1
832	0	2	7.342	3.544	3.544	sp|Q13888|TF2H2_HUMAN	General transcription factor IIH subunit 2 OS=Homo sapiens GN=GTF2H2 PE=1 SV=1	HUMAN	1
833	2	2	22.57	6.615	6.615	sp|Q5SRD1|TI23B_HUMAN	Putative mitochondrial import inner membrane translocase subunit Tim23B OS=Homo sapiens GN=TIMM23B PE=5 SV=2	HUMAN	1
833	0	2	27.75	8.134	8.134	sp|O14925|TIM23_HUMAN	Mitochondrial import inner membrane translocase subunit Tim23 OS=Homo sapiens GN=TIMM23 PE=1 SV=1	HUMAN	1
835	2	2	5.488	3.659	3.659	sp|Q13011|ECH1_HUMAN	Delta(3,5)-Delta(2,4)-dienoyl-CoA isomerase, mitochondrial OS=Homo sapiens GN=ECH1 PE=1 SV=2	HUMAN	1
836	2	2	27.62	16.19	16.19	sp|P99999|CYC_HUMAN	Cytochrome c OS=Homo sapiens GN=CYCS PE=1 SV=2	HUMAN	1
837	2	2	10.56	8.451	8.451	sp|P83876|TXN4A_HUMAN	Thioredoxin-like protein 4A OS=Homo sapiens GN=TXNL4A PE=1 SV=1	HUMAN	1
838	2	2	25.24	11.65	11.65	sp|P62805|H4_HUMAN	Histone H4 OS=Homo sapiens GN=HIST1H4A PE=1 SV=2	HUMAN	1
839	2	2	22.55	13.73	13.73	sp|P62310|LSM3_HUMAN	U6 snRNA-associated Sm-like protein LSm3 OS=Homo sapiens GN=LSM3 PE=1 SV=2	HUMAN	1
840	2	2	15.03	6.358	6.358	sp|P51571|SSRD_HUMAN	Translocon-associated protein subunit delta OS=Homo sapiens GN=SSR4 PE=1 SV=1	HUMAN	1
841	2	2	5.904	2.214	2.214	sp|P43003|EAA1_HUMAN	Excitatory amino acid transporter 1 OS=Homo sapiens GN=SLC1A3 PE=1 SV=1	HUMAN	1
842	2	2	8.475	3.39	3.39	sp|P32242|OTX1_HUMAN	Homeobox protein OTX1 OS=Homo sapiens GN=OTX1 PE=1 SV=1	HUMAN	1
843	2	2	25	10.16	10.16	sp|P13987|CD59_HUMAN	CD59 glycoprotein OS=Homo sapiens GN=CD59 PE=1 SV=1	HUMAN	1
844	2	2	19.53	10.16	10.16	sp|O60783|RT14_HUMAN	28S ribosomal protein S14, mitochondrial OS=Homo sapiens GN=MRPS14 PE=1 SV=1	HUMAN	1
845	2	2	7.317	2.064	2.064	sp|O43175|SERA_HUMAN	D-3-phosphoglycerate dehydrogenase OS=Homo sapiens GN=PHGDH PE=1 SV=4	HUMAN	1
846	2	2	12.96	8.642	8.642	cont_P02754	SWISS-PROT:P02754 Beta-lactoglobulin - Bos taurus (Bovine).	P02754	1
847	2	2	2.07	2.07	2.07	sp|Q9Y6X2|PIAS3_HUMAN	E3 SUMO-protein ligase PIAS3 OS=Homo sapiens GN=PIAS3 PE=1 SV=2	HUMAN	1
847	0	2	2.093	2.093	2.093	sp|O75928|PIAS2_HUMAN	E3 SUMO-protein ligase PIAS2 OS=Homo sapiens GN=PIAS2 PE=1 SV=3	HUMAN	1
848	2	2	12.98	12.98	12.98	sp|Q9Y3C7|MED31_HUMAN	Mediator of RNA polymerase II transcription subunit 31 OS=Homo sapiens GN=MED31 PE=1 SV=1	HUMAN	1
849	2	2	8.444	8.444	8.444	sp|Q9Y3A3|PHOCN_HUMAN	MOB-like protein phocein OS=Homo sapiens GN=MOB4 PE=1 SV=1	HUMAN	1
850	2	2	8.271	8.271	8.271	sp|Q9Y2S0|RPAC2_HUMAN	DNA-directed RNA polymerases I and III subunit RPAC2 OS=Homo sapiens GN=POLR1D PE=1 SV=1	HUMAN	1
852	2	2	9.434	9.434	9.434	sp|Q9UII2|ATIF1_HUMAN	ATPase inhibitor, mitochondrial OS=Homo sapiens GN=ATPIF1 PE=1 SV=1	HUMAN	1
853	2	2	4.777	4.777	4.777	sp|Q9P287|BCCIP_HUMAN	BRCA2 and CDKN1A-interacting protein OS=Homo sapiens GN=BCCIP PE=1 SV=1	HUMAN	1
854	2	2	12.78	12.78	12.78	sp|Q9NUG6|PDRG1_HUMAN	p53 and DNA damage-regulated protein 1 OS=Homo sapiens GN=PDRG1 PE=1 SV=2	HUMAN	1
855	2	2	11.56	11.56	11.56	sp|Q9NRF9|DPOE3_HUMAN	DNA polymerase epsilon subunit 3 OS=Homo sapiens GN=POLE3 PE=1 SV=1	HUMAN	1
856	2	2	16.67	16.67	16.67	sp|Q9NP97|DLRB1_HUMAN	Dynein light chain roadblock-type 1 OS=Homo sapiens GN=DYNLRB1 PE=1 SV=3	HUMAN	1
856	0	2	16.67	16.67	16.67	sp|Q8TF09|DLRB2_HUMAN	Dynein light chain roadblock-type 2 OS=Homo sapiens GN=DYNLRB2 PE=1 SV=1	HUMAN	1
857	2	2	5.502	5.502	5.502	sp|Q99439|CNN2_HUMAN	Calponin-2 OS=Homo sapiens GN=CNN2 PE=1 SV=4	HUMAN	1
858	2	2	3.056	3.056	3.056	sp|Q96EE3|SEH1_HUMAN	Nucleoporin SEH1 OS=Homo sapiens GN=SEH1L PE=1 SV=3	HUMAN	1
859	2	2	7.362	7.362	7.362	sp|Q969H6|POP5_HUMAN	Ribonuclease P/MRP protein subunit POP5 OS=Homo sapiens GN=POP5 PE=1 SV=1	HUMAN	1
860	2	2	2.312	2.312	2.312	sp|Q8NCA5|FA98A_HUMAN	Protein FAM98A OS=Homo sapiens GN=FAM98A PE=1 SV=1	HUMAN	1
861	2	2	4.962	4.962	4.962	sp|Q6PID6|TTC33_HUMAN	Tetratricopeptide repeat protein 33 OS=Homo sapiens GN=TTC33 PE=1 SV=2	HUMAN	1
862	2	2	9.27	9.27	9.27	sp|Q5T440|CAF17_HUMAN	Putative transferase CAF17, mitochondrial OS=Homo sapiens GN=IBA57 PE=1 SV=1	HUMAN	1
863	2	2	2.091	2.091	2.091	sp|Q5D862|FILA2_HUMAN	Filaggrin-2 OS=Homo sapiens GN=FLG2 PE=1 SV=1	HUMAN	1
863	0	2	2.091	2.091	2.091	cont_Q5D862	SWISS-PROT:Q5D862 Tax_Id=9606 Gene_Symbol=FLG2 Filaggrin-2	Q5D862	1
864	2	2	5.455	5.455	5.455	sp|Q32NC0|CR021_HUMAN	UPF0711 protein C18orf21 OS=Homo sapiens GN=C18orf21 PE=1 SV=1	HUMAN	1
865	2	2	8.871	8.871	8.871	sp|Q15543|TAF13_HUMAN	Transcription initiation factor TFIID subunit 13 OS=Homo sapiens GN=TAF13 PE=1 SV=1	HUMAN	1
866	2	2	16.09	16.09	16.09	sp|P82921|RT21_HUMAN	28S ribosomal protein S21, mitochondrial OS=Homo sapiens GN=MRPS21 PE=1 SV=2	HUMAN	1
867	2	2	4.076	4.076	4.076	sp|P78406|RAE1L_HUMAN	mRNA export factor OS=Homo sapiens GN=RAE1 PE=1 SV=1	HUMAN	1
868	2	2	6.849	6.849	6.849	sp|P32320|CDD_HUMAN	Cytidine deaminase OS=Homo sapiens GN=CDA PE=1 SV=2	HUMAN	1
869	2	2	8.482	8.482	8.482	sp|P30041|PRDX6_HUMAN	Peroxiredoxin-6 OS=Homo sapiens GN=PRDX6 PE=1 SV=3	HUMAN	1
870	2	2	10.4	10.4	10.4	sp|P29372|3MG_HUMAN	DNA-3-methyladenine glycosylase OS=Homo sapiens GN=MPG PE=1 SV=3	HUMAN	1
872	2	2	5.848	5.848	5.848	sp|P19105|ML12A_HUMAN	Myosin regulatory light chain 12A OS=Homo sapiens GN=MYL12A PE=1 SV=2	HUMAN	1
872	0	2	5.814	5.814	5.814	sp|O14950|ML12B_HUMAN	Myosin regulatory light chain 12B OS=Homo sapiens GN=MYL12B PE=1 SV=2	HUMAN	1
874	2	2	2.75	2.75	2.75	sp|P09622|DLDH_HUMAN	Dihydrolipoyl dehydrogenase, mitochondrial OS=Homo sapiens GN=DLD PE=1 SV=2	HUMAN	1
875	2	2	6.716	6.716	6.716	sp|P06314|KV404_HUMAN	Ig kappa chain V-IV region B17 OS=Homo sapiens PE=2 SV=1	HUMAN	1
875	0	2	6.767	6.767	6.767	sp|P06313|KV403_HUMAN	Ig kappa chain V-IV region JI OS=Homo sapiens PE=4 SV=1	HUMAN	1
875	0	2	7.438	7.438	7.438	sp|P06312|KV401_HUMAN	Ig kappa chain V-IV region (Fragment) OS=Homo sapiens GN=IGKV4-1 PE=4 SV=1	HUMAN	1
875	0	2	7.895	7.895	7.895	sp|P01625|KV402_HUMAN	Ig kappa chain V-IV region Len OS=Homo sapiens PE=1 SV=2	HUMAN	1
876	2	2	6.584	6.584	6.584	sp|O95926|SYF2_HUMAN	Pre-mRNA-splicing factor SYF2 OS=Homo sapiens GN=SYF2 PE=1 SV=1	HUMAN	1
877	2	2	4.472	4.472	4.472	sp|O75586|MED6_HUMAN	Mediator of RNA polymerase II transcription subunit 6 OS=Homo sapiens GN=MED6 PE=1 SV=2	HUMAN	1
878	2	2	7.224	7.224	7.224	sp|O75431|MTX2_HUMAN	Metaxin-2 OS=Homo sapiens GN=MTX2 PE=1 SV=1	HUMAN	1
879	2	2	16.92	16.92	16.92	sp|O75394|RM33_HUMAN	39S ribosomal protein L33, mitochondrial OS=Homo sapiens GN=MRPL33 PE=1 SV=1	HUMAN	1
880	2	2	8.389	8.389	8.389	sp|O00560|SDCB1_HUMAN	Syntenin-1 OS=Homo sapiens GN=SDCBP PE=1 SV=1	HUMAN	1
882	2	2	13.27	13.27	13.27	cont_ENSEMBL:ENSBTAP00000014147	(Bos taurus) 12 kDa protein	ENSEMBL:ENSBTAP00000014147	1
883	1.93	1.93	6.498	1.902	0.7924	sp|P41252|SYIC_HUMAN	Isoleucine--tRNA ligase, cytoplasmic OS=Homo sapiens GN=IARS PE=1 SV=2	HUMAN	1
884	1.93	1.93	9.237	3.414	3.414	sp|Q8WUB8|PHF10_HUMAN	PHD finger protein 10 OS=Homo sapiens GN=PHF10 PE=1 SV=3	HUMAN	1
885	1.92	1.92	7.706	0.6675	0.6675	sp|Q15058|KIF14_HUMAN	Kinesin-like protein KIF14 OS=Homo sapiens GN=KIF14 PE=1 SV=1	HUMAN	1
886	1.92	1.92	16.81	3.54	3.54	sp|O94905|ERLN2_HUMAN	Erlin-2 OS=Homo sapiens GN=ERLIN2 PE=1 SV=1	HUMAN	1
886	0	1.92	10.98	3.468	3.468	sp|O75477|ERLN1_HUMAN	Erlin-1 OS=Homo sapiens GN=ERLIN1 PE=1 SV=1	HUMAN	1
887	1.92	1.92	3.526	1.511	1.511	sp|Q9UQR1|ZN148_HUMAN	Zinc finger protein 148 OS=Homo sapiens GN=ZNF148 PE=1 SV=2	HUMAN	1
888	1.89	1.89	15.28	9.722	9.722	sp|P41223|BUD31_HUMAN	Protein BUD31 homolog OS=Homo sapiens GN=BUD31 PE=1 SV=2	HUMAN	1
889	1.89	1.89	12.79	12.79	12.79	sp|P51970|NDUA8_HUMAN	NADH dehydrogenase [ubiquinone] 1 alpha subcomplex subunit 8 OS=Homo sapiens GN=NDUFA8 PE=1 SV=3	HUMAN	1
892	1.85	1.85	7.309	3.322	3.322	sp|Q9UNP9|PPIE_HUMAN	Peptidyl-prolyl cis-trans isomerase E OS=Homo sapiens GN=PPIE PE=1 SV=1	HUMAN	1
893	1.85	1.85	10.4	10.4	10.4	sp|Q9UI30|TR112_HUMAN	tRNA methyltransferase 112 homolog OS=Homo sapiens GN=TRMT112 PE=1 SV=1	HUMAN	1
896	1.82	1.82	6.215	1.262	0.5607	sp|Q96N67|DOCK7_HUMAN	Dedicator of cytokinesis protein 7 OS=Homo sapiens GN=DOCK7 PE=1 SV=4	HUMAN	1
897	1.82	1.82	10	10	4.419	sp|P82675|RT05_HUMAN	28S ribosomal protein S5, mitochondrial OS=Homo sapiens GN=MRPS5 PE=1 SV=2	HUMAN	1
898	1.82	1.82	5.236	3.534	2.356	sp|P17480|UBF1_HUMAN	Nucleolar transcription factor 1 OS=Homo sapiens GN=UBTF PE=1 SV=1	HUMAN	1
899	1.74	1.74	9.317	9.317	9.317	sp|Q9H2H8|PPIL3_HUMAN	Peptidyl-prolyl cis-trans isomerase-like 3 OS=Homo sapiens GN=PPIL3 PE=1 SV=1	HUMAN	1
900	1.74	1.74	5.729	5.729	5.729	sp|Q6PI98|IN80C_HUMAN	INO80 complex subunit C OS=Homo sapiens GN=INO80C PE=1 SV=1	HUMAN	1
901	1.72	1.72	10.94	5.051	5.051	sp|O00567|NOP56_HUMAN	Nucleolar protein 56 OS=Homo sapiens GN=NOP56 PE=1 SV=4	HUMAN	1
902	1.72	1.72	6.522	3.804	3.804	sp|Q99961|SH3G1_HUMAN	Endophilin-A2 OS=Homo sapiens GN=SH3GL1 PE=1 SV=1	HUMAN	1
905	1.68	1.68	40.91	21.82	7.273	sp|P18077|RL35A_HUMAN	60S ribosomal protein L35a OS=Homo sapiens GN=RPL35A PE=1 SV=2	HUMAN	1
906	1.66	1.66	7.798	7.798	4.128	sp|Q12962|TAF10_HUMAN	Transcription initiation factor TFIID subunit 10 OS=Homo sapiens GN=TAF10 PE=1 SV=1	HUMAN	1
908	1.62	1.62	11.46	1.348	1.348	sp|P16070|CD44_HUMAN	CD44 antigen OS=Homo sapiens GN=CD44 PE=1 SV=3	HUMAN	1
909	1.62	1.62	37.25	37.25	15.69	sp|P56381|ATP5E_HUMAN	ATP synthase subunit epsilon, mitochondrial OS=Homo sapiens GN=ATP5E PE=1 SV=2	HUMAN	1
910	1.62	1.62	4.286	4.286	4.286	sp|O00217|NDUS8_HUMAN	NADH dehydrogenase [ubiquinone] iron-sulfur protein 8, mitochondrial OS=Homo sapiens GN=NDUFS8 PE=1 SV=1	HUMAN	1
911	1.59	1.59	2.748	1.434	1.434	sp|Q13724|MOGS_HUMAN	Mannosyl-oligosaccharide glucosidase OS=Homo sapiens GN=MOGS PE=1 SV=5	HUMAN	1
912	1.59	1.59	19.52	4.286	4.286	sp|O43402|EMC8_HUMAN	ER membrane protein complex subunit 8 OS=Homo sapiens GN=EMC8 PE=1 SV=1	HUMAN	1
914	1.53	1.53	4.392	0.8907	0.5221	sp|P46013|KI67_HUMAN	Antigen KI-67 OS=Homo sapiens GN=MKI67 PE=1 SV=2	HUMAN	1
915	1.53	1.53	11.04	4.583	4.583	sp|Q12849|GRSF1_HUMAN	G-rich sequence factor 1 OS=Homo sapiens GN=GRSF1 PE=1 SV=3	HUMAN	1
916	1.52	1.52	37.5	9.722	9.722	sp|Q9P0J0|NDUAD_HUMAN	NADH dehydrogenase [ubiquinone] 1 alpha subcomplex subunit 13 OS=Homo sapiens GN=NDUFA13 PE=1 SV=3	HUMAN	1
917	1.52	1.52	1.572	1.572	1.572	sp|Q0VDF9|HSP7E_HUMAN	Heat shock 70 kDa protein 14 OS=Homo sapiens GN=HSPA14 PE=1 SV=1	HUMAN	1
918	1.51	1.51	9.694	3.401	2.041	sp|Q14134|TRI29_HUMAN	Tripartite motif-containing protein 29 OS=Homo sapiens GN=TRIM29 PE=1 SV=2	HUMAN	1
919	1.49	1.49	18.98	3.399	3.399	sp|Q8TDN6|BRX1_HUMAN	Ribosome biogenesis protein BRX1 homolog OS=Homo sapiens GN=BRIX1 PE=1 SV=2	HUMAN	1
920	1.49	1.49	4.942	1.157	1.157	sp|Q12872|SFSWA_HUMAN	Splicing factor, suppressor of white-apricot homolog OS=Homo sapiens GN=SFSWAP PE=1 SV=3	HUMAN	1
922	1.47	1.47	6.263	1.818	0.9428	sp|O60306|AQR_HUMAN	Intron-binding protein aquarius OS=Homo sapiens GN=AQR PE=1 SV=4	HUMAN	1
923	1.47	1.47	6.137	2.371	2.371	sp|Q12996|CSTF3_HUMAN	Cleavage stimulation factor subunit 3 OS=Homo sapiens GN=CSTF3 PE=1 SV=1	HUMAN	1
925	1.45	1.45	11.05	2.398	1.46	sp|Q9UHL9|GT2D1_HUMAN	General transcription factor II-I repeat domain-containing protein 1 OS=Homo sapiens GN=GTF2IRD1 PE=1 SV=1	HUMAN	1
926	1.43	1.43	16.96	3.094	1.114	sp|Q12788|TBL3_HUMAN	Transducin beta-like protein 3 OS=Homo sapiens GN=TBL3 PE=1 SV=2	HUMAN	1
927	1.43	1.43	4.908	4.908	4.908	sp|P63208|SKP1_HUMAN	S-phase kinase-associated protein 1 OS=Homo sapiens GN=SKP1 PE=1 SV=2	HUMAN	1
928	1.42	1.43	4.639	2.234	2.234	sp|Q86UE4|LYRIC_HUMAN	Protein LYRIC OS=Homo sapiens GN=MTDH PE=1 SV=2	HUMAN	1
933	1.36	1.49	4.61	1.411	0.8467	sp|O00159|MYO1C_HUMAN	Unconventional myosin-Ic OS=Homo sapiens GN=MYO1C PE=1 SV=4	HUMAN	1
934	1.36	1.36	8.371	4.525	3.167	sp|Q4G0N4|NAKD2_HUMAN	NAD kinase 2, mitochondrial OS=Homo sapiens GN=NADK2 PE=1 SV=2	HUMAN	1
935	1.33	1.33	26.09	15.22	15.22	sp|Q9BQ48|RM34_HUMAN	39S ribosomal protein L34, mitochondrial OS=Homo sapiens GN=MRPL34 PE=1 SV=1	HUMAN	1
936	1.32	1.32	4.552	3.556	1.28	sp|Q8N9T8|KRI1_HUMAN	Protein KRI1 homolog OS=Homo sapiens GN=KRI1 PE=1 SV=3	HUMAN	1
937	1.29	1.29	14.42	2.288	2.288	sp|P08621|RU17_HUMAN	U1 small nuclear ribonucleoprotein 70 kDa OS=Homo sapiens GN=SNRNP70 PE=1 SV=2	HUMAN	1
938	1.29	1.29	10.17	10.17	10.17	sp|Q96BP2|CHCH1_HUMAN	Coiled-coil-helix-coiled-coil-helix domain-containing protein 1 OS=Homo sapiens GN=CHCHD1 PE=1 SV=1	HUMAN	1
939	1.28	1.28	9.044	2.73	2.73	sp|Q8IXQ5|KLHL7_HUMAN	Kelch-like protein 7 OS=Homo sapiens GN=KLHL7 PE=1 SV=2	HUMAN	1
940	1.28	1.28	2.901	2.072	2.072	sp|P08238|HS90B_HUMAN	Heat shock protein HSP 90-beta OS=Homo sapiens GN=HSP90AB1 PE=1 SV=4	HUMAN	1
941	1.28	1.28	18.6	5.316	5.316	sp|O75880|SCO1_HUMAN	Protein SCO1 homolog, mitochondrial OS=Homo sapiens GN=SCO1 PE=1 SV=1	HUMAN	1
942	1.28	1.28	2.917	2.917	2.917	cont_Q05B55	TREMBL:Q05B55 (Bos taurus) Similar to Ig kappa chain C region	Q05B55	1
943	1.27	1.27	10.07	10.07	10.07	sp|Q9Y4Z0|LSM4_HUMAN	U6 snRNA-associated Sm-like protein LSm4 OS=Homo sapiens GN=LSM4 PE=1 SV=1	HUMAN	1
944	1.26	1.26	13.82	4.065	4.065	sp|Q00059|TFAM_HUMAN	Transcription factor A, mitochondrial OS=Homo sapiens GN=TFAM PE=1 SV=1	HUMAN	1
948	1.17	1.17	8	8	8	sp|Q9Y3D7|TIM16_HUMAN	Mitochondrial import inner membrane translocase subunit TIM16 OS=Homo sapiens GN=PAM16 PE=1 SV=2	HUMAN	1
949	1.16	1.16	17.24	3.218	3.218	sp|Q15070|OXA1L_HUMAN	Mitochondrial inner membrane protein OXA1L OS=Homo sapiens GN=OXA1L PE=1 SV=3	HUMAN	1
950	1.16	1.16	34.67	10.67	10.67	sp|P52434|RPAB3_HUMAN	DNA-directed RNA polymerases I, II, and III subunit RPABC3 OS=Homo sapiens GN=POLR2H PE=1 SV=4	HUMAN	1
951	1.15	1.15	21.01	15.22	8.696	sp|O15235|RT12_HUMAN	28S ribosomal protein S12, mitochondrial OS=Homo sapiens GN=MRPS12 PE=1 SV=1	HUMAN	1
952	1.1	1.1	7.468	1.266	1.266	sp|Q09161|NCBP1_HUMAN	Nuclear cap-binding protein subunit 1 OS=Homo sapiens GN=NCBP1 PE=1 SV=1	HUMAN	1
953	1.1	1.1	8.408	1.61	1.61	sp|Q9BYJ9|YTHD1_HUMAN	YTH domain-containing family protein 1 OS=Homo sapiens GN=YTHDF1 PE=1 SV=1	HUMAN	1
953	0	1.1	4.145	1.554	1.554	sp|Q9Y5A9|YTHD2_HUMAN	YTH domain-containing family protein 2 OS=Homo sapiens GN=YTHDF2 PE=1 SV=2	HUMAN	1
953	0	1.1	1.538	1.538	1.538	sp|Q7Z739|YTHD3_HUMAN	YTH domain-containing family protein 3 OS=Homo sapiens GN=YTHDF3 PE=1 SV=1	HUMAN	1
954	1.1	1.1	3.163	1.645	1.645	sp|Q15648|MED1_HUMAN	Mediator of RNA polymerase II transcription subunit 1 OS=Homo sapiens GN=MED1 PE=1 SV=4	HUMAN	1
955	1.09	1.09	5.263	2.534	2.534	sp|Q2TAY7|SMU1_HUMAN	WD40 repeat-containing protein SMU1 OS=Homo sapiens GN=SMU1 PE=1 SV=2	HUMAN	1
957	1.08	1.08	14.01	3.502	3.502	sp|P82914|RT15_HUMAN	28S ribosomal protein S15, mitochondrial OS=Homo sapiens GN=MRPS15 PE=1 SV=1	HUMAN	1
958	1.08	1.08	7.083	7.083	7.083	sp|P51858|HDGF_HUMAN	Hepatoma-derived growth factor OS=Homo sapiens GN=HDGF PE=1 SV=1	HUMAN	1
959	1.07	1.07	12.59	3.237	3.237	sp|Q9Y5J1|UTP18_HUMAN	U3 small nucleolar RNA-associated protein 18 homolog OS=Homo sapiens GN=UTP18 PE=1 SV=3	HUMAN	1
960	1.06	1.06	17.35	7.143	7.143	sp|Q99584|S10AD_HUMAN	Protein S100-A13 OS=Homo sapiens GN=S100A13 PE=1 SV=1	HUMAN	1
961	1.05	1.05	7.213	4.262	4.262	sp|O00743|PPP6_HUMAN	Serine/threonine-protein phosphatase 6 catalytic subunit OS=Homo sapiens GN=PPP6C PE=1 SV=1	HUMAN	1
962	1.04	1.04	23.28	6.25	4.31	sp|P49821|NDUV1_HUMAN	NADH dehydrogenase [ubiquinone] flavoprotein 1, mitochondrial OS=Homo sapiens GN=NDUFV1 PE=1 SV=4	HUMAN	1
963	1.04	1.04	1.077	1.077	1.077	RRRRRsp|Q5T1N1|AKND1_HUMAN	REVERSED Protein AKNAD1 OS=Homo sapiens GN=AKNAD1 PE=2 SV=3	HUMAN	1
964	1.02	1.02	5.537	1.55	1.55	sp|Q92667|AKAP1_HUMAN	A-kinase anchor protein 1, mitochondrial OS=Homo sapiens GN=AKAP1 PE=1 SV=1	HUMAN	1
965	1.01	1.01	17.51	4.52	1.808	sp|Q01780|EXOSX_HUMAN	Exosome component 10 OS=Homo sapiens GN=EXOSC10 PE=1 SV=2	HUMAN	1
966	1.01	1.01	9.322	9.322	9.322	sp|Q5XKP0|QIL1_HUMAN	Protein QIL1 OS=Homo sapiens GN=QIL1 PE=1 SV=1	HUMAN	1
967	1	1	3.047	1.354	1.354	sp|Q9Y5Q9|TF3C3_HUMAN	General transcription factor 3C polypeptide 3 OS=Homo sapiens GN=GTF3C3 PE=1 SV=1	HUMAN	1
968	0.99	0.99	11.5	2.081	1.095	sp|Q99613|EIF3C_HUMAN	Eukaryotic translation initiation factor 3 subunit C OS=Homo sapiens GN=EIF3C PE=1 SV=1	HUMAN	1
968	0	0.99	11.49	2.079	1.094	sp|B5ME19|EIFCL_HUMAN	Eukaryotic translation initiation factor 3 subunit C-like protein OS=Homo sapiens GN=EIF3CL PE=3 SV=1	HUMAN	1
969	0.98	0.99	3.701	0.771	0.771	sp|Q5JTH9|RRP12_HUMAN	RRP12-like protein OS=Homo sapiens GN=RRP12 PE=1 SV=2	HUMAN	1
970	0.97	0.98	5.925	1.143	1.143	sp|Q9NVH2|INT7_HUMAN	Integrator complex subunit 7 OS=Homo sapiens GN=INTS7 PE=1 SV=1	HUMAN	1
972	0.96	0.96	11.8	1.362	1.362	sp|Q8TDD1|DDX54_HUMAN	ATP-dependent RNA helicase DDX54 OS=Homo sapiens GN=DDX54 PE=1 SV=2	HUMAN	1
973	0.96	0.96	8.911	8.911	8.911	sp|P26447|S10A4_HUMAN	Protein S100-A4 OS=Homo sapiens GN=S100A4 PE=1 SV=1	HUMAN	1
974	0.94	0.94	27.18	15.53	15.53	sp|P82909|RT36_HUMAN	28S ribosomal protein S36, mitochondrial OS=Homo sapiens GN=MRPS36 PE=1 SV=2	HUMAN	1
975	0.93	0.93	7.954	2.314	1.446	sp|Q8WX93|PALLD_HUMAN	Palladin OS=Homo sapiens GN=PALLD PE=1 SV=3	HUMAN	1
976	0.92	0.92	12.24	2.296	2.296	sp|Q9H0C8|ILKAP_HUMAN	Integrin-linked kinase-associated serine/threonine phosphatase 2C OS=Homo sapiens GN=ILKAP PE=1 SV=1	HUMAN	1
977	0.92	0.92	2.093	2.093	2.093	sp|O94842|TOX4_HUMAN	TOX high mobility group box family member 4 OS=Homo sapiens GN=TOX4 PE=1 SV=1	HUMAN	1
978	0.91	0.91	12.95	4.145	4.145	sp|Q9Y6A4|CP080_HUMAN	UPF0468 protein C16orf80 OS=Homo sapiens GN=C16orf80 PE=1 SV=1	HUMAN	1
979	0.91	0.91	6.499	2.935	2.935	sp|Q9BVS5|TR61B_HUMAN	tRNA (adenine(58)-N(1))-methyltransferase, mitochondrial OS=Homo sapiens GN=TRMT61B PE=1 SV=2	HUMAN	1
980	0.9	0.9	6.79	3.704	3.704	sp|P25686|DNJB2_HUMAN	DnaJ homolog subfamily B member 2 OS=Homo sapiens GN=DNAJB2 PE=1 SV=3	HUMAN	1
981	0.88	0.88	8.583	7.186	1.796	sp|Q13610|PWP1_HUMAN	Periodic tryptophan protein 1 homolog OS=Homo sapiens GN=PWP1 PE=1 SV=1	HUMAN	1
982	0.87	0.87	14.62	5.66	5.66	sp|Q9BUL8|PDC10_HUMAN	Programmed cell death protein 10 OS=Homo sapiens GN=PDCD10 PE=1 SV=1	HUMAN	1
983	0.86	0.86	21.67	15	15	sp|Q8IY57|YAF2_HUMAN	YY1-associated factor 2 OS=Homo sapiens GN=YAF2 PE=1 SV=3	HUMAN	1
984	0.85	0.85	6.767	4.511	4.511	sp|Q14241|ELOA1_HUMAN	Transcription elongation factor B polypeptide 3 OS=Homo sapiens GN=TCEB3 PE=1 SV=2	HUMAN	1
985	0.84	0.84	0.5808	0.5808	0.5808	sp|Q9HCM2|PLXA4_HUMAN	Plexin-A4 OS=Homo sapiens GN=PLXNA4 PE=1 SV=4	HUMAN	1
986	0.83	0.83	6.084	1.046	1.046	sp|O60264|SMCA5_HUMAN	SWI/SNF-related matrix-associated actin-dependent regulator of chromatin subfamily A member 5 OS=Homo sapiens GN=SMARCA5 PE=1 SV=1	HUMAN	1
987	0.83	0.83	4.246	1.911	1.911	sp|Q86UX2|ITIH5_HUMAN	Inter-alpha-trypsin inhibitor heavy chain H5 OS=Homo sapiens GN=ITIH5 PE=2 SV=2	HUMAN	1
988	0.82	0.83	3.891	1.472	1.472	sp|Q8NI36|WDR36_HUMAN	WD repeat-containing protein 36 OS=Homo sapiens GN=WDR36 PE=1 SV=1	HUMAN	1
989	0.82	0.82	13.7	13.7	6.849	sp|Q9NWA0|MED9_HUMAN	Mediator of RNA polymerase II transcription subunit 9 OS=Homo sapiens GN=MED9 PE=1 SV=1	HUMAN	1
990	0.81	0.81	15.56	1.361	1.361	sp|Q9P2J5|SYLC_HUMAN	Leucine--tRNA ligase, cytoplasmic OS=Homo sapiens GN=LARS PE=1 SV=2	HUMAN	1
991	0.8	0.8	7.895	7.895	7.895	sp|P22392|NDKB_HUMAN	Nucleoside diphosphate kinase B OS=Homo sapiens GN=NME2 PE=1 SV=1	HUMAN	1
991	0	0.8	7.895	7.895	7.895	sp|P15531|NDKA_HUMAN	Nucleoside diphosphate kinase A OS=Homo sapiens GN=NME1 PE=1 SV=1	HUMAN	1
992	0.8	0.8	2.761	2.761	2.761	sp|P01859|IGHG2_HUMAN	Ig gamma-2 chain C region OS=Homo sapiens GN=IGHG2 PE=1 SV=2	HUMAN	1
993	0.78	1.14	38.52	38.52	9.836	sp|Q6P5R6|RL22L_HUMAN	60S ribosomal protein L22-like 1 OS=Homo sapiens GN=RPL22L1 PE=1 SV=2	HUMAN	1
995	0.77	0.77	8.449	1.736	1.736	sp|P11171|41_HUMAN	Protein 4.1 OS=Homo sapiens GN=EPB41 PE=1 SV=4	HUMAN	1
996	0.77	0.77	5.6	1.867	1.867	sp|P35659|DEK_HUMAN	Protein DEK OS=Homo sapiens GN=DEK PE=1 SV=1	HUMAN	1
997	0.75	0.75	12.71	12.71	12.71	sp|Q15370|ELOB_HUMAN	Transcription elongation factor B polypeptide 2 OS=Homo sapiens GN=TCEB2 PE=1 SV=1	HUMAN	1
998	0.75	0.75	8.929	8.929	8.929	sp|Q9Y421|FA32A_HUMAN	Protein FAM32A OS=Homo sapiens GN=FAM32A PE=1 SV=2	HUMAN	1
999	0.74	0.74	18.12	9.396	4.474	sp|P31150|GDIA_HUMAN	Rab GDP dissociation inhibitor alpha OS=Homo sapiens GN=GDI1 PE=1 SV=2	HUMAN	1
999	0	0.74	9.438	9.438	4.494	sp|P50395|GDIB_HUMAN	Rab GDP dissociation inhibitor beta OS=Homo sapiens GN=GDI2 PE=1 SV=2	HUMAN	1
1000	0.73	0.73	8.205	3.333	1.667	sp|O43815|STRN_HUMAN	Striatin OS=Homo sapiens GN=STRN PE=1 SV=4	HUMAN	1
1001	0.73	0.73	2.152	2.152	2.152	sp|O43167|ZBT24_HUMAN	Zinc finger and BTB domain-containing protein 24 OS=Homo sapiens GN=ZBTB24 PE=1 SV=2	HUMAN	1
1002	0.71	0.71	7.921	0.9901	0.9901	sp|P25205|MCM3_HUMAN	DNA replication licensing factor MCM3 OS=Homo sapiens GN=MCM3 PE=1 SV=3	HUMAN	1
1003	0.71	0.71	24.42	8.14	8.14	sp|Q14011|CIRBP_HUMAN	Cold-inducible RNA-binding protein OS=Homo sapiens GN=CIRBP PE=1 SV=1	HUMAN	1
1004	0.69	0.69	8.238	2.517	2.517	sp|O75616|ERAL1_HUMAN	GTPase Era, mitochondrial OS=Homo sapiens GN=ERAL1 PE=1 SV=2	HUMAN	1
1005	0.69	0.69	16.84	16.84	16.84	sp|Q9Y5L4|TIM13_HUMAN	Mitochondrial import inner membrane translocase subunit Tim13 OS=Homo sapiens GN=TIMM13 PE=1 SV=1	HUMAN	1
1006	0.66	0.66	5.446	5.446	5.446	sp|Q15834|CC85B_HUMAN	Coiled-coil domain-containing protein 85B OS=Homo sapiens GN=CCDC85B PE=1 SV=2	HUMAN	1
1008	0.64	0.64	13.15	1.259	1.259	sp|B3KS81|SRRM5_HUMAN	Serine/arginine repetitive matrix protein 5 OS=Homo sapiens GN=SRRM5 PE=1 SV=3	HUMAN	1
1009	0.64	0.64	11.25	5.833	5.833	sp|Q01081|U2AF1_HUMAN	Splicing factor U2AF 35 kDa subunit OS=Homo sapiens GN=U2AF1 PE=1 SV=3	HUMAN	1
1010	0.64	0.64	4.95	4.95	4.95	sp|Q9BQE9|BCL7B_HUMAN	B-cell CLL/lymphoma 7 protein family member B OS=Homo sapiens GN=BCL7B PE=1 SV=1	HUMAN	1
1010	0	0.64	4.608	4.608	4.608	sp|Q8WUZ0|BCL7C_HUMAN	B-cell CLL/lymphoma 7 protein family member C OS=Homo sapiens GN=BCL7C PE=1 SV=3	HUMAN	1
1010	0	0.64	4.762	4.762	4.762	sp|Q4VC05|BCL7A_HUMAN	B-cell CLL/lymphoma 7 protein family member A OS=Homo sapiens GN=BCL7A PE=1 SV=1	HUMAN	1
1011	0.64	0.64	1.449	1.449	1.449	sp|Q5T5X7|BEND3_HUMAN	BEN domain-containing protein 3 OS=Homo sapiens GN=BEND3 PE=1 SV=1	HUMAN	1
1013	0.62	0.62	3.555	0.3232	0.3232	RRRRRsp|O75691|UTP20_HUMAN	REVERSED Small subunit processome component 20 homolog OS=Homo sapiens GN=UTP20 PE=1 SV=3	HUMAN	1
1014	0.62	0.62	7.715	2.148	2.148	sp|Q99575|POP1_HUMAN	Ribonucleases P/MRP protein subunit POP1 OS=Homo sapiens GN=POP1 PE=1 SV=2	HUMAN	1
1015	0.62	0.62	0.6792	0.6792	0.6792	sp|Q13129|RLF_HUMAN	Zinc finger protein Rlf OS=Homo sapiens GN=RLF PE=1 SV=2	HUMAN	1
1017	0.6	0.6	5.743	2.703	2.703	sp|Q9Y399|RT02_HUMAN	28S ribosomal protein S2, mitochondrial OS=Homo sapiens GN=MRPS2 PE=1 SV=1	HUMAN	1
